# Supplementary material for: A Genome-Wide Analysis of FRT-Like Sequences in the Human Genome
Source: PLoS One. 2011 Mar 23;6(3):e18077. doi: 10.1371/journal.pone.0018077 (PMC3063242; doi:10.1371/journal.pone.0018077)
Supplement: Text S1 — Java code for GenomeScanner program. (TXT) [file pone.0018077.s003.txt]

package genomescanner;

import java.io.*;
import javax.swing.*;
/**
 *
 * @author Jeff Shultz
 */
public class Main {

    public static void main(String[] args)throws IOException  {


    String project;
    project = JOptionPane.showInputDialog("Enter Project name:");
    String today;
    today = JOptionPane.showInputDialog("Enter todays date MM_DD_YY:");
    String time;
    time = JOptionPane.showInputDialog("Enter the time (ex: 8 AM as 0800)");

    String FileDatetime = project + "_" + today + "_" + time;
    System.out.println(FileDatetime);
    String readframe = " ";
    String chromstring = " ";
    int hitnum = 0, position = 0, seqcount = 0, totalMatches = 0, x=0, y = 0, t = 0, b=1;
    int f=0, i=0, count=0, j=0, tempcount = 0, gccount = 0, k=0, m=0, n=0, shortscore = 0;
    double score = 0, chrposition = 0, offset = 0;
    int scoretemp1 = 0, scoretemp2 = 0, weightedscore = 0, consecscore = 0, z=1, q=0, r=0;
    char tempchar = 'A';
    String tempstring = "a", listFilenames = " ", fullPath = " ", astring = " ", tempstring2 = " ";
    PrintWriter outputStream=null;
    boolean match = false, match5 = false;
    String chromosomeID = " ", chr = " ", tempstringrev = " ", holdstring = " ";
    int revcount = 0, sort = 0, sortrev = 0, sortfwd = 0, revnum = 0;

    int Line1990 = 0, Line599 = 0, LTR3538 = 0, Alu16 = 0, LTR126 =0, LTR126r = 0;
    int countLine1990 = 0, countLine599 = 0, countLTR3538 = 0, countAlu16 = 0, countLTR126 = 0;
    int Line1990r = 0, Line599r = 0, LTR3538r = 0, Alu16r = 0;
    String repeat = "";

int [] arraycount = new int[4500];
for (r = 0; r<4500; r++)
    {
      arraycount[r]=0;
    }
r=0;

File directory = new File("c:\\genome processing files\\human DNA\\");

String filename[] = directory.list();

for (k = 0; k<filename.length; k++)
    {
      listFilenames = filename[k];
      System.out.println(k + " " + listFilenames);
    }

// Begin main processing loop

BufferedReader inputStream = new BufferedReader(new FileReader
                 ("c:\\genome processing files\\human DNA\\X-01-086925.fasta"));

outputStream=new PrintWriter(new FileOutputStream("c:\\genome processing files\\human DNA\\X-01-086925.fasta", true));
outputStream.print('Z');
outputStream.close();

for (f=0; f<k; f++)  // number of sequence files to process
  {
      listFilenames = filename[f];
      fullPath = "c:\\genome processing files\\human DNA\\" + listFilenames;
      inputStream = new BufferedReader(new FileReader(
          fullPath));
      outputStream = new PrintWriter(new FileOutputStream(
          fullPath, true));
      outputStream.print('Z');
      outputStream.close();

      chromosomeID=inputStream.readLine();  // load file id line
      tempcount=0;

      if (filename[f].equalsIgnoreCase("1-01-077402.fasta"))
    			{
    			offset = 0;
    			chr = "1";
    			}
    		if (filename[f].equalsIgnoreCase("1-02-077911.fasta"))
    			{
    			offset = 167244;
    			chr = "1";}
    		if (filename[f].equalsIgnoreCase("1-03-077912.fasta"))
    			{
    			offset = 207546;
    			chr = "1";}
    		if (filename[f].equalsIgnoreCase("1-04-004350.fasta"))
    			{
    			offset = 361195;
    			chr = "1";}
    		if (filename[f].equalsIgnoreCase("1-05-004321.fasta"))
    			{
    			offset = 2474044;
    			chr = "1";}
    		if (filename[f].equalsIgnoreCase("1-06-004547.fasta"))
    			{
    			offset = 3635092;
    			chr = "1";}
    		if (filename[f].equalsIgnoreCase("1-07-021937.fasta"))
    			{
    			offset = 5075184;
    			chr = "1";}
    		if (filename[f].equalsIgnoreCase("1-08-113791.fasta"))
    			{
    			offset = 12665549;
    			chr = "1";}
    		if (filename[f].equalsIgnoreCase("1-09-077382.fasta"))
    			{
    			offset = 12782463;
    			chr = "1";}
    		if (filename[f].equalsIgnoreCase("1-10-004873.fasta"))
    			{
    			offset = 13019713;
    			chr = "1";}
    		if (filename[f].equalsIgnoreCase("1-11-004610.fasta"))
    			{
    			offset = 16538209;
    			chr = "1";}
    		if (filename[f].equalsIgnoreCase("1-12-032977-1.fasta"))
    			{
    			offset = 29240633;
    			chr = "1";}
    		if (filename[f].equalsIgnoreCase("1-12-032977-2.fasta"))
    			{
    			offset = 39240632;
    			chr = "1";}
    		if (filename[f].equalsIgnoreCase("1-12-032977-3.fasta"))
    			{
    			offset = 49240632;
    			chr = "1";}
    		if (filename[f].equalsIgnoreCase("1-12-032977-4.fasta"))
    			{
    			offset = 59240632;
    			chr = "1";}
    		if (filename[f].equalsIgnoreCase("1-12-032977-5.fasta"))
    			{
    			offset = 69240632;
    			chr = "1";}
    		if (filename[f].equalsIgnoreCase("1-12-032977-6.fasta"))
    			{
    			offset = 79240632;
    			chr = "1";}
    		if (filename[f].equalsIgnoreCase("1-12-032977-7.fasta"))
    			{
    			offset = 89240632;
    			chr = "1";}
    		if (filename[f].equalsIgnoreCase("1-12-032977-8.fasta"))
    			{
    			offset = 99240632;
    			chr = "1";}
    		if (filename[f].equalsIgnoreCase("1-13-113792.fasta"))
    			{
    			offset = 103077157;
    			chr = "1";}
    		if (filename[f].equalsIgnoreCase("1-14-019273-1.fasta"))
    			{
    			offset = 103234502;
    			chr = "1";}
    		if (filename[f].equalsIgnoreCase("1-14-019273-2.fasta"))
    			{
    			offset = 113234501;
    			chr = "1";}
    		if (filename[f].equalsIgnoreCase("1-15-086586.fasta"))
    			{
    			offset = 119839442;
    			chr = "1";}
    		if (filename[f].equalsIgnoreCase("1-16-077389.fasta"))
    			{
    			offset = 120028982;
    			chr = "1";}
    		if (filename[f].equalsIgnoreCase("1-17-113793.fasta"))
    			{
    			offset = 120427721;
    			chr = "1";}
    		if (filename[f].equalsIgnoreCase("1-18-113794.fasta"))
    			{
    			offset = 120623309;
    			chr = "1";}
    		if (filename[f].equalsIgnoreCase("1-19-113795.fasta"))
    			{
    			offset = 120810048;
    			chr = "1";}
    		if (filename[f].equalsIgnoreCase("1-20-113796.fasta"))
    			{
    			offset = 120985103;
    			chr = "1";}
    		if (filename[f].equalsIgnoreCase("1-21-113797.fasta"))
    			{
    			offset = 121186812;
    			chr = "1";}
    		if (filename[f].equalsIgnoreCase("1-22-079485.fasta"))
    			{
    			offset = 121313289;
    			chr = "1";}
    		if (filename[f].equalsIgnoreCase("1-23-079497.fasta"))
    			{
    			offset = 121507904;
    			chr = "1";}
    		if (filename[f].equalsIgnoreCase("1-24-077932.fasta"))
    			{
    			offset = 121586602;
    			chr = "1";}
    		if (filename[f].equalsIgnoreCase("1-25-077933.fasta"))
    			{
    			offset = 121713865;
    			chr = "1";}
    		if (filename[f].equalsIgnoreCase("1-26-113798.fasta"))
    			{
    			offset = 121884534;
    			chr = "1";}
    		if (filename[f].equalsIgnoreCase("1-27-004434.fasta"))
    			{
    			offset = 121922845;
    			chr = "1";}
    		if (filename[f].equalsIgnoreCase("1-28-034398.fasta"))
    			{
    			offset = 122945239;
    			chr = "1";}
    		if (filename[f].equalsIgnoreCase("1-29-034400.fasta"))
    			{
    			offset = 123226771;
    			chr = "1";}
    		if (filename[f].equalsIgnoreCase("1-30-113799.fasta"))
    			{
    			offset = 124793426;
    			chr = "1";}
    		if (filename[f].equalsIgnoreCase("1-31-079483.fasta"))
    			{
    			offset = 124978746;
    			chr = "1";}
    		if (filename[f].equalsIgnoreCase("1-32-034401.fasta"))
    			{
    			offset = 125151535;
    			chr = "1";}
    		if (filename[f].equalsIgnoreCase("1-33-034403.fasta"))
    			{
    			offset = 125371848;
    			chr = "1";}
    		if (filename[f].equalsIgnoreCase("1-34-004487-1.fasta"))
    			{
    			offset = 125827033;
    			chr = "1";}
    		if (filename[f].equalsIgnoreCase("1-34-004487-2.fasta"))
    			{
    			offset = 135827032;
    			chr = "1";}
    		if (filename[f].equalsIgnoreCase("1-34-004487-3.fasta"))
    			{
    			offset = 145827032;
    			chr = "1";}
    		if (filename[f].equalsIgnoreCase("1-34-004487-4.fasta"))
    			{
    			offset = 155827032;
    			chr = "1";}
    		if (filename[f].equalsIgnoreCase("1-34-004487-5.fasta"))
    			{
    			offset = 165827032;
    			chr = "1";}
    		if (filename[f].equalsIgnoreCase("1-34-004487-6.fasta"))
    			{
    			offset = 175827032;
    			chr = "1";}
    		if (filename[f].equalsIgnoreCase("1-35-086602.fasta"))
    			{
    			offset = 182240593;
    			chr = "1";}
    		if (filename[f].equalsIgnoreCase("1-36-021877-1.fasta"))
    			{
    			offset = 182500108;
    			chr = "1";}
    		if (filename[f].equalsIgnoreCase("1-36-021877-2.fasta"))
    			{
    			offset = 192500107;
    			chr = "1";}
    		if (filename[f].equalsIgnoreCase("1-37-004559.fasta"))
    			{
    			offset = 199765832;
    			chr = "1";}
    		if (filename[f].equalsIgnoreCase("1-38-004836.fasta"))
    			{
    			offset = 211160198;
    			chr = "1";}
    		if (filename[f].equalsIgnoreCase("1-39-032968.fasta"))
    			{
    			offset = 224826197;
    			chr = "1";}
    		if (filename[f].equalsIgnoreCase("10-01-077567.fasta"))
    			{
    			offset = 0;
    			chr = "10";}
    		if (filename[f].equalsIgnoreCase("10-02-077569.fasta"))
    			{
    			offset = 5577110;
    			chr = "10";}
    		if (filename[f].equalsIgnoreCase("10-03-008705-1.fasta"))
    			{
    			offset = 17914681;
    			chr = "10";}
    		if (filename[f].equalsIgnoreCase("10-03-008705-2.fasta"))
    			{
    			offset = 27914680;
    			chr = "10";}
    		if (filename[f].equalsIgnoreCase("10-03-008705-3.fasta"))
    			{
    			offset = 37914680;
    			chr = "10";}
    		if (filename[f].equalsIgnoreCase("10-04-024133.fasta"))
    			{
    			offset = 38709040;
    			chr = "10";}
    		if (filename[f].equalsIgnoreCase("10-05-079540.fasta"))
    			{
    			offset = 38995141;
    			chr = "10";}
    		if (filename[f].equalsIgnoreCase("10-06-033985.fasta"))
    			{
    			offset = 39186893;
    			chr = "10";}
    		if (filename[f].equalsIgnoreCase("10-07-031847.fasta"))
    			{
    			offset = 43017170;
    			chr = "10";}
    		if (filename[f].equalsIgnoreCase("10-08-077570.fasta"))
    			{
    			offset = 43969375;
    			chr = "10";}
    		if (filename[f].equalsIgnoreCase("10-09-077571.fasta"))
    			{
    			offset = 44232682;
    			chr = "10";}
    		if (filename[f].equalsIgnoreCase("10-10-030772.fasta"))
    			{
    			offset = 44395913;
    			chr = "10";}
    		if (filename[f].equalsIgnoreCase("10-11-017696.fasta"))
    			{
    			offset = 45385742;
    			chr = "10";}
    		if (filename[f].equalsIgnoreCase("10-12-035036.fasta"))
    			{
    			offset = 47327616;
    			chr = "10";}
    		if (filename[f].equalsIgnoreCase("10-13-008583-1.fasta"))
    			{
    			offset = 47539051;
    			chr = "10";}
    		if (filename[f].equalsIgnoreCase("10-13-008583-2.fasta"))
    			{
    			offset = 57539050;
    			chr = "10";}
    		if (filename[f].equalsIgnoreCase("10-13-008583-3.fasta"))
    			{
    			offset = 67539050;
    			chr = "10";}
    		if (filename[f].equalsIgnoreCase("10-13-008583-4.fasta"))
    			{
    			offset = 77539050;
    			chr = "10";}
    		if (filename[f].equalsIgnoreCase("10-14-030059-1.fasta"))
    			{
    			offset = 77651963;
    			chr = "10";}
    		if (filename[f].equalsIgnoreCase("10-14-030059-2.fasta"))
    			{
    			offset = 87651963;
    			chr = "10";}
    		if (filename[f].equalsIgnoreCase("10-14-030059-3.fasta"))
    			{
    			offset = 97651963;
    			chr = "10";}
    		if (filename[f].equalsIgnoreCase("10-14-030059-4.fasta"))
    			{
    			offset = 107651963;
    			chr = "10";}
    		if (filename[f].equalsIgnoreCase("10-14-030059-5.fasta"))
    			{
    			offset = 117651963;
    			chr = "10";}
    		if (filename[f].equalsIgnoreCase("10-15-035040.fasta"))
    			{
    			offset = 122270361;
    			chr = "10";}
    		if (filename[f].equalsIgnoreCase("10-16-008818.fasta"))
    			{
    			offset = 124966959;
    			chr = "10";}
    		if (filename[f].equalsIgnoreCase("10-17-025835.fasta"))
    			{
    			offset = 129582294;
    			chr = "10";}
    		if (filename[f].equalsIgnoreCase("10-18-017795.fasta"))
    			{
    			offset = 129828417;
    			chr = "10";}
    		if (filename[f].equalsIgnoreCase("11-01-035113.fasta"))
    			{
    			offset = 0;
    			chr = "11";}
    		if (filename[f].equalsIgnoreCase("11-02-009237-1.fasta"))
    			{
    			offset = 1102759;
    			chr = "11";}
    		if (filename[f].equalsIgnoreCase("11-02-009237-2.fasta"))
    			{
    			offset = 11102758;
    			chr = "11";}
    		if (filename[f].equalsIgnoreCase("11-02-009237-3.fasta"))
    			{
    			offset = 21102758;
    			chr = "11";}
    		if (filename[f].equalsIgnoreCase("11-02-009237-4.fasta"))
    			{
    			offset = 31102758;
    			chr = "11";}
    		if (filename[f].equalsIgnoreCase("11-02-009237-5.fasta"))
    			{
    			offset = 41102758;
    			chr = "11";}
    		if (filename[f].equalsIgnoreCase("11-03-035158.fasta"))
    			{
    			offset = 50674252;
    			chr = "11";}
    		if (filename[f].equalsIgnoreCase("11-04-033903.fasta"))
    			{
    			offset = 51177605;
    			chr = "11";}
    		if (filename[f].equalsIgnoreCase("11-05-078088.fasta"))
    			{
    			offset = 65573201;
    			chr = "11";}
    		if (filename[f].equalsIgnoreCase("11-06-033927-1.fasta"))
    			{
    			offset = 66161330;
    			chr = "11";}
    		if (filename[f].equalsIgnoreCase("11-06-033927-2.fasta"))
    			{
    			offset = 76161329;
    			chr = "11";}
    		if (filename[f].equalsIgnoreCase("11-07-008984.fasta"))
    			{
    			offset = 84072556;
    			chr = "11";}
    		if (filename[f].equalsIgnoreCase("11-08-033899-1.fasta"))
    			{
    			offset = 92621763;
    			chr = "11";}
    		if (filename[f].equalsIgnoreCase("11-08-033899-2.fasta"))
    			{
    			offset = 102621762;
    			chr = "11";}
    		if (filename[f].equalsIgnoreCase("11-08-033899-3.fasta"))
    			{
    			offset = 112621762;
    			chr = "11";}
    		if (filename[f].equalsIgnoreCase("11-08-033899-4.fasta"))
    			{
    			offset = 122621762;
    			chr = "11";}
    		if (filename[f].equalsIgnoreCase("12-01-009759.fasta"))
    			{
    			offset = 0;
    			chr = "12";}
    		if (filename[f].equalsIgnoreCase("12-02-009714-1.fasta"))
    			{
    			offset = 7043294;
    			chr = "12";}
    		if (filename[f].equalsIgnoreCase("12-02-009714-2.fasta"))
    			{
    			offset = 17043293;
    			chr = "12";}
    		if (filename[f].equalsIgnoreCase("12-02-009714-3.fasta"))
    			{
    			offset = 27043293;
    			chr = "12";}
    		if (filename[f].equalsIgnoreCase("12-03-029419-1.fasta"))
    			{
    			offset = 34659161;
    			chr = "12";}
    		if (filename[f].equalsIgnoreCase("12-03-029419-2.fasta"))
    			{
    			offset = 44659161;
    			chr = "12";}
    		if (filename[f].equalsIgnoreCase("12-03-029419-3.fasta"))
    			{
    			offset = 54659161;
    			chr = "12";}
    		if (filename[f].equalsIgnoreCase("12-03-029419-4.fasta"))
    			{
    			offset = 64659161;
    			chr = "12";}
    		if (filename[f].equalsIgnoreCase("12-04-019546-1.fasta"))
    			{
    			offset = 73308440;
    			chr = "12";}
    		if (filename[f].equalsIgnoreCase("12-04-019546-2.fasta"))
    			{
    			offset = 83308440;
    			chr = "12";}
    		if (filename[f].equalsIgnoreCase("12-04-019546-3.fasta"))
    			{
    			offset = 93308440;
    			chr = "12";}
    		if (filename[f].equalsIgnoreCase("12-04-019546-4.fasta"))
    			{
    			offset = 103308440;
    			chr = "12";}
    		if (filename[f].equalsIgnoreCase("12-05-009775.fasta"))
    			{
    			offset = 106124674;
    			chr = "12";}
    		if (filename[f].equalsIgnoreCase("12-06-009755.fasta"))
    			{
    			offset = 119215821;
    			chr = "12";}
    		if (filename[f].equalsIgnoreCase("12-07-024477.fasta"))
    			{
    			offset = 129331866;
    			chr = "12";}
    		if (filename[f].equalsIgnoreCase("13-01-024524-1.fasta"))
    			{
    			offset = 0;
    			chr = "13";}
    		if (filename[f].equalsIgnoreCase("13-01-024524-2.fasta"))
    			{
    			offset = 9999999;
    			chr = "13";}
    		if (filename[f].equalsIgnoreCase("13-01-024524-3.fasta"))
    			{
    			offset = 19999999;
    			chr = "13";}
    		if (filename[f].equalsIgnoreCase("13-01-024524-4.fasta"))
    			{
    			offset = 29999999;
    			chr = "13";}
    		if (filename[f].equalsIgnoreCase("13-01-024524-5.fasta"))
    			{
    			offset = 39999999;
    			chr = "13";}
    		if (filename[f].equalsIgnoreCase("13-01-024524-6.fasta"))
    			{
    			offset = 49999999;
    			chr = "13";}
    		if (filename[f].equalsIgnoreCase("13-01-024524-7.fasta"))
    			{
    			offset = 59999999;
    			chr = "13";}
    		if (filename[f].equalsIgnoreCase("13-02-009952-1.fasta"))
    			{
    			offset = 67740924;
    			chr = "13";}
    		if (filename[f].equalsIgnoreCase("13-02-009952-2.fasta"))
    			{
    			offset = 77740924;
    			chr = "13";}
    		if (filename[f].equalsIgnoreCase("13-02-009952-3.fasta"))
    			{
    			offset = 87740924;
    			chr = "13";}
    		if (filename[f].equalsIgnoreCase("13-03-027140.fasta"))
    			{
    			offset = 93184794;
    			chr = "13";}
    		if (filename[f].equalsIgnoreCase("13-04-077627.fasta"))
    			{
    			offset = 95006794;
    			chr = "13";}
    		if (filename[f].equalsIgnoreCase("13-05-024498.fasta"))
    			{
    			offset = 95190850;
    			chr = "13";}
    		if (filename[f].equalsIgnoreCase("14-01-026437-1.fasta"))
    			{
    			offset = 0;
    			chr = "14";}
    		if (filename[f].equalsIgnoreCase("14-01-026437-2.fasta"))
    			{
    			offset = 9999999;
    			chr = "14";}
    		if (filename[f].equalsIgnoreCase("14-01-026437-3.fasta"))
    			{
    			offset = 19999999;
    			chr = "14 ";}
    		if (filename[f].equalsIgnoreCase("14-01-026437-4.fasta"))
    			{
    			offset = 29999999;
    			chr = "14 ";}
    		if (filename[f].equalsIgnoreCase("14-01-026437-5.fasta"))
    			{
    			offset = 39999999;
    			chr = "14";}
    		if (filename[f].equalsIgnoreCase("14-01-026437-6.fasta"))
    			{
    			offset = 49999999;
    			chr = "14 ";}
    		if (filename[f].equalsIgnoreCase("14-01-026437-7.fasta"))
    			{
    			offset = 59999999;
    			chr = "14 ";}
    		if (filename[f].equalsIgnoreCase("14-01-026437-8.fasta"))
    			{
    			offset = 69999999;
    			chr = "14";}
    		if (filename[f].equalsIgnoreCase("14-01-026437-9.fasta"))
    			{
    			offset = 79999999;
    			chr = "14";}
    		if (filename[f].equalsIgnoreCase("15-01-037852.fasta"))
    			{
    			offset = 0;
    			chr = "15";}
    		if (filename[f].equalsIgnoreCase("15-02-077631.fasta"))
    			{
    			offset = 1403479;
    			chr = "15";}
    		if (filename[f].equalsIgnoreCase("15-03-078094.fasta"))
    			{
    			offset = 1737558;
    			chr = " 15";}
    		if (filename[f].equalsIgnoreCase("15-04-026446.fasta"))
    			{
    			offset = 2606295;
    			chr = " 15";}
    		if (filename[f].equalsIgnoreCase("15-05-078095.fasta"))
    			{
    			offset = 6177594;
    			chr = "15";}
    		if (filename[f].equalsIgnoreCase("15-06-010280.fasta"))
    			{
    			offset = 6615607;
    			chr = "15";}
    		if (filename[f].equalsIgnoreCase("15-07-078096.fasta"))
    			{
    			offset = 7723747;
    			chr = "15";}
    		if (filename[f].equalsIgnoreCase("15-08-010194-1.fasta"))
    			{
    			offset = 8141736;
    			chr = "15";}
    		if (filename[f].equalsIgnoreCase("15-08-010194-2.fasta"))
    			{
    			offset = 18141735;
    			chr = "15";}
    		if (filename[f].equalsIgnoreCase("15-08-010194-3.fasta"))
    			{
    			offset = 28141735;
    			chr = "15";}
    		if (filename[f].equalsIgnoreCase("15-08-010194-4.fasta"))
    			{
    			offset = 38141735;
    			chr = "15";}
    		if (filename[f].equalsIgnoreCase("15-08-010194-5.fasta"))
    			{
    			offset = 48141735;
    			chr = "15";}
    		if (filename[f].equalsIgnoreCase("15-08-010194-6.fasta"))
    			{
    			offset = 58141735;
    			chr = "15";}
    		if (filename[f].equalsIgnoreCase("15-09-077661.fasta"))
    			{
    			offset = 61762200;
    			chr = "15";}
    		if (filename[f].equalsIgnoreCase("15-10-010274.fasta"))
    			{
    			offset = 63860978;
    			chr = "15";}
    		if (filename[f].equalsIgnoreCase("15-11-035325.fasta"))
    			{
    			offset = 77371173;
    			chr = "15";}
    		if (filename[f].equalsIgnoreCase("16-01-037887.fasta"))
    			{
    			offset = 0;
    			chr = "16";}
    		if (filename[f].equalsIgnoreCase("16-02-010393-1.fasta"))
    			{
    			offset = 8576922;
    			chr = "16";}
    		if (filename[f].equalsIgnoreCase("16-02-010393-2.fasta"))
    			{
    			offset = 18576921;
    			chr = "16";}
    		if (filename[f].equalsIgnoreCase("16-02-010393-3.fasta"))
    			{
    			offset = 28576921;
    			chr = "16";}
    		if (filename[f].equalsIgnoreCase("16-03-024773.fasta"))
    			{
    			offset = 33913350;
    			chr = "16";}
    		if (filename[f].equalsIgnoreCase("16-04-010498-1.fasta"))
    			{
    			offset = 35026002;
    			chr = "16";}
    		if (filename[f].equalsIgnoreCase("16-04-010498-2.fasta"))
    			{
    			offset = 45026001;
    			chr = "16";}
    		if (filename[f].equalsIgnoreCase("16-04-010498-3.fasta"))
    			{
    			offset = 55026001;
    			chr = "16";}
    		if (filename[f].equalsIgnoreCase("16-05-010542.fasta"))
    			{
    			offset = 56263005;
    			chr = "16";}
    		if (filename[f].equalsIgnoreCase("17-01-024972.fasta"))
    			{
    			offset = 0;
    			chr = "17";}
    		if (filename[f].equalsIgnoreCase("17-02-010718-1.fasta"))
    			{
    			offset = 296854;
    			chr = "17";}
    		if (filename[f].equalsIgnoreCase("17-02-010718-2.fasta"))
    			{
    			offset = 10296853;
    			chr = "17";}
    		if (filename[f].equalsIgnoreCase("17-02-010718-3.fasta"))
    			{
    			offset = 20296853;
    			chr = "17";}
    		if (filename[f].equalsIgnoreCase("17-03-024862.fasta"))
    			{
    			offset = 21460886;
    			chr = "17";}
    		if (filename[f].equalsIgnoreCase("17-04-010799.fasta"))
    			{
    			offset = 22040811;
    			chr = "17";}
    		if (filename[f].equalsIgnoreCase("17-05-078100.fasta"))
    			{
    			offset = 31453639;
    			chr = "17";}
    		if (filename[f].equalsIgnoreCase("17-06-010755.fasta"))
    			{
    			offset = 33082908;
    			chr = "17";}
    		if (filename[f].equalsIgnoreCase("17-07-010783-1.fasta"))
    			{
    			offset = 38155399;
    			chr = "17";}
    		if (filename[f].equalsIgnoreCase("17-07-010783-2.fasta"))
    			{
    			offset = 48155398;
    			chr = "17";}
    		if (filename[f].equalsIgnoreCase("17-07-010783-3.fasta"))
    			{
    			offset = 58155398;
    			chr = "17";}
    		if (filename[f].equalsIgnoreCase("17-08-010641.fasta"))
    			{
    			offset = 62949200;
    			chr = "17";}
    		if (filename[f].equalsIgnoreCase("17-09-024871.fasta"))
    			{
    			offset = 74421934;
    			chr = "17";}
    		if (filename[f].equalsIgnoreCase("17-10-010663.fasta"))
    			{
    			offset = 76525060;
    			chr = "17";}
    		if (filename[f].equalsIgnoreCase("18-01-010859.fasta"))
    			{
    			offset = 0;
    			chr = "18";}
    		if (filename[f].equalsIgnoreCase("18-02-010966-1.fasta"))
    			{
    			offset = 15400898;
    			chr = "18";}
    		if (filename[f].equalsIgnoreCase("18-02-010966-2.fasta"))
    			{
    			offset = 25400897;
    			chr = "18";}
    		if (filename[f].equalsIgnoreCase("18-02-010966-3.fasta"))
    			{
    			offset = 35400897;
    			chr = "18";}
    		if (filename[f].equalsIgnoreCase("18-02-010966-4.fasta"))
    			{
    			offset = 45400897;
    			chr = "18";}
    		if (filename[f].equalsIgnoreCase("18-03-025028.fasta"))
    			{
    			offset = 48949435;
    			chr = "18";}
    		if (filename[f].equalsIgnoreCase("18-04-025004.fasta"))
    			{
    			offset = 69023635;
    			chr = "18";}
    		if (filename[f].equalsIgnoreCase("18-05-010879.fasta"))
    			{
    			offset = 72412110;
    			chr = "18";}
    		if (filename[f].equalsIgnoreCase("19-01-011255.fasta"))
    			{
    			offset = 0;
    			chr = "19";}
    		if (filename[f].equalsIgnoreCase("19-02-077812.fasta"))
    			{
    			offset = 7286004;
    			chr = "19";}
    		if (filename[f].equalsIgnoreCase("19-03-011295.fasta"))
    			{
    			offset = 8577198;
    			chr = "19";}
    		if (filename[f].equalsIgnoreCase("19-04-011109-1.fasta"))
    			{
    			offset = 24402622;
    			chr = "19";}
    		if (filename[f].equalsIgnoreCase("19-04-011109-2.fasta"))
    			{
    			offset = 34402621;
    			chr = "19";}
    		if (filename[f].equalsIgnoreCase("19-04-011109-3.fasta"))
    			{
    			offset = 44402621;
    			chr = "19";}
    		if (filename[f].equalsIgnoreCase("19-04-011109-4.fasta"))
    			{
    			offset = 54402621;
    			chr = "19";}
    		if (filename[f].equalsIgnoreCase("2-01-022327.fasta"))
    			{
    			offset = 0;
    			chr = "2";}
    		if (filename[f].equalsIgnoreCase("2-02-022221.fasta"))
    			{
    			offset = 1254072;
    			chr = "2";}
    		if (filename[f].equalsIgnoreCase("2-03-022139.fasta"))
    			{
    			offset = 3506188;
    			chr = "2";}
    		if (filename[f].equalsIgnoreCase("2-04-005334.fasta"))
    			{
    			offset = 4932317;
    			chr = "2";}
    		if (filename[f].equalsIgnoreCase("2-05-015926.fasta"))
    			{
    			offset = 16020404;
    			chr = "2";}
    		if (filename[f].equalsIgnoreCase("2-06-022184-1.fasta"))
    			{
    			offset = 20811572;
    			chr = "2";}
    		if (filename[f].equalsIgnoreCase("2-06-022184-2.fasta"))
    			{
    			offset = 30811571;
    			chr = "2";}
    		if (filename[f].equalsIgnoreCase("2-06-022184-3.fasta"))
    			{
    			offset = 40811571;
    			chr = "2";}
    		if (filename[f].equalsIgnoreCase("2-06-022184-4.fasta"))
    			{
    			offset = 50811571;
    			chr = "2";}
    		if (filename[f].equalsIgnoreCase("2-06-022184-5.fasta"))
    			{
    			offset = 60811571;
    			chr = "2";}
    		if (filename[f].equalsIgnoreCase("2-06-022184-6.fasta"))
    			{
    			offset = 70811571;
    			chr = "2";}
    		if (filename[f].equalsIgnoreCase("2-06-022184-7.fasta"))
    			{
    			offset = 80811571;
    			chr = "2";}
    		if (filename[f].equalsIgnoreCase("2-07-032994.fasta"))
    			{
    			offset = 89186151;
    			chr = "2";}
    		if (filename[f].equalsIgnoreCase("2-08-034508.fasta"))
    			{
    			offset = 89583431;
    			chr = "2";}
    		if (filename[f].equalsIgnoreCase("2-09-026970.fasta"))
    			{
    			offset = 90314499;
    			chr = "2";}
    		if (filename[f].equalsIgnoreCase("2-10-022171.fasta"))
    			{
    			offset = 92908948;
    			chr = "2";}
    		if (filename[f].equalsIgnoreCase("2-11-034485.fasta"))
    			{
    			offset = 105082405;
    			chr = "2";}
    		if (filename[f].equalsIgnoreCase("2-12-077407.fasta"))
    			{
    			offset = 105818751;
    			chr = "2";}
    		if (filename[f].equalsIgnoreCase("2-13-022135-1.fasta"))
    			{
    			offset = 106178649;
    			chr = "2";}
    		if (filename[f].equalsIgnoreCase("2-13-022135-2.fasta"))
    			{
    			offset = 116178648;
    			chr = "2";}
    		if (filename[f].equalsIgnoreCase("2-13-022135-3.fasta"))
    			{
    			offset = 126178648;
    			chr = "2";}
    		if (filename[f].equalsIgnoreCase("2-13-022135-4.fasta"))
    			{
    			offset = 136178648;
    			chr = "2";}
    		if (filename[f].equalsIgnoreCase("2-14-005403-1.fasta"))
    			{
    			offset = 144569228;
    			chr = "2";}
    		if (filename[f].equalsIgnoreCase("2-14-005403-2.fasta"))
    			{
    			offset = 154569228;
    			chr = "2";}
    		if (filename[f].equalsIgnoreCase("2-14-005403-3.fasta"))
    			{
    			offset = 164569228;
    			chr = "2";}
    		if (filename[f].equalsIgnoreCase("2-14-005403-4.fasta"))
    			{
    			offset = 174569228;
    			chr = "2";}
    		if (filename[f].equalsIgnoreCase("2-14-005403-5.fasta"))
    			{
    			offset = 184569228;
    			chr = "2";}
    		if (filename[f].equalsIgnoreCase("2-14-005403-6.fasta"))
    			{
    			offset = 194569228;
    			chr = "2";}
    		if (filename[f].equalsIgnoreCase("2-14-005403-7.fasta"))
    			{
    			offset = 204569228;
    			chr = "2";}
    		if (filename[f].equalsIgnoreCase("2-14-005403-8.fasta"))
    			{
    			offset = 214569228;
    			chr = "2";}
    		if (filename[f].equalsIgnoreCase("2-14-005403-9.fasta"))
    			{
    			offset = 224569228;
    			chr = "2";}
    		if (filename[f].equalsIgnoreCase("2-15-005120.fasta"))
    			{
    			offset = 228783185;
    			chr = "2";}
    		if (filename[f].equalsIgnoreCase("2-16-113800.fasta"))
    			{
    			offset = 234472172;
    			chr = "2";}
    		if (filename[f].equalsIgnoreCase("2-17-022173.fasta"))
    			{
    			offset = 234485116;
    			chr = "2";}
    		if (filename[f].equalsIgnoreCase("2-18-005416.fasta"))
    			{
    			offset = 235437270;
    			chr = "2";}
    		if (filename[f].equalsIgnoreCase("20-01-011387-1.fasta"))
    			{
    			offset = 0;
    			chr = "20";}
    		if (filename[f].equalsIgnoreCase("20-01-011387-2.fasta"))
    			{
    			offset = 9999999;
    			chr = "20";}
    		if (filename[f].equalsIgnoreCase("20-01-011387-3.fasta"))
    			{
    			offset = 19999999;
    			chr = "20";}
    		if (filename[f].equalsIgnoreCase("20-02-025215.fasta"))
    			{
    			offset = 26259768;
    			chr = "20";}
    		if (filename[f].equalsIgnoreCase("20-03-028392.fasta"))
    			{
    			offset = 26494108;
    			chr = "20";}
    		if (filename[f].equalsIgnoreCase("20-04-011362-1.fasta"))
    			{
    			offset = 31587038;
    			chr = "20";}
    		if (filename[f].equalsIgnoreCase("20-04-011362-2.fasta"))
    			{
    			offset = 41587037;
    			chr = "20";}
    		if (filename[f].equalsIgnoreCase("20-04-011362-3.fasta"))
    			{
    			offset = 51587037;
    			chr = "20";}
    		if (filename[f].equalsIgnoreCase("20-05-035608.fasta"))
    			{
    			offset = 57731570;
    			chr = "20";}
    		if (filename[f].equalsIgnoreCase("20-06-011333.fasta"))
    			{
    			offset = 57803503;
    			chr ="20";}
    		if (filename[f].equalsIgnoreCase("21-01-029490.fasta"))
    			{
    			offset = 0;
    			chr = "21";}
    		if (filename[f].equalsIgnoreCase("21-02-011512-1.fasta"))
    			{
    			offset = 490233;
    			chr = "21";}
    		if (filename[f].equalsIgnoreCase("21-02-011512-2.fasta"))
    			{
    			offset = 10490232;
    			chr = "21";}
    		if (filename[f].equalsIgnoreCase("21-02-011512-3.fasta"))
    			{
    			offset = 20490232;
    			chr = "21";}
    		if (filename[f].equalsIgnoreCase("21-03-030188.fasta"))
    			{
    			offset = 29107861;
    			chr = "21";}
    		if (filename[f].equalsIgnoreCase("21-04-011515.fasta"))
    			{
    			offset = 30734967;
    			chr = "21";}
    		if (filename[f].equalsIgnoreCase("22-01-028395.fasta"))
    			{
    			offset = 0;
    			chr = "22";}
    		if (filename[f].equalsIgnoreCase("22-02-011519.fasta"))
    			{
    			offset = 647850;
    			chr = "22";}
    		if (filename[f].equalsIgnoreCase("22-03-011520-1.fasta"))
    			{
    			offset = 4309431;
    			chr = "22";}
    		if (filename[f].equalsIgnoreCase("22-03-011520-2.fasta"))
    			{
    			offset = 14309430;
    			chr = "22";}
    		if (filename[f].equalsIgnoreCase("22-03-011520-3.fasta"))
    			{
    			offset = 24309430;
    			chr = "22";}
    		if (filename[f].equalsIgnoreCase("22-04-011521.fasta"))
    			{
    			offset = 27585932;
    			chr = "22";}
    		if (filename[f].equalsIgnoreCase("22-05-011523.fasta"))
    			{
    			offset = 28416158;
    			chr = "22";}
    		if (filename[f].equalsIgnoreCase("22-06-011525.fasta"))
    			{
    			offset = 32664350;
    			chr = "22";}
    		if (filename[f].equalsIgnoreCase("22-07-019197.fasta"))
    			{
    			offset = 34048536;
    			chr = "22";}
    		if (filename[f].equalsIgnoreCase("22-08-113818.fasta"))
    			{
    			offset = 34368976;
    			chr = "22";}
    		if (filename[f].equalsIgnoreCase("22-09-011526.fasta"))
    			{
    			offset = 34386903;
    			chr = "22";}
    		if (filename[f].equalsIgnoreCase("3-01-022517-1.fasta"))
    			{
    			offset = 0;
    			chr = "3";}
    		if (filename[f].equalsIgnoreCase("3-01-022517-2.fasta"))
    			{
    			offset = 9999999;
    			chr = "3";}
    		if (filename[f].equalsIgnoreCase("3-01-022517-3.fasta"))
    			{
    			offset = 19999999;
    			chr = "3";}
    		if (filename[f].equalsIgnoreCase("3-01-022517-4.fasta"))
    			{
    			offset = 29999999;
    			chr = "3";}
    		if (filename[f].equalsIgnoreCase("3-01-022517-5.fasta"))
    			{
    			offset = 39999999;
    			chr = "3";}
    		if (filename[f].equalsIgnoreCase("3-01-022517-6.fasta"))
    			{
    			offset = 49999999;
    			chr = "3";}
    		if (filename[f].equalsIgnoreCase("3-01-022517-7.fasta"))
    			{
    			offset = 59999999;
    			chr = "3";}
    		if (filename[f].equalsIgnoreCase("3-02-022459-1.fasta"))
    			{
    			offset = 66081429;
    			chr = "3";}
    		if (filename[f].equalsIgnoreCase("3-02-022459-2.fasta"))
    			{
    			offset = 76081429;
    			chr = "3";}
    		if (filename[f].equalsIgnoreCase("3-02-022459-3.fasta"))
    			{
    			offset = 86081429;
    			chr = "3";}
    		if (filename[f].equalsIgnoreCase("3-03-005612-1.fasta"))
    			{
    			offset = 90293340;
    			chr = "3";}
    		if (filename[f].equalsIgnoreCase("3-03-005612-10.fasta"))
    			{
    			offset = 100293340;
    			chr = "3";}
    		if (filename[f].equalsIgnoreCase("3-03-005612-11.fasta"))
    			{
    			offset = 110293340;
    			chr = "3";}
    		if (filename[f].equalsIgnoreCase("3-03-005612-2.fasta"))
    			{
    			offset = 110824593;
    			chr = "3";}
    		if (filename[f].equalsIgnoreCase("3-03-005612-3.fasta"))
    			{
    			offset = 120824593;
    			chr = "3";}
    		if (filename[f].equalsIgnoreCase("3-03-005612-4.fasta"))
    			{
    			offset = 130824593;
    			chr = "3";}
    		if (filename[f].equalsIgnoreCase("3-03-005612-5.fasta"))
    			{
    			offset = 140824593;
    			chr ="3";}
    		if (filename[f].equalsIgnoreCase("3-03-005612-6.fasta"))
    			{
    			offset = 150824593;
    			chr = "3";}
    		if (filename[f].equalsIgnoreCase("3-03-005612-7.fasta"))
    			{
    			offset = 160824593;
    			chr = "3";}
    		if (filename[f].equalsIgnoreCase("3-03-005612-8.fasta"))
    			{
    			offset = 170824593;
    			chr = "3";}
    		if (filename[f].equalsIgnoreCase("3-03-005612-9.fasta"))
    			{
    			offset = 180824593;
    			chr = "3";}
    		if (filename[f].equalsIgnoreCase("3-04-005535.fasta"))
    			{
    			offset = 190824593;
    			chr = "3";}
    		if (filename[f].equalsIgnoreCase("3-05-029928.fasta"))
    			{
    			offset = 192124460;
    			chr = "3";}
    		if (filename[f].equalsIgnoreCase("4-01-037622.fasta"))
    			{
    			offset = 0;
    			chr = "4";}
    		if (filename[f].equalsIgnoreCase("4-02-006081.fasta"))
    			{
    			offset = 1413146;
    			chr = "4";}
    		if (filename[f].equalsIgnoreCase("4-03-006051.fasta"))
    			{
    			offset = 3832456;
    			chr = "4";}
    		if (filename[f].equalsIgnoreCase("4-04-006316-1.fasta"))
    			{
    			offset = 8652740;
    			chr = "4";}
    		if (filename[f].equalsIgnoreCase("4-04-006316-2.fasta"))
    			{
    			offset = 18652739;
    			chr = "4";}
    		if (filename[f].equalsIgnoreCase("4-04-006316-3.fasta"))
    			{
    			offset = 28652739;
    			chr = "4";}
    		if (filename[f].equalsIgnoreCase("4-05-022794.fasta"))
    			{
    			offset = 31140365;
    			chr = "4";}
    		if (filename[f].equalsIgnoreCase("4-06-016297.fasta"))
    			{
    			offset = 32116952;
    			chr = "4";}
    		if (filename[f].equalsIgnoreCase("4-07-006238.fasta"))
    			{
    			offset = 39561991;
    			chr = "4";}
    		if (filename[f].equalsIgnoreCase("4-08-037645.fasta"))
    			{
    			offset = 48602898;
    			chr = "4";}
    		if (filename[f].equalsIgnoreCase("4-09-022853.fasta"))
    			{
    			offset = 48774074;
    			chr = "4";}
    		if (filename[f].equalsIgnoreCase("4-10-022778.fasta"))
    			{
    			offset = 55848526;
    			chr = "4";}
    		if (filename[f].equalsIgnoreCase("4-11-077444.fasta"))
    			{
    			offset = 65644641;
    			chr = "4";}
    		if (filename[f].equalsIgnoreCase("4-12-006216.fasta"))
    			{
    			offset = 67806054;
    			chr = "4";}
    		if (filename[f].equalsIgnoreCase("4-13-016354-1.fasta"))
    			{
    			offset = 71735503;
    			chr = "4";}
    		if (filename[f].equalsIgnoreCase("4-13-016354-10.fasta"))
    			{
    			offset = 81735502;
    			chr = "4";}
    		if (filename[f].equalsIgnoreCase("4-13-016354-2.fasta"))
    			{
    			offset = 83860153;
    			chr = "4";}
    		if (filename[f].equalsIgnoreCase("4-13-016354-3.fasta"))
    			{
    			offset = 93860153;
    			chr = "4";}
    		if (filename[f].equalsIgnoreCase("4-13-016354-4.fasta"))
    			{
    			offset = 103860153;
    			chr = "4";}
    		if (filename[f].equalsIgnoreCase("4-13-016354-5.fasta"))
    			{
    			offset = 113860153;
    			chr = "4";}
    		if (filename[f].equalsIgnoreCase("4-13-016354-6.fasta"))
    			{
    			offset = 123860153;
    			chr = "4";}
    		if (filename[f].equalsIgnoreCase("4-13-016354-7.fasta"))
    			{
    			offset = 133860153;
    			chr = "4";}
    		if (filename[f].equalsIgnoreCase("4-13-016354-8.fasta"))
    			{
    			offset = 143860153;
    			chr = "4";}
    		if (filename[f].equalsIgnoreCase("4-13-016354-9.fasta"))
    			{
    			offset = 153860153;
    			chr = "4";}
    		if (filename[f].equalsIgnoreCase("4-14-022792-1.fasta"))
    			{
    			offset = 163860153;
    			chr = "4";}
    		if (filename[f].equalsIgnoreCase("4-14-022792-2.fasta"))
    			{
    			offset = 173860153;
    			chr = "4";}
    		if (filename[f].equalsIgnoreCase("4-14-022792-3.fasta"))
    			{
    			offset = 183860153;
    			chr = "4";}
    		if (filename[f].equalsIgnoreCase("5-01-006576-1.fasta"))
    			{
    			offset = 0;
    			chr = "5";}
    		if (filename[f].equalsIgnoreCase("5-01-006576-2.fasta"))
    			{
    			offset = 10000000;
    			chr = "5";}
    		if (filename[f].equalsIgnoreCase("5-01-006576-3.fasta"))
    			{
    			offset = 20000000;
    			chr = "5";}
    		if (filename[f].equalsIgnoreCase("5-01-006576-4.fasta"))
    			{
    			offset = 30000000;
    			chr = "5";}
    		if (filename[f].equalsIgnoreCase("5-01-006576-5.fasta"))
    			{
    			offset = 40000000;
    			chr = "5";}
    		if (filename[f].equalsIgnoreCase("5-02-006713-1.fasta"))
    			{
    			offset = 46378798;
    			chr = "5";}
    		if (filename[f].equalsIgnoreCase("5-02-006713-2.fasta"))
    			{
    			offset = 56378798;
    			chr = "5";}
    		if (filename[f].equalsIgnoreCase("5-02-006713-3.fasta"))
    			{
    			offset = 66378798;
    			chr = "5";}
    		if (filename[f].equalsIgnoreCase("5-02-006713-4.fasta"))
    			{
    			offset = 76378798;
    			chr = "5";}
    		if (filename[f].equalsIgnoreCase("5-02-006713-5.fasta"))
    			{
    			offset = 86378798;
    			chr = "5";}
    		if (filename[f].equalsIgnoreCase("5-03-023148.fasta"))
    			{
    			offset = 88609684;
    			chr = "5";}
    		if (filename[f].equalsIgnoreCase("5-04-034772-1.fasta"))
    			{
    			offset = 94487687;
    			chr = "5";}
    		if (filename[f].equalsIgnoreCase("5-04-034772-2.fasta"))
    			{
    			offset = 104487686;
    			chr = "5";}
    		if (filename[f].equalsIgnoreCase("5-04-034772-3.fasta"))
    			{
    			offset = 114487686;
    			chr = "5";}
    		if (filename[f].equalsIgnoreCase("5-04-034772-4.fasta"))
    			{
    			offset = 124487686;
    			chr = "5";}
    		if (filename[f].equalsIgnoreCase("5-04-034772-5.fasta"))
    			{
    			offset = 134487686;
    			chr = "5";}
    		if (filename[f].equalsIgnoreCase("5-05-029289-1.fasta"))
    			{
    			offset = 135687457;
    			chr = "5";}
    		if (filename[f].equalsIgnoreCase("5-05-029289-2.fasta"))
    			{
    			offset = 145687457;
    			chr = "5";}
    		if (filename[f].equalsIgnoreCase("5-06-023133-1.fasta"))
    			{
    			offset = 151989220;
    			chr = "5";}
    		if (filename[f].equalsIgnoreCase("5-06-023133-2.fasta"))
    			{
    			offset = 161989220;
    			chr = "5";}
    		if (filename[f].equalsIgnoreCase("5-06-023133-3.fasta"))
    			{
    			offset = 171989220;
    			chr = "5";}
    		if (filename[f].equalsIgnoreCase("6-01-034880.fasta"))
    			{
    			offset = 0;
    			chr = "6";}
    		if (filename[f].equalsIgnoreCase("6-02-007592-1.fasta"))
    			{
    			offset = 9194729;
    			chr = "6";}
    		if (filename[f].equalsIgnoreCase("6-02-007592-2.fasta"))
    			{
    			offset = 19194728;
    			chr = "6";}
    		if (filename[f].equalsIgnoreCase("6-02-007592-3.fasta"))
    			{
    			offset = 29194728;
    			chr = "6";}
    		if (filename[f].equalsIgnoreCase("6-02-007592-4.fasta"))
    			{
    			offset = 39194728;
    			chr = "6";}
    		if (filename[f].equalsIgnoreCase("6-02-007592-5.fasta"))
    			{
    			offset = 49194728;
    			chr = "6";}
    		if (filename[f].equalsIgnoreCase("6-03-033172.fasta"))
    			{
    			offset = 58141018;
    			chr = "6";}
    		if (filename[f].equalsIgnoreCase("6-04-033948.fasta"))
    			{
    			offset = 58783526;
    			chr = "6";}
    		if (filename[f].equalsIgnoreCase("6-05-007299-1.fasta"))
    			{
    			offset = 59031949;
    			chr = "6";}
    		if (filename[f].equalsIgnoreCase("6-05-007299-2.fasta"))
    			{
    			offset = 69031948;
    			chr = "6";}
    		if (filename[f].equalsIgnoreCase("6-05-007299-3.fasta"))
    			{
    			offset = 79031948;
    			chr = "6";}
    		if (filename[f].equalsIgnoreCase("6-05-007299-4.fasta"))
    			{
    			offset = 89031948;
    			chr = "6";}
    		if (filename[f].equalsIgnoreCase("6-06-025741-1.fasta"))
    			{
    			offset = 92532964;
    			chr = "6";}
    		if (filename[f].equalsIgnoreCase("6-06-025741-2.fasta"))
    			{
    			offset = 102532964;
    			chr = "6";}
    		if (filename[f].equalsIgnoreCase("6-06-025741-3.fasta"))
    			{
    			offset = 112532964;
    			chr = "6";}
    		if (filename[f].equalsIgnoreCase("6-06-025741-4.fasta"))
    			{
    			offset = 122532964;
    			chr = "6";}
    		if (filename[f].equalsIgnoreCase("6-06-025741-5.fasta"))
    			{
    			offset = 132532964;
    			chr = "6";}
    		if (filename[f].equalsIgnoreCase("6-06-025741-6.fasta"))
    			{
    			offset = 142532964;
    			chr = "6";}
    		if (filename[f].equalsIgnoreCase("6-06-025741-7.fasta"))
    			{
    			offset = 152532964;
    			chr = "6";}
    		if (filename[f].equalsIgnoreCase("6-07-007422.fasta"))
    			{
    			offset = 154178949;
    			chr = "6";}
    		if (filename[f].equalsIgnoreCase("6-08-007302.fasta"))
    			{
    			offset = 164313223;
    			chr = "6";}
    		if (filename[f].equalsIgnoreCase("6-09-007583.fasta"))
    			{
    			offset = 166550198;
    			chr = "6";}
    		if (filename[f].equalsIgnoreCase("7-01-029998.fasta"))
    			{
    			offset = 0;
    			chr = "7";}
    		if (filename[f].equalsIgnoreCase("7-02-007819-1.fasta"))
    			{
    			offset = 293567;
    			chr = "7";}
    		if (filename[f].equalsIgnoreCase("7-02-007819-2.fasta"))
    			{
    			offset = 10293566;
    			chr = "7";}
    		if (filename[f].equalsIgnoreCase("7-02-007819-3.fasta"))
    			{
    			offset = 20293566;
    			chr = "7";}
    		if (filename[f].equalsIgnoreCase("7-02-007819-4.fasta"))
    			{
    			offset = 30293566;
    			chr = "7";}
    		if (filename[f].equalsIgnoreCase("7-02-007819-5.fasta"))
    			{
    			offset = 40293566;
    			chr = "7";}
    		if (filename[f].equalsIgnoreCase("7-03-030008.fasta"))
    			{
    			offset = 47984348;
    			chr = "7";}
    		if (filename[f].equalsIgnoreCase("7-04-033968.fasta"))
    			{
    			offset = 50114525;
    			chr = "7";}
    		if (filename[f].equalsIgnoreCase("7-05-023629.fasta"))
    			{
    			offset = 56691818;
    			chr = "7";}
    		if (filename[f].equalsIgnoreCase("7-06-023603.fasta"))
    			{
    			offset = 57744673;
    			chr = "7";}
    		if (filename[f].equalsIgnoreCase("7-07-077528.fasta"))
    			{
    			offset = 58000855;
    			chr = "7";}
    		if (filename[f].equalsIgnoreCase("7-08-007758.fasta"))
    			{
    			offset = 58190992;
    			chr = "7";}
    		if (filename[f].equalsIgnoreCase("7-09-007933-1.fasta"))
    			{
    			offset = 70940060;
    			chr = "7";}
    		if (filename[f].equalsIgnoreCase("7-09-007933-2.fasta"))
    			{
    			offset = 80940059;
    			chr = "7";}
    		if (filename[f].equalsIgnoreCase("7-09-007933-3.fasta"))
    			{
    			offset = 90940059;
    			chr = "7";}
    		if (filename[f].equalsIgnoreCase("7-09-007933-4.fasta"))
    			{
    			offset = 100940059;
    			chr = "7";}
    		if (filename[f].equalsIgnoreCase("7-09-007933-5.fasta"))
    			{
    			offset = 110940059;
    			chr = "7";}
    		if (filename[f].equalsIgnoreCase("7-09-007933-6.fasta"))
    			{
    			offset = 120940059;
    			chr = "7";}
    		if (filename[f].equalsIgnoreCase("7-09-007933-7.fasta"))
    			{
    			offset = 130940059;
    			chr = "7";}
    		if (filename[f].equalsIgnoreCase("7-10-007914.fasta"))
    			{
    			offset = 135366916;
    			chr = "7";}
    		if (filename[f].equalsIgnoreCase("7-11-034885.fasta"))
    			{
    			offset = 150213567;
    			chr = "7";}
    		if (filename[f].equalsIgnoreCase("7-12-007741.fasta"))
    			{
    			offset = 150949899;
    			chr = "7";}
    		if (filename[f].equalsIgnoreCase("8-01-023736.fasta"))
    			{
    			offset = 0;
    			chr = "8";}
    		if (filename[f].equalsIgnoreCase("8-02-077531.fasta"))
    			{
    			offset = 7462059;
    			chr = "8";}
    		if (filename[f].equalsIgnoreCase("8-03-030737.fasta"))
    			{
    			offset = 11999352;
    			chr = "8";}
    		if (filename[f].equalsIgnoreCase("8-04-023666.fasta"))
    			{
    			offset = 21464232;
    			chr = "8";}
    		if (filename[f].equalsIgnoreCase("8-05-007995.fasta"))
    			{
    			offset = 29515268;
    			chr = "8";}
    		if (filename[f].equalsIgnoreCase("8-06-023678.fasta"))
    			{
    			offset = 43674552;
    			chr = "8";}
    		if (filename[f].equalsIgnoreCase("8-07-008183-1.fasta"))
    			{
    			offset = 44965701;
    			chr = "8";}
    		if (filename[f].equalsIgnoreCase("8-07-008183-2.fasta"))
    			{
    			offset = 54965700;
    			chr = "8";}
    		if (filename[f].equalsIgnoreCase("8-07-008183-3.fasta"))
    			{
    			offset = 64965700;
    			chr = "8";}
    		if (filename[f].equalsIgnoreCase("8-07-008183-4.fasta"))
    			{
    			offset = 74965700;
    			chr = "8";}
    		if (filename[f].equalsIgnoreCase("8-08-008046-1.fasta"))
    			{
    			offset = 83420502;
    			chr = "8";}
    		if (filename[f].equalsIgnoreCase("8-08-008046-2.fasta"))
    			{
    			offset = 93420502;
    			chr = "8";}
    		if (filename[f].equalsIgnoreCase("8-08-008046-3.fasta"))
    			{
    			offset = 103420502;
    			chr = "8";}
    		if (filename[f].equalsIgnoreCase("8-08-008046-4.fasta"))
    			{
    			offset = 113420502;
    			chr = "8";}
    		if (filename[f].equalsIgnoreCase("8-08-008046-5.fasta"))
    			{
    			offset = 123420502;
    			chr = "8";}
    		if (filename[f].equalsIgnoreCase("8-08-008046-6.fasta"))
    			{
    			offset = 133420502;
    			chr = "8";}
    		if (filename[f].equalsIgnoreCase("8-09-023684.fasta"))
    			{
    			offset = 140576275;
    			chr = "8";}
    		if (filename[f].equalsIgnoreCase("8-10-037704.fasta"))
    			{
    			offset = 141866296;
    			chr = "8";}
    		if (filename[f].equalsIgnoreCase("9-01-008413-1.fasta"))
    			{
    			offset = 0;
    			chr = "9";}
    		if (filename[f].equalsIgnoreCase("9-01-008413-2.fasta"))
    			{
    			offset = 9999999;
    			chr = "9";}
    		if (filename[f].equalsIgnoreCase("9-01-008413-3.fasta"))
    			{
    			offset = 19999999;
    			chr = "9";}
    		if (filename[f].equalsIgnoreCase("9-01-008413-4.fasta"))
    			{
    			offset = 29999999;
    			chr = "9";}
    		if (filename[f].equalsIgnoreCase("9-02-086745.fasta"))
    			{
    			offset = 39653985;
    			chr = "9";}
    		if (filename[f].equalsIgnoreCase("9-03-078049.fasta"))
    			{
    			offset = 39915096;
    			chr = "9";}
    		if (filename[f].equalsIgnoreCase("9-04-113811.fasta"))
    			{
    			offset = 40123329;
    			chr = "9";}
    		if (filename[f].equalsIgnoreCase("9-05-078041.fasta"))
    			{
    			offset = 40266134;
    			chr = "9";}
    		if (filename[f].equalsIgnoreCase("9-06-078042.fasta"))
    			{
    			offset = 40730641;
    			chr = "9";}
    		if (filename[f].equalsIgnoreCase("9-07-113812.fasta"))
    			{
    			offset = 40883514;
    			chr = "9";}
    		if (filename[f].equalsIgnoreCase("9-08-078043.fasta"))
    			{
    			offset = 41056093;
    			chr = "9";}
    		if (filename[f].equalsIgnoreCase("9-09-078055.fasta"))
    			{
    			offset = 42254251;
    			chr = "9";}
    		if (filename[f].equalsIgnoreCase("9-10-078045.fasta"))
    			{
    			offset = 42803994;
    			chr = "9";}
    		if (filename[f].equalsIgnoreCase("9-11-079529.fasta"))
    			{
    			offset = 43436865;
    			chr = "9";}
    		if (filename[f].equalsIgnoreCase("9-12-078077.fasta"))
    			{
    			offset = 44116942;
    			chr = "9";}
    		if (filename[f].equalsIgnoreCase("9-13-078051.fasta"))
    			{
    			offset = 44298589;
    			chr = "9";}
    		if (filename[f].equalsIgnoreCase("9-14-078053.fasta"))
    			{
    			offset = 44590499;
    			chr = "9";}
    		if (filename[f].equalsIgnoreCase("9-15-113813.fasta"))
    			{
    			offset = 45055817;
    			chr = "9";}
    		if (filename[f].equalsIgnoreCase("9-16-086759.fasta"))
    			{
    			offset = 45406726;
    			chr = "9";}
    		if (filename[f].equalsIgnoreCase("9-17-086755.fasta"))
    			{
    			offset = 45601335;
    			chr = "9";}
    		if (filename[f].equalsIgnoreCase("9-18-078078.fasta"))
    			{
    			offset = 46100253;
    			chr = "9";}
    		if (filename[f].equalsIgnoreCase("9-19-078052.fasta"))
    			{
    			offset = 46257799;
    			chr = "9";}
    		if (filename[f].equalsIgnoreCase("9-20-113814.fasta"))
    			{
    			offset = 46708480;
    			chr = "9";}
    		if (filename[f].equalsIgnoreCase("9-21-113815.fasta"))
    			{
    			offset = 46932335;
    			chr = "9";}
    		if (filename[f].equalsIgnoreCase("9-22-078058.fasta"))
    			{
    			offset = 47094776;
    			chr = "9";}
    		if (filename[f].equalsIgnoreCase("9-23-078059.fasta"))
    			{
    			offset = 47254315;
    			chr = "9";}
    		if (filename[f].equalsIgnoreCase("9-24-078065.fasta"))
    			{
    			offset = 47453463;
    			chr = "9";}
    		if (filename[f].equalsIgnoreCase("9-25-079533.fasta"))
    			{
    			offset = 47647954;
    			chr = "9";}
    		if (filename[f].equalsIgnoreCase("9-26-078066.fasta"))
    			{
    			offset = 47806416;
    			chr = "9";}
    		if (filename[f].equalsIgnoreCase("9-27-078067.fasta"))
    			{
    			offset = 48278118;
    			chr = "9";}
    		if (filename[f].equalsIgnoreCase("9-28-078068.fasta"))
    			{
    			offset = 48654301;
    			chr = "9";}
    		if (filename[f].equalsIgnoreCase("9-29-078069.fasta"))
    			{
    			offset = 48829066;
    			chr = "9";}
    		if (filename[f].equalsIgnoreCase("9-30-078070.fasta"))
    			{
    			offset = 49118505;
    			chr = "9";}
    		if (filename[f].equalsIgnoreCase("9-31-078071.fasta"))
    			{
    			offset = 49800662;
    			chr = "9";}
    		if (filename[f].equalsIgnoreCase("9-32-113816.fasta"))
    			{
    			offset = 49958849;
    			chr = "9";}
    		if (filename[f].equalsIgnoreCase("9-33-113817.fasta"))
    			{
    			offset = 50146655;
    			chr = "9";}
    		if (filename[f].equalsIgnoreCase("9-34-023935-1.fasta"))
    			{
    			offset = 50325588;
    			chr = "9";}
    		if (filename[f].equalsIgnoreCase("9-34-023935-2.fasta"))
    			{
    			offset = 60325587;
    			chr = "9";}
    		if (filename[f].equalsIgnoreCase("9-34-023935-3.fasta"))
    			{
    			offset = 70325587;
    			chr = "9";}
    		if (filename[f].equalsIgnoreCase("9-35-079535.fasta"))
    			{
    			offset = 71833735;
    			chr = "9";}
    		if (filename[f].equalsIgnoreCase("9-36-008470-1.fasta"))
    			{
    			offset = 71919116;
    			chr = "9";}
    		if (filename[f].equalsIgnoreCase("9-36-008470-2.fasta"))
    			{
    			offset = 81919115;
    			chr = "9";}
    		if (filename[f].equalsIgnoreCase("9-36-008470-3.fasta"))
    			{
    			offset = 91919115;
    			chr = "9";}
    		if (filename[f].equalsIgnoreCase("9-36-008470-4.fasta"))
    			{
    			offset = 101919115;
    			chr = "9";}
    		if (filename[f].equalsIgnoreCase("9-36-008470-5.fasta"))
    			{
    			offset = 111919115;
    			chr = "9";}
    		if (filename[f].equalsIgnoreCase("9-37-035014.fasta"))
    			{
    			offset = 112313780;
    			chr = "9";}
    		if (filename[f].equalsIgnoreCase("9-38-019501.fasta"))
    			{
    			offset = 116131914;
    			chr = "9";}
    		if (filename[f].equalsIgnoreCase("9-39-024000.fasta"))
    			{
    			offset = 118207718;
    			chr = "9";}
    		if (filename[f].equalsIgnoreCase("MT-01-001807.fasta"))
    			{
    			offset = 0;
    			chr = "MT";}
    		if (filename[f].equalsIgnoreCase("X-01-086925.fasta"))
    			{
    			offset = 0;
    			chr = "X";}
    		if (filename[f].equalsIgnoreCase("X-02-078115.fasta"))
    			{
    			offset = 34821;
    			chr = "X";}
    		if (filename[f].equalsIgnoreCase("X-03-028413.fasta"))
    			{
    			offset = 121384;
    			chr = "X";}
    		if (filename[f].equalsIgnoreCase("X-04-086929.fasta"))
    			{
    			offset = 887557;
    			chr = "X";}
    		if (filename[f].equalsIgnoreCase("X-05-086931.fasta"))
    			{
    			offset = 924113;
    			chr = "X";}
    		if (filename[f].equalsIgnoreCase("X-06-033330.fasta"))
    			{
    			offset = 1004234;
    			chr = "X";}
    		if (filename[f].equalsIgnoreCase("X-07-011757-1.fasta"))
    			{
    			offset = 1758238;
    			chr = "X";}
    		if (filename[f].equalsIgnoreCase("X-07-011757-2.fasta"))
    			{
    			offset = 11758237;
    			chr = "X";}
    		if (filename[f].equalsIgnoreCase("X-07-011757-3.fasta"))
    			{
    			offset = 21758237;
    			chr = "X";}
    		if (filename[f].equalsIgnoreCase("X-07-011757-4.fasta"))
    			{
    			offset = 31758237;
    			chr = "X";}
    		if (filename[f].equalsIgnoreCase("X-08-079573.fasta"))
    			{
    			offset = 36638476;
    			chr = "X";}
    		if (filename[f].equalsIgnoreCase("X-09-086939.fasta"))
    			{
    			offset = 48735241;
    			chr = "X";}
    		if (filename[f].equalsIgnoreCase("X-10-011638.fasta"))
    			{
    			offset = 49416213;
    			chr = "X";}
    		if (filename[f].equalsIgnoreCase("X-11-011630.fasta"))
    			{
    			offset = 51787939;
    			chr = "X";}
    		if (filename[f].equalsIgnoreCase("X-12-011669.fasta"))
    			{
    			offset = 57924037;
    			chr = "X";}
    		if (filename[f].equalsIgnoreCase("X-13-011651-1.fasta"))
    			{
    			offset = 72895648;
    			chr = "X";}
    		if (filename[f].equalsIgnoreCase("X-13-011651-2.fasta"))
    			{
    			offset = 82895647;
    			chr = "X";}
    		if (filename[f].equalsIgnoreCase("X-13-011651-3.fasta"))
    			{
    			offset = 92895647;
    			chr = "X";}
    		if (filename[f].equalsIgnoreCase("X-13-011651-4.fasta"))
    			{
    			offset = 102895647;
    			chr = "X";}
    		if (filename[f].equalsIgnoreCase("X-14-028405.fasta"))
    			{
    			offset = 109709523;
    			chr = "X";}
    		if (filename[f].equalsIgnoreCase("X-15-011786-1.fasta"))
    			{
    			offset = 111831918;
    			chr = "X";}
    		if (filename[f].equalsIgnoreCase("X-15-011786-2.fasta"))
    			{
    			offset = 121831917;
    			chr = "X";}
    		if (filename[f].equalsIgnoreCase("X-15-011786-3.fasta"))
    			{
    			offset = 131831917;
    			chr = "X";}
    		if (filename[f].equalsIgnoreCase("X-16-011681.fasta"))
    			{
    			offset = 139550809;
    			chr = "X";}
    		if (filename[f].equalsIgnoreCase("X-17-011726.fasta"))
    			{
    			offset = 144978520;
    			chr = "X";}
    		if (filename[f].equalsIgnoreCase("Y-01-113967.fasta"))
    			{
    			offset = 0;
    			chr = "Y";}
    		if (filename[f].equalsIgnoreCase("Y-02-113968.fasta"))
    			{
    			offset = 34821;
    			chr = "Y";}
    		if (filename[f].equalsIgnoreCase("Y-03-113969.fasta"))
    			{
    			offset = 121384;
    			chr = "Y";}
    		if (filename[f].equalsIgnoreCase("Y-04-113970.fasta"))
    			{
    			offset = 887557;
    			chr = "Y";}
    		if (filename[f].equalsIgnoreCase("Y-05-113971.fasta"))
    			{
    			offset = 924113;
    			chr = "Y";}
    		if (filename[f].equalsIgnoreCase("Y-06-113972.fasta"))
    			{
    			offset = 1004234;
    			chr = "Y";}
    		if (filename[f].equalsIgnoreCase("Y-07-113973.fasta"))
    			{
    			offset = 1758238;
    			chr = "Y";}
    		if (filename[f].equalsIgnoreCase("Y-08-011896.fasta"))
    			{
    			offset = 2339520;
    			chr = "Y";}
    		if (filename[f].equalsIgnoreCase("Y-09-086998.fasta"))
    			{
    			offset = 8604955;
    			chr = "Y";}
    		if (filename[f].equalsIgnoreCase("Y-10-011878.fasta"))
    			{
    			offset = 8881322;
    			chr = "Y";}
    		if (filename[f].equalsIgnoreCase("Y-11-087001.fasta"))
    			{
    			offset = 9694553;
    			chr = "Y";}
    		if (filename[f].equalsIgnoreCase("Y-12-113819.fasta"))
    			{
    			offset = 9733954;
    			chr = "Y";}
    		if (filename[f].equalsIgnoreCase("Y-13-011875.fasta"))
    			{
    			offset = 10288578;
    			chr = "Y";}
    		if (filename[f].equalsIgnoreCase("Y-14-011903.fasta"))
    			{
    			offset = 20290816;
    			chr = "Y";}
    		if (filename[f].equalsIgnoreCase("Y-15-025975.fasta"))
    			{
    			offset = 25158749;
    			chr = "Y";}
    		if (filename[f].equalsIgnoreCase("Y-16-091573.fasta"))
    			{
    			offset = 25257044;
    			chr = "Y";}
    		if (filename[f].equalsIgnoreCase("Y-17-113974.fasta"))
    			{
    			offset = 25323437;
    			chr = "Y";}


      outputStream=new PrintWriter(new FileOutputStream("c:\\genome processing files\\" + FileDatetime + ".txt", true));

   // load sequence and analyze

   while (position<30000000)// 30 mbp limit
     {
    if (chromstring.length()-count<40) // add more characters if file end not reached
    {
     tempstring = chromstring.substring(count, chromstring.length());
     chromstring = tempstring; //reset chromosome string to short value
     count = 0;
     for (i=1; i < 10000; i++) //load initial 10000 from file
      {
      tempstring = inputStream.readLine();
      for (j=0; j<tempstring.length(); j++)
      {
        tempchar = tempstring.charAt(j);
         if (tempchar == 'Z') position = 200000000; //terminate file input at end
         if ((tempchar == 'A')||(tempchar == 'T')||(tempchar == 'G')||(tempchar == 'C')||(tempchar == 'N'))
           {
           tempcount++; // counts the number of nucleotides in the sequence
           chromstring = chromstring+tempchar;
           }
      }
        if (tempcount>10000) i = 10001;
      }
     }
     // sequence test logic

      readframe = chromstring.substring(count, count+34);
      score = 0;

      if (readframe.charAt(13)!= 'T')score = score-10000; //required T and A match
      if (readframe.charAt(20)!= 'A')score = score-10000; //required T and A match

      if (((readframe.charAt(12)== 'G')||(readframe.charAt(12)== 'A'))&& ((readframe.charAt(21)== 'C')||(readframe.charAt(21)== 'T')))score = score-10000; // consec mismatch
      if (readframe.charAt(12)== 'G')score = score-10000; //required T and A match
      if (readframe.charAt(21)== 'C')score = score-10000; //required T and A match

      // test for match to consensus and consecutive mismatch to consensus
      if (score ==0)  // start TA match testing
      {
      if (readframe.charAt(9)== 'A')
      {
        score = score+100; //match to consensus
        match = true;
      }
      if (readframe.charAt(9)!= 'A') match = false;

      if (readframe.charAt(10)== 'T')
      {
        score = score+100; //match to consensus
        match = true;
      }
      if ((readframe.charAt(10)!= 'T')&&(match == false)) score = score-10000; //2 consec mismatch
      if (readframe.charAt(10)!= 'T') match = false;

      if ((readframe.charAt(11)== 'A')||(readframe.charAt(11)== 'T'))
      {
        score = score+100; //match to consensus
        match = true;
      }
      if (((readframe.charAt(11)!= 'A')||(readframe.charAt(11)!= 'T')) &&(match == false)) score = score-10000; //2 consec mismatch
      if (readframe.charAt(11)!= 'A') match = false;
      if (readframe.charAt(11)== 'T') match = true;


      if ((readframe.charAt(12)== 'C')||(readframe.charAt(12)== 'T'))
      {
        score = score+100; //match to consensus
        match = true;
      }
      if (((readframe.charAt(12)!= 'C')||(readframe.charAt(12)!= 'T')) &&(match == false)) score = score-10000; //2 consec mismatch
      if (readframe.charAt(12)== 'G') match = false;
      if (readframe.charAt(12)== 'A') match = false;


      if ((readframe.charAt(21)== 'G')||(readframe.charAt(21)== 'A'))
      {
        score = score+100; //match to consensus
        match = true;
      }
      if (((readframe.charAt(21)!= 'G')||(readframe.charAt(21)!= 'A')) &&(match == false)) score = score-10000; //2 consec mismatch
      if (readframe.charAt(21)== 'T') match = false;
      if (readframe.charAt(21)== 'C') match = false;


      if ((readframe.charAt(22)== 'A')||(readframe.charAt(22)== 'T'))
      {
        score = score+100; //match to consensus
        match = true;
      }
      if (((readframe.charAt(22)!= 'A')||(readframe.charAt(22)!= 'T')) &&(match == false)) score = score-10000; //2 consec mismatch
      if (readframe.charAt(22)== 'G') match = false;
      if (readframe.charAt(22)== 'C') match = false;

      if (readframe.charAt(23)== 'A')
      {
        score = score+100; //match to consensus
        match = true;
      }
      if ((readframe.charAt(23)!= 'A')&&(match == false)) score = score-10000; //2 consec mismatch
      if (readframe.charAt(23)!= 'A') match = false;

      if (readframe.charAt(24)== 'T')
      {
        score = score+100; //match to consensus
        match = true;
      }
      if ((readframe.charAt(24)!= 'T')&&(match == false)) score = score-10000; //2 consec mismatch


      // Must have C or G at one of these positions
      if ((readframe.charAt(6)== 'C')||(readframe.charAt(27)== 'G'))score = score + 1000; // -7 and 7 match check


      // Check for GC content in spacer
      if ((readframe.charAt(13)== 'G')||(readframe.charAt(13)== 'C'))gccount++;
      if ((readframe.charAt(14)== 'G')||(readframe.charAt(14)== 'C'))gccount++;
      if ((readframe.charAt(15)== 'G')||(readframe.charAt(15)== 'C'))gccount++;
      if ((readframe.charAt(16)== 'G')||(readframe.charAt(16)== 'C'))gccount++; // check for gc content
      if ((readframe.charAt(17)== 'G')||(readframe.charAt(17)== 'C'))gccount++;
      if ((readframe.charAt(18)== 'G')||(readframe.charAt(18)== 'C'))gccount++;
      if ((readframe.charAt(19)== 'G')||(readframe.charAt(19)== 'C'))gccount++;
      if ((readframe.charAt(20)== 'G')||(readframe.charAt(20)== 'C'))gccount++;

      if (gccount > 4) score = score - 10000; //gc content less than 50% or failure
      gccount = 0; // reset gc count


      // Check for multiple single nucleotides
    m=0;
    for (m=0; m<29; m++) // check for 5 nucleotides in a row
    {
      astring = readframe.substring(m, m+5);
      if (astring.equalsIgnoreCase("AAAAA")) score = score-10000;
      if (astring.equalsIgnoreCase("TTTTT")) score = score-10000;
      if (astring.equalsIgnoreCase("GGGGG")) score = score-10000;
      if (astring.equalsIgnoreCase("CCCCC")) score = score-10000;
   }


    // test for match to consensus in first and last 13 positions - minimum five on each side
      if (readframe.charAt(0)== 'G')scoretemp1 = scoretemp1 + 4;
      if (readframe.charAt(1)== 'A')scoretemp1 = scoretemp1 + 4;
      if (readframe.charAt(2)== 'A')scoretemp1 = scoretemp1 + 4;
      if (readframe.charAt(3)== 'G')scoretemp1 = scoretemp1 + 4;
      if (readframe.charAt(4)== 'T')scoretemp1 = scoretemp1 + 4;
      if (readframe.charAt(5)== 'T')scoretemp1 = scoretemp1 + 4;
      if (readframe.charAt(6)== 'C')scoretemp1 = scoretemp1 + 4;
      if (readframe.charAt(7)== 'C')scoretemp1 = scoretemp1 + 4;
      if (readframe.charAt(8)== 'T')scoretemp1 = scoretemp1 + 4;
      if (readframe.charAt(9)== 'A')scoretemp1 = scoretemp1 + 4;
      if (readframe.charAt(10)== 'T')scoretemp1 = scoretemp1 + 4;
      if (readframe.charAt(11)== 'A')scoretemp1 = scoretemp1 + 4;   //A or T acceptable at this location
      if (readframe.charAt(11)== 'T')scoretemp1 = scoretemp1 + 4;   //A or T acceptable at this location
      if (readframe.charAt(12)== 'C')scoretemp1 = scoretemp1 + 4;   //C or T acceptable at this location
      if (readframe.charAt(12)== 'T')scoretemp1 = scoretemp1 + 4;   //C or T acceptable at this location
      if (scoretemp1 <= 16) score = score-10000; // minimum five matches 5'

      if (readframe.charAt(21)== 'G')scoretemp2 = scoretemp2 + 4;   //G or A acceptable at this location
      if (readframe.charAt(21)== 'A')scoretemp2 = scoretemp2 + 4;   //G or A acceptable at this location
      if (readframe.charAt(22)== 'A')scoretemp2 = scoretemp2 + 4;   //A or T acceptable at this location
      if (readframe.charAt(22)== 'T')scoretemp2 = scoretemp2 + 4;   //A or T acceptable at this location
      if (readframe.charAt(23)== 'A')scoretemp2 = scoretemp2 + 4;
      if (readframe.charAt(24)== 'T')scoretemp2 = scoretemp2 + 4;
      if (readframe.charAt(25)== 'A')scoretemp2 = scoretemp2 + 4;
      if (readframe.charAt(26)== 'G')scoretemp2 = scoretemp2 + 4;
      if (readframe.charAt(27)== 'G')scoretemp2 = scoretemp2 + 4;
      if (readframe.charAt(28)== 'A')scoretemp2 = scoretemp2 + 4;
      if (readframe.charAt(29)== 'A')scoretemp2 = scoretemp2 + 4;
      if (readframe.charAt(30)== 'C')scoretemp2 = scoretemp2 + 4;
      if (readframe.charAt(31)== 'T')scoretemp2 = scoretemp2 + 4;
      if (readframe.charAt(32)== 'T')scoretemp2 = scoretemp2 + 4;
      if (readframe.charAt(33)== 'C')scoretemp2 = scoretemp2 + 4;
      if (scoretemp2 <= 16) score = score-10000; // minimum five matches 3'

      score = score + scoretemp1 + scoretemp2;
      scoretemp1 = 0;
      scoretemp2 = 0;


      //****************************** Create Weighted Value ***************************
      weightedscore = 0;
      if (readframe.charAt(0)== 'G')weightedscore = weightedscore + 1;
      if (readframe.charAt(1)== 'A')weightedscore = weightedscore + 1;
      if (readframe.charAt(2)== 'A')weightedscore = weightedscore + 1;
      if (readframe.charAt(3)== 'G')weightedscore = weightedscore + 4;
      if (readframe.charAt(4)== 'T')weightedscore = weightedscore + 4;
      if (readframe.charAt(5)== 'T')weightedscore = weightedscore + 5;
      if (readframe.charAt(6)== 'C')weightedscore = weightedscore + 7;
      if (readframe.charAt(7)== 'C')weightedscore = weightedscore + 5;
      if (readframe.charAt(8)== 'T')weightedscore = weightedscore + 3;
      if (readframe.charAt(9)== 'A')weightedscore = weightedscore + 5;
      if (readframe.charAt(10)== 'T')weightedscore = weightedscore + 5;
      if (readframe.charAt(11)== 'A')weightedscore = weightedscore + 5;   //A or T acceptable at this location
      if (readframe.charAt(11)== 'T')weightedscore = weightedscore + 5;   //A or T acceptable at this location
      if (readframe.charAt(12)== 'C')weightedscore = weightedscore + 7;   //C or T acceptable at this location
      if (readframe.charAt(12)== 'T')weightedscore = weightedscore + 7;   //C or T acceptable at this location
      if (readframe.charAt(21)== 'G')weightedscore = weightedscore + 7;   //G or A acceptable at this location
      if (readframe.charAt(21)== 'A')weightedscore = weightedscore + 7;   //G or A acceptable at this location
      if (readframe.charAt(22)== 'A')weightedscore = weightedscore + 5;   //A or T acceptable at this location
      if (readframe.charAt(22)== 'T')weightedscore = weightedscore + 5;   //A or T acceptable at this location
      if (readframe.charAt(23)== 'A')weightedscore = weightedscore + 5;
      if (readframe.charAt(24)== 'T')weightedscore = weightedscore + 5;
      if (readframe.charAt(25)== 'A')weightedscore = weightedscore + 3;
      if (readframe.charAt(26)== 'G')weightedscore = weightedscore + 5;
      if (readframe.charAt(27)== 'G')weightedscore = weightedscore + 7;
      if (readframe.charAt(28)== 'A')weightedscore = weightedscore + 5;
      if (readframe.charAt(29)== 'A')weightedscore = weightedscore + 4;
      if (readframe.charAt(30)== 'C')weightedscore = weightedscore + 4;
      if (readframe.charAt(31)== 'T')weightedscore = weightedscore + 1;
      if (readframe.charAt(32)== 'T')weightedscore = weightedscore + 1;
      if (readframe.charAt(33)== 'C')weightedscore = weightedscore + 1;
      if (weightedscore < 59) score = score - 10000; // adjustable output based on scores


      //****************************** Create consecutive match Value ***************************
      consecscore = 0;
      if ((readframe.charAt(0)== 'G')&& (readframe.charAt(1)== 'A'))consecscore = consecscore + 1;
      if ((readframe.charAt(1)== 'A')&& (readframe.charAt(2)== 'A'))consecscore = consecscore + 1;
      if ((readframe.charAt(2)== 'A')&& (readframe.charAt(3)== 'G'))consecscore = consecscore + 1;
      if ((readframe.charAt(3)== 'G')&& (readframe.charAt(4)== 'T'))consecscore = consecscore + 1;
      if ((readframe.charAt(4)== 'T')&& (readframe.charAt(5)== 'T'))consecscore = consecscore + 1;
      if ((readframe.charAt(5)== 'T')&& (readframe.charAt(6)== 'C'))consecscore = consecscore + 1;
      if ((readframe.charAt(6)== 'C')&& (readframe.charAt(7)== 'C'))consecscore = consecscore + 1;
      if ((readframe.charAt(7)== 'C')&& (readframe.charAt(8)== 'T'))consecscore = consecscore + 1;
      if ((readframe.charAt(8)== 'T')&& (readframe.charAt(9)== 'A'))consecscore = consecscore + 1;
      if ((readframe.charAt(9)== 'A')&& (readframe.charAt(10)== 'T'))consecscore = consecscore + 1;
      if ((readframe.charAt(10)== 'T')&& (readframe.charAt(11)== 'A'))consecscore = consecscore + 1;
      if ((readframe.charAt(10)== 'T')&& (readframe.charAt(11)== 'T'))consecscore = consecscore + 1;
      if ((readframe.charAt(11)== 'A')&& (readframe.charAt(12)== 'C'))consecscore = consecscore + 1;
      if ((readframe.charAt(11)== 'A')&& (readframe.charAt(12)== 'T'))consecscore = consecscore + 1;
      if ((readframe.charAt(11)== 'T')&& (readframe.charAt(12)== 'C'))consecscore = consecscore + 1;
      if ((readframe.charAt(11)== 'T')&& (readframe.charAt(12)== 'T'))consecscore = consecscore + 1;
/* causes increased values by about 50 % June 28
      if ((readframe.charAt(12)== 'T')&& (readframe.charAt(21)== 'A'))consecscore = consecscore + 1;
      if ((readframe.charAt(12)== 'T')&& (readframe.charAt(21)== 'G'))consecscore = consecscore + 1;
      if ((readframe.charAt(12)== 'C')&& (readframe.charAt(21)== 'A'))consecscore = consecscore + 1;
      if ((readframe.charAt(12)== 'C')&& (readframe.charAt(21)== 'G'))consecscore = consecscore + 1;
*/
      if ((readframe.charAt(21)== 'G')&& (readframe.charAt(22)== 'T'))consecscore = consecscore + 1;
      if ((readframe.charAt(21)== 'G')&& (readframe.charAt(22)== 'A'))consecscore = consecscore + 1;
      if ((readframe.charAt(21)== 'A')&& (readframe.charAt(22)== 'T'))consecscore = consecscore + 1;
      if ((readframe.charAt(21)== 'A')&& (readframe.charAt(22)== 'A'))consecscore = consecscore + 1;
      if ((readframe.charAt(22)== 'T')&& (readframe.charAt(23)== 'A'))consecscore = consecscore + 1;
      if ((readframe.charAt(22)== 'A')&& (readframe.charAt(23)== 'A'))consecscore = consecscore + 1;
      if ((readframe.charAt(23)== 'A')&& (readframe.charAt(24)== 'T'))consecscore = consecscore + 1;
      if ((readframe.charAt(24)== 'T')&& (readframe.charAt(25)== 'A'))consecscore = consecscore + 1;
      if ((readframe.charAt(25)== 'A')&& (readframe.charAt(26)== 'G'))consecscore = consecscore + 1;
      if ((readframe.charAt(26)== 'G')&& (readframe.charAt(27)== 'G'))consecscore = consecscore + 1;
      if ((readframe.charAt(27)== 'G')&& (readframe.charAt(28)== 'A'))consecscore = consecscore + 1;
      if ((readframe.charAt(28)== 'A')&& (readframe.charAt(29)== 'A'))consecscore = consecscore + 1;
      if ((readframe.charAt(29)== 'A')&& (readframe.charAt(30)== 'C'))consecscore = consecscore + 1;
      if ((readframe.charAt(30)== 'C')&& (readframe.charAt(31)== 'T'))consecscore = consecscore + 1;
      if ((readframe.charAt(31)== 'T')&& (readframe.charAt(32)== 'T'))consecscore = consecscore + 1;
      if ((readframe.charAt(32)== 'T')&& (readframe.charAt(33)== 'C'))consecscore = consecscore + 1;
      if (consecscore < 6) score = score - 10000;

      match5 = false;
      if (((readframe.charAt(11)== 'T')||(readframe.charAt(12)== 'T'))) match5 = true; //2 consec mismatch
      if (((readframe.charAt(11)== 'T')||(readframe.charAt(12)== 'C'))) match5 = true;
      if (((readframe.charAt(11)== 'A')||(readframe.charAt(12)== 'T'))) match5 = true;
      if (((readframe.charAt(11)== 'A')||(readframe.charAt(12)== 'C'))) match5 = true;
      if (((readframe.charAt(10)== 'T')||(readframe.charAt(11)== 'T'))) match5 = true;
      if (((readframe.charAt(10)== 'T')||(readframe.charAt(11)== 'A'))) match5 = true;
      if (((readframe.charAt(9)== 'A')||(readframe.charAt(10)== 'T'))) match5 = true;

      if (match5 == false) score = score - 10000;

      match5 = false;
      if (((readframe.charAt(21)== 'A')||(readframe.charAt(22)== 'T'))) match5 = true; //2 consec mismatch
      if (((readframe.charAt(21)== 'A')||(readframe.charAt(22)== 'A'))) match5 = true;
      if (((readframe.charAt(21)== 'G')||(readframe.charAt(22)== 'T'))) match5 = true;
      if (((readframe.charAt(21)== 'G')||(readframe.charAt(22)== 'A'))) match5 = true;
      if (((readframe.charAt(22)== 'T')||(readframe.charAt(23)== 'A'))) match5 = true;
      if (((readframe.charAt(22)== 'A')||(readframe.charAt(23)== 'A'))) match5 = true;
      if (((readframe.charAt(9)== 'A')||(readframe.charAt(10)== 'T'))) match5 = true;

      if (match5 == false) score = score - 10000;
      match5 = false;


      } //end test seq after T and A match

      count++;
      position++;
      seqcount++;

      shortscore = (int)score;
      chrposition = ((offset+position)/100000);

      repeat = "";
      Line1990 = 0;
      Line599 = 0;
      LTR3538 = 0;
      Alu16 = 0;
      Line1990r = 0;
      Line599r = 0;
      LTR3538r = 0;
      Alu16r = 0;
      LTR126 = 0;
      LTR126r = 0;


      if (score >= 1540)   // compare to consensus repeat sequences
      {
        for (r = 0; r<34; r++)     // Line 1990
        {
            repeat = "TCACCGCTCCTATTCAACATAGTGTTGGAAGTTC";
            if (readframe.charAt(r) == repeat.charAt(r)) Line1990 = Line1990+3;
        }
         r = 0;

         for (r = 0; r<34; r++)     // Alu
        {
            repeat = "CTCACGCCTGTAATCCCAGCACTTTGGGAGGCCX"; // x added for exact comparison
            if (readframe.charAt(r) == repeat.charAt(r)) Alu16 = Alu16 +3;
        }
         r = 0;

         for (r = 0; r<34; r++)     // Line 599
        {
            repeat = "CCTATTCCAAAATTGACCACATAGTTGGAAGTAA";
            if (readframe.charAt(r) == repeat.charAt(r)) Line599 = Line599+3;
        }
         r = 0;

         for (r = 0; r<34; r++)     // LTR3538
        {
             repeat = "GTTTCCCCTGTTCTGTCACCAATATTGGAAAATC"; // 2798 seq sep 7
             // repeat = "CCTGTAGCCTTTTTGTCCAAACAACTTGACCTTA"; LTR3538
            if (readframe.charAt(r) == repeat.charAt(r)) LTR3538 = LTR3538+3;
        }
         r = 0;

         for (r = 0; r<34; r++)     // LTR126
        {
            repeat = "CTTATGCCTGTCTTTACTGCAATCTCTGAACATA";
            if (readframe.charAt(r) == repeat.charAt(r)) LTR126 = LTR126+3;
        }
         r = 0;

         // reversed repeats

         for (r = 0; r<34; r++)     // Line 1990r
        {
            repeat = "GAACTTCCAACACTATGTTGAATAGGAGCGGTGA";
            if (readframe.charAt(r) == repeat.charAt(r)) Line1990r = Line1990r+3;
        }
         r = 0;

         for (r = 0; r<34; r++)     // Alur
        {
            repeat = "XGGCCTCCCAAAGTGCTGGGATTACAGGCGTGAG"; // x added for exact comparison
            if (readframe.charAt(r) == repeat.charAt(r)) Alu16r = Alu16r+3;
        }
         r = 0;

         for (r = 0; r<34; r++)     // Line 599r
        {
            repeat = "TTACTTCCAACTATGTGGTCAATTTTGGAATAGG";
            if (readframe.charAt(r) == repeat.charAt(r)) Line599r = Line599r+3;
        }
         r = 0;

         for (r = 0; r<34; r++)     // LTR3538r
        {
             //repeat = "TAAGGTCAAGTTGTTTGGACAAAAAGGCTACAGG";
             repeat = "GATTTTCCAATATTGGTGACAGAACAGGGGAAAC";// 2798
             if (readframe.charAt(r) == repeat.charAt(r)) LTR3538r = LTR3538r+3;
        }
         r = 0;
         for (r = 0; r<34; r++)     // LTR126r
        {
             repeat = "TATGTTCAGAGATTGCAGTAAAGACAGGCATAAG";            
            if (readframe.charAt(r) == repeat.charAt(r)) LTR126r = LTR126r+3;
        }
         r = 0;

      }

      if (Line1990 > 86)
      {
          repeat = ("Line1990 " + Line1990);
          countLine1990 = countLine1990 +1;
      }
      if (Line599 > 86)
      {
          repeat = ("Line599 " + Line599);
          countLine599 = countLine599 +1;
      }
      if (LTR3538 > 70)
      {
          repeat = ("LTR3538 " + LTR3538);
          countLTR3538 = countLTR3538 +1;
      }
      if (Alu16 > 86)
      {
          repeat = ("Alu16 " + Alu16);
          countAlu16 = countAlu16 +1;
      }
      if (Line1990r > 86)
      {
          repeat = ("Line1990r " + Line1990r);
          countLine1990 = countLine1990 +1;
      }
      if (Line599r > 86)
      {
          repeat = ("Line599r " + Line599r);
          countLine599 = countLine599 +1;
      }
      if (LTR3538r > 70)
      {
          repeat = ("LTR3538r " + LTR3538r);
          countLTR3538 = countLTR3538 +1;
      }
      if (Alu16r > 86)
      {
          repeat = ("Alu16r " + Alu16r);
          countAlu16 = countAlu16 +1;
      }
      if (LTR126 > 86)
      {
          repeat = ("LTR126 " + LTR126);
          countLTR126 = countLTR126 +1;
      }
      if (LTR126r > 86)
      {
          repeat = ("LTR126r " + LTR126r);
          countLTR126 = countLTR126 +1;
      }


      if (repeat.length()> 20) repeat = ""; // zeros out with no positive to report

    if (score >= 1540)  // create array id number for faster processing
    {
        sortrev = 0;
        sortfwd = 0;
        sort = 0;
         if (readframe.charAt(33)== 'A')sortrev = sortrev + 2000;
         if (readframe.charAt(33)== 'T')sortrev = sortrev + 1000;
         if (readframe.charAt(33)== 'G')sortrev = sortrev + 4000;
         if (readframe.charAt(33)== 'C')sortrev = sortrev + 3000;
         if (readframe.charAt(32)== 'A')sortrev = sortrev + 200;
         if (readframe.charAt(32)== 'T')sortrev = sortrev + 100;
         if (readframe.charAt(32)== 'G')sortrev = sortrev + 400;
         if (readframe.charAt(32)== 'C')sortrev = sortrev + 300;
         if (readframe.charAt(31)== 'A')sortrev = sortrev + 20;
         if (readframe.charAt(31)== 'T')sortrev = sortrev + 10;
         if (readframe.charAt(31)== 'G')sortrev = sortrev + 40;
         if (readframe.charAt(31)== 'C')sortrev = sortrev + 30;
         if (readframe.charAt(30)== 'A')sortrev = sortrev + 2;
         if (readframe.charAt(30)== 'T')sortrev = sortrev + 1;
         if (readframe.charAt(30)== 'G')sortrev = sortrev + 4;
         if (readframe.charAt(30)== 'C')sortrev = sortrev + 3;

         if (readframe.charAt(0)== 'A')sortfwd = sortfwd + 1000;
         if (readframe.charAt(0)== 'T')sortfwd = sortfwd + 2000;
         if (readframe.charAt(0)== 'G')sortfwd = sortfwd + 3000;
         if (readframe.charAt(0)== 'C')sortfwd = sortfwd + 4000;
         if (readframe.charAt(1)== 'A')sortfwd = sortfwd + 100;
         if (readframe.charAt(1)== 'T')sortfwd = sortfwd + 200;
         if (readframe.charAt(1)== 'G')sortfwd = sortfwd + 300;
         if (readframe.charAt(1)== 'C')sortfwd = sortfwd + 400;
         if (readframe.charAt(2)== 'A')sortfwd = sortfwd + 10;
         if (readframe.charAt(2)== 'T')sortfwd = sortfwd + 20;
         if (readframe.charAt(2)== 'G')sortfwd = sortfwd + 30;
         if (readframe.charAt(2)== 'C')sortfwd = sortfwd + 40;
         if (readframe.charAt(3)== 'A')sortfwd = sortfwd + 1;
         if (readframe.charAt(3)== 'T')sortfwd = sortfwd + 2;
         if (readframe.charAt(3)== 'G')sortfwd = sortfwd + 3;
         if (readframe.charAt(3)== 'C')sortfwd = sortfwd + 4;

         sort = sortrev;
         if (sortfwd<sortrev)sort = sortfwd; // always select the lowest value
         arraycount[sort]=arraycount[sort]+1;
    }

    if ((score >= 1540)&&(score <= 1599.99))//score must be 1540 to 1599
    {
    outputStream.println(readframe + " " + listFilenames.substring(0, listFilenames.length()-6)+ " " + chrposition + " " + chr + " " + weightedscore + " " + repeat + " " + score + " " + sort);
    hitnum++;
    }

    if ((score >= 1640)&&(score <= 1699.99))//score must be 1640 to 1699
    {
        outputStream.println(readframe + " " + listFilenames.substring(0, listFilenames.length()-6)+ " " + chrposition + " " + chr + " " + weightedscore + " " + repeat + " " + score + " " + sort);
        hitnum++;
        }
    if ((score >= 1740)&&(score <= 1799.99))//score must be 1740 to 1799
    {
        outputStream.println(readframe + " " + listFilenames.substring(0, listFilenames.length()-6)+ " " + chrposition + " " + chr + " " + weightedscore + " " + repeat + " " + score + " " + sort);
        hitnum++;
        }
    if ((score >= 1840))//score must be 1840+
    {
        outputStream.println(readframe + " " + listFilenames.substring(0, listFilenames.length()-6)+ " " + chrposition + " " + chr + " " + weightedscore + " " + repeat + " " + score + " " + sort);
        hitnum++;
        }

    i = 0;
    score = 0; //reset score to zero
    shortscore = 0;
   }
     totalMatches = totalMatches + hitnum;
     inputStream.close();
     System.out.println(f+1 + " " + listFilenames + " Hits " + hitnum + " " + seqcount + " total matches " + totalMatches);
     System.out.println("Line1990=" + countLine1990 + "  Line599=" + countLine599 + "  LTR3538=" + countLTR3538 + "  Alu16=" + countAlu16 + "  LTR126=" + countLTR126 + " chromosome " + chr + " " + " hits " + hitnum);
     outputStream.close();
     hitnum = 0;
     position = 0;
     seqcount = 0;
   }

// ************************ Create processing array *********************

inputStream = new BufferedReader(new FileReader("c:\\genome processing files\\" + FileDatetime + ".txt"));

String[] outputData = new String[totalMatches + 3];
for (z = 0; z<totalMatches; z++)
{
    tempstring = inputStream.readLine();
    outputData[z] = tempstring;
}
z=0;
int arraysize = 0;
for (z = 0; z<4499; z++) //determine array size for values
{
    if (arraycount[z]>arraysize) arraysize = arraycount[z];
}
z=0;
System.out.println("Arraysize " + arraysize);
int [][] sortarray = new int[4500][arraysize+2];// create and fill array
for (z = 0; z<4500; z++)
{
    for (y=0; y<arraysize; y++)
    {
        sortarray [z][y]=0;
    }
}
z=0;
y=0;


// ************************ sort processing array *********************

String tempnumstring1 = " ", tempnumstring2 = " ";
int stringlen1 = 0, stringlen2 = 0, array1 = 0, array2 = 0;
z = 0;
System.out.println("Starting Array Sort");
for (z = 0; z<totalMatches; z++)
{
    array1 = 0;
    tempstring = outputData[z];
    stringlen1 = tempstring.length();

    if (tempstring.charAt(stringlen1-4)== '1') array1 = array1 + 1000;
    if (tempstring.charAt(stringlen1-4)== '2') array1 = array1 + 2000;
    if (tempstring.charAt(stringlen1-4)== '3') array1 = array1 + 3000;
    if (tempstring.charAt(stringlen1-4)== '4') array1 = array1 + 4000;
    if (tempstring.charAt(stringlen1-3)== '1') array1 = array1 + 100;
    if (tempstring.charAt(stringlen1-3)== '2') array1 = array1 + 200;
    if (tempstring.charAt(stringlen1-3)== '3') array1 = array1 + 300;
    if (tempstring.charAt(stringlen1-3)== '4') array1 = array1 + 400;
    if (tempstring.charAt(stringlen1-2)== '1') array1 = array1 + 10;
    if (tempstring.charAt(stringlen1-2)== '2') array1 = array1 + 20;
    if (tempstring.charAt(stringlen1-2)== '3') array1 = array1 + 30;
    if (tempstring.charAt(stringlen1-2)== '4') array1 = array1 + 40;
    if (tempstring.charAt(stringlen1-1)== '1') array1 = array1 + 1;
    if (tempstring.charAt(stringlen1-1)== '2') array1 = array1 + 2;
    if (tempstring.charAt(stringlen1-1)== '3') array1 = array1 + 3;
    if (tempstring.charAt(stringlen1-1)== '4') array1 = array1 + 4;

        for (y=0; y<arraysize; y++) //fill array with positions
        {
         if (sortarray [array1][y]==0)
         {
             sortarray[array1][y]=z;
             y=arraysize+1;
         }
        }

    if (z==100000) System.out.println("100K Sorted");
    if (z==200000) System.out.println("200K Sorted");
    if (z==300000) System.out.println("300K Sorted");
    if (z==400000) System.out.println("400K Sorted");
    if (z==500000) System.out.println("500K Sorted");
    if (z==600000) System.out.println("600K Sorted");
}
System.out.println("Skip Array created");
t=0;
// *************************create duplicates file********************************************

outputStream=new PrintWriter(new FileOutputStream("c:\\genome processing files\\" + FileDatetime + "duplicates.txt", true));

t=0;
match = false;
for (x = 111; x<4500; x++) // find and write duplicates to a file
   {
     if (sortarray[x][0]>0) // is the array full
     {
        System.out.println(x);
         for (t=0; t<arraysize-2;t++) //process within the array
           {
            r = sortarray[x][t];
            tempstring = outputData[r];
            if (tempstring.length()>=40)// check for length before reversing
            {
             tempstring = outputData[r].substring(0, 34);
        tempstringrev = "";

        if (tempstring.charAt(33) == 'A') tempstringrev = tempstringrev + 'T';
        if (tempstring.charAt(33) == 'T') tempstringrev = tempstringrev + 'A';
        if (tempstring.charAt(33) == 'G') tempstringrev = tempstringrev + 'C';
        if (tempstring.charAt(33) == 'C') tempstringrev = tempstringrev + 'G';
        if (tempstring.charAt(32) == 'A') tempstringrev = tempstringrev + 'T';
        if (tempstring.charAt(32) == 'T') tempstringrev = tempstringrev + 'A';
        if (tempstring.charAt(32) == 'G') tempstringrev = tempstringrev + 'C';
        if (tempstring.charAt(32) == 'C') tempstringrev = tempstringrev + 'G';
        if (tempstring.charAt(31) == 'A') tempstringrev = tempstringrev + 'T';
        if (tempstring.charAt(31) == 'T') tempstringrev = tempstringrev + 'A';
        if (tempstring.charAt(31) == 'G') tempstringrev = tempstringrev + 'C';
        if (tempstring.charAt(31) == 'C') tempstringrev = tempstringrev + 'G';
        if (tempstring.charAt(30) == 'A') tempstringrev = tempstringrev + 'T';
        if (tempstring.charAt(30) == 'T') tempstringrev = tempstringrev + 'A';
        if (tempstring.charAt(30) == 'G') tempstringrev = tempstringrev + 'C';
        if (tempstring.charAt(30) == 'C') tempstringrev = tempstringrev + 'G';
        if (tempstring.charAt(29) == 'A') tempstringrev = tempstringrev + 'T';
        if (tempstring.charAt(29) == 'T') tempstringrev = tempstringrev + 'A';
        if (tempstring.charAt(29) == 'G') tempstringrev = tempstringrev + 'C';
        if (tempstring.charAt(29) == 'C') tempstringrev = tempstringrev + 'G';
        if (tempstring.charAt(28) == 'A') tempstringrev = tempstringrev + 'T';
        if (tempstring.charAt(28) == 'T') tempstringrev = tempstringrev + 'A';
        if (tempstring.charAt(28) == 'G') tempstringrev = tempstringrev + 'C';
        if (tempstring.charAt(28) == 'C') tempstringrev = tempstringrev + 'G';
        if (tempstring.charAt(27) == 'A') tempstringrev = tempstringrev + 'T';
        if (tempstring.charAt(27) == 'T') tempstringrev = tempstringrev + 'A';
        if (tempstring.charAt(27) == 'G') tempstringrev = tempstringrev + 'C';
        if (tempstring.charAt(27) == 'C') tempstringrev = tempstringrev + 'G';
        if (tempstring.charAt(26) == 'A') tempstringrev = tempstringrev + 'T';
        if (tempstring.charAt(26) == 'T') tempstringrev = tempstringrev + 'A';
        if (tempstring.charAt(26) == 'G') tempstringrev = tempstringrev + 'C';
        if (tempstring.charAt(26) == 'C') tempstringrev = tempstringrev + 'G';
        if (tempstring.charAt(25) == 'A') tempstringrev = tempstringrev + 'T';
        if (tempstring.charAt(25) == 'T') tempstringrev = tempstringrev + 'A';
        if (tempstring.charAt(25) == 'G') tempstringrev = tempstringrev + 'C';
        if (tempstring.charAt(25) == 'C') tempstringrev = tempstringrev + 'G';
        if (tempstring.charAt(24) == 'A') tempstringrev = tempstringrev + 'T';
        if (tempstring.charAt(24) == 'T') tempstringrev = tempstringrev + 'A';
        if (tempstring.charAt(24) == 'G') tempstringrev = tempstringrev + 'C';
        if (tempstring.charAt(24) == 'C') tempstringrev = tempstringrev + 'G';
        if (tempstring.charAt(23) == 'A') tempstringrev = tempstringrev + 'T';
        if (tempstring.charAt(23) == 'T') tempstringrev = tempstringrev + 'A';
        if (tempstring.charAt(23) == 'G') tempstringrev = tempstringrev + 'C';
        if (tempstring.charAt(23) == 'C') tempstringrev = tempstringrev + 'G';
        if (tempstring.charAt(22) == 'A') tempstringrev = tempstringrev + 'T';
        if (tempstring.charAt(22) == 'T') tempstringrev = tempstringrev + 'A';
        if (tempstring.charAt(22) == 'G') tempstringrev = tempstringrev + 'C';
        if (tempstring.charAt(22) == 'C') tempstringrev = tempstringrev + 'G';
        if (tempstring.charAt(21) == 'A') tempstringrev = tempstringrev + 'T';
        if (tempstring.charAt(21) == 'T') tempstringrev = tempstringrev + 'A';
        if (tempstring.charAt(21) == 'G') tempstringrev = tempstringrev + 'C';
        if (tempstring.charAt(21) == 'C') tempstringrev = tempstringrev + 'G';
        if (tempstring.charAt(20) == 'A') tempstringrev = tempstringrev + 'T';
        if (tempstring.charAt(20) == 'T') tempstringrev = tempstringrev + 'A';
        if (tempstring.charAt(20) == 'G') tempstringrev = tempstringrev + 'C';
        if (tempstring.charAt(20) == 'C') tempstringrev = tempstringrev + 'G';
        if (tempstring.charAt(19) == 'A') tempstringrev = tempstringrev + 'T';
        if (tempstring.charAt(19) == 'T') tempstringrev = tempstringrev + 'A';
        if (tempstring.charAt(19) == 'G') tempstringrev = tempstringrev + 'C';
        if (tempstring.charAt(19) == 'C') tempstringrev = tempstringrev + 'G';
        if (tempstring.charAt(18) == 'A') tempstringrev = tempstringrev + 'T';
        if (tempstring.charAt(18) == 'T') tempstringrev = tempstringrev + 'A';
        if (tempstring.charAt(18) == 'G') tempstringrev = tempstringrev + 'C';
        if (tempstring.charAt(18) == 'C') tempstringrev = tempstringrev + 'G';
        if (tempstring.charAt(17) == 'A') tempstringrev = tempstringrev + 'T';
        if (tempstring.charAt(17) == 'T') tempstringrev = tempstringrev + 'A';
        if (tempstring.charAt(17) == 'G') tempstringrev = tempstringrev + 'C';
        if (tempstring.charAt(17) == 'C') tempstringrev = tempstringrev + 'G';
        if (tempstring.charAt(16) == 'A') tempstringrev = tempstringrev + 'T';
        if (tempstring.charAt(16) == 'T') tempstringrev = tempstringrev + 'A';
        if (tempstring.charAt(16) == 'G') tempstringrev = tempstringrev + 'C';
        if (tempstring.charAt(16) == 'C') tempstringrev = tempstringrev + 'G';
        if (tempstring.charAt(15) == 'A') tempstringrev = tempstringrev + 'T';
        if (tempstring.charAt(15) == 'T') tempstringrev = tempstringrev + 'A';
        if (tempstring.charAt(15) == 'G') tempstringrev = tempstringrev + 'C';
        if (tempstring.charAt(15) == 'C') tempstringrev = tempstringrev + 'G';
        if (tempstring.charAt(14) == 'A') tempstringrev = tempstringrev + 'T';
        if (tempstring.charAt(14) == 'T') tempstringrev = tempstringrev + 'A';
        if (tempstring.charAt(14) == 'G') tempstringrev = tempstringrev + 'C';
        if (tempstring.charAt(14) == 'C') tempstringrev = tempstringrev + 'G';
        if (tempstring.charAt(13) == 'A') tempstringrev = tempstringrev + 'T';
        if (tempstring.charAt(13) == 'T') tempstringrev = tempstringrev + 'A';
        if (tempstring.charAt(13) == 'G') tempstringrev = tempstringrev + 'C';
        if (tempstring.charAt(13) == 'C') tempstringrev = tempstringrev + 'G';
        if (tempstring.charAt(12) == 'A') tempstringrev = tempstringrev + 'T';
        if (tempstring.charAt(12) == 'T') tempstringrev = tempstringrev + 'A';
        if (tempstring.charAt(12) == 'G') tempstringrev = tempstringrev + 'C';
        if (tempstring.charAt(12) == 'C') tempstringrev = tempstringrev + 'G';
        if (tempstring.charAt(11) == 'A') tempstringrev = tempstringrev + 'T';
        if (tempstring.charAt(11) == 'T') tempstringrev = tempstringrev + 'A';
        if (tempstring.charAt(11) == 'G') tempstringrev = tempstringrev + 'C';
        if (tempstring.charAt(11) == 'C') tempstringrev = tempstringrev + 'G';
        if (tempstring.charAt(10) == 'A') tempstringrev = tempstringrev + 'T';
        if (tempstring.charAt(10) == 'T') tempstringrev = tempstringrev + 'A';
        if (tempstring.charAt(10) == 'G') tempstringrev = tempstringrev + 'C';
        if (tempstring.charAt(10) == 'C') tempstringrev = tempstringrev + 'G';
        if (tempstring.charAt(9) == 'A') tempstringrev = tempstringrev + 'T';
        if (tempstring.charAt(9) == 'T') tempstringrev = tempstringrev + 'A';
        if (tempstring.charAt(9) == 'G') tempstringrev = tempstringrev + 'C';
        if (tempstring.charAt(9) == 'C') tempstringrev = tempstringrev + 'G';
        if (tempstring.charAt(8) == 'A') tempstringrev = tempstringrev + 'T';
        if (tempstring.charAt(8) == 'T') tempstringrev = tempstringrev + 'A';
        if (tempstring.charAt(8) == 'G') tempstringrev = tempstringrev + 'C';
        if (tempstring.charAt(8) == 'C') tempstringrev = tempstringrev + 'G';
        if (tempstring.charAt(7) == 'A') tempstringrev = tempstringrev + 'T';
        if (tempstring.charAt(7) == 'T') tempstringrev = tempstringrev + 'A';
        if (tempstring.charAt(7) == 'G') tempstringrev = tempstringrev + 'C';
        if (tempstring.charAt(7) == 'C') tempstringrev = tempstringrev + 'G';
        if (tempstring.charAt(6) == 'A') tempstringrev = tempstringrev + 'T';
        if (tempstring.charAt(6) == 'T') tempstringrev = tempstringrev + 'A';
        if (tempstring.charAt(6) == 'G') tempstringrev = tempstringrev + 'C';
        if (tempstring.charAt(6) == 'C') tempstringrev = tempstringrev + 'G';
        if (tempstring.charAt(5) == 'A') tempstringrev = tempstringrev + 'T';
        if (tempstring.charAt(5) == 'T') tempstringrev = tempstringrev + 'A';
        if (tempstring.charAt(5) == 'G') tempstringrev = tempstringrev + 'C';
        if (tempstring.charAt(5) == 'C') tempstringrev = tempstringrev + 'G';
        if (tempstring.charAt(4) == 'A') tempstringrev = tempstringrev + 'T';
        if (tempstring.charAt(4) == 'T') tempstringrev = tempstringrev + 'A';
        if (tempstring.charAt(4) == 'G') tempstringrev = tempstringrev + 'C';
        if (tempstring.charAt(4) == 'C') tempstringrev = tempstringrev + 'G';
        if (tempstring.charAt(3) == 'A') tempstringrev = tempstringrev + 'T';
        if (tempstring.charAt(3) == 'T') tempstringrev = tempstringrev + 'A';
        if (tempstring.charAt(3) == 'G') tempstringrev = tempstringrev + 'C';
        if (tempstring.charAt(3) == 'C') tempstringrev = tempstringrev + 'G';
        if (tempstring.charAt(2) == 'A') tempstringrev = tempstringrev + 'T';
        if (tempstring.charAt(2) == 'T') tempstringrev = tempstringrev + 'A';
        if (tempstring.charAt(2) == 'G') tempstringrev = tempstringrev + 'C';
        if (tempstring.charAt(2) == 'C') tempstringrev = tempstringrev + 'G';
        if (tempstring.charAt(1) == 'A') tempstringrev = tempstringrev + 'T';
        if (tempstring.charAt(1) == 'T') tempstringrev = tempstringrev + 'A';
        if (tempstring.charAt(1) == 'G') tempstringrev = tempstringrev + 'C';
        if (tempstring.charAt(1) == 'C') tempstringrev = tempstringrev + 'G';
        if (tempstring.charAt(0) == 'A') tempstringrev = tempstringrev + 'T';
        if (tempstring.charAt(0) == 'T') tempstringrev = tempstringrev + 'A';
        if (tempstring.charAt(0) == 'G') tempstringrev = tempstringrev + 'C';
        if (tempstring.charAt(0) == 'C') tempstringrev = tempstringrev + 'G';
            }

         for (y=t+1; y<arraysize-1; y++) // check against remaining records and clear if a match
	  {
              n = sortarray[x][y];
                if (outputData[n].length()<40) tempstring2 = "no match";
		if (outputData[n].length()>=40)tempstring2 = outputData[n].substring(0, 34);

                if (tempstring.equalsIgnoreCase(tempstring2))
			{
	        outputStream.println(outputData[n]);
	        outputData[n] = " ";
			match = true;
			b++;
			}

                 if (tempstringrev.equalsIgnoreCase(tempstring2))// check for reversed sequence
			{
	        outputStream.println(outputData[n] + " rev");
	        outputData[n] = " ";
			match = true;
			b++;
                        revnum = revnum + 1;
                       }
             n=0;
         }
    if (match)
    {
	outputStream.println(outputData[r] + " total " + b + " rev " + revnum);
        outputData[r] = " ";
	match = false;
	b = 1; // reset to 1 copy
        revnum = 0;
    }
  }
 }
}
outputStream.close();
x = 0;

// ******************************write unique records to file*********************************

outputStream=new PrintWriter(new FileOutputStream("c:\\genome processing files\\" + FileDatetime + "Unique.txt", true));

r=0;

for (r = 0; r<totalMatches-1; r++) // find and write unique to a file
{
	if (outputData[r].length()>37)
	{
    outputStream.println(outputData[r]);
	}
	outputStream.flush();
}

outputStream.close();
System.exit(0);
  }
}
