# Supplementary material for: A Genome-Wide Analysis of FRT-Like Sequences in the Human Genome
Source: PLoS One. 2011 Mar 23;6(3):e18077. doi: 10.1371/journal.pone.0018077 (PMC3063242; doi:10.1371/journal.pone.0018077)
Supplement: Text S2 — Java code for TargetSorter program. (TXT) [file pone.0018077.s004.txt]

package TargetSorter;
import java.io.*;
import javax.swing.*;
/**
 *
 * @author Jeff Shultz
 */
public class Main {

    public static void main(String[] args)throws IOException  {

    String readframe = " ", seqname = " ";

    int position = 0;
    int f=0;
    double score = 0;
    int scoretemp1 = 0, scoretemp2 = 0;

    String tempstring = "a", filename = " ", Filelocation = " ";
    PrintWriter outputStream=null;

    int eightmatch = 0, sevenmatch = 0, sixmatch = 0, fivematch = 0;
    int fwdnum = 0, revnum = 0;
    char duplicated = 'N', temp = ' ';
    
    
     Filelocation = JOptionPane.showInputDialog("Enter complete path and filename of unique or duplicate match file:");
    
     BufferedReader inputStream = new BufferedReader(new FileReader(
          Filelocation));

     tempstring = JOptionPane.showInputDialog("is this a duplicate sequence file? Y/N:");
     temp = tempstring.charAt(0);
     if ((temp == 'y') || (temp == 'Y'))
     {
         duplicated = 'Y';
     }

      outputStream=new PrintWriter(new FileOutputStream(Filelocation, true)); // just opens outputstream - is not used

   // load sequence and analyze

   while (position<10000000)// 10 m record limit limit
     {

      tempstring = inputStream.readLine();

      readframe = tempstring.substring(0,34);
      score = 0;
      if (readframe.charAt(2)== 'Z')
      {
          System.out.println("five matches " + fivematch);
          System.out.println("six matches " + sixmatch);
          System.out.println("seven matches " + sevenmatch);
          System.out.println("eight matches " + eightmatch);
          System.exit(0); //check for end of file
      }

      if (readframe.charAt(9)== 'A')score = score +1;
      if (readframe.charAt(10)== 'T')score = score +1;
      if (readframe.charAt(11)== 'A')score = score +1;   //A or T acceptable at this location
      if (readframe.charAt(11)== 'T')score = score +1;   //A or T acceptable at this location
      if (readframe.charAt(12)== 'C')score = score +1;   //C or T acceptable at this location
      if (readframe.charAt(12)== 'T')score = score +1;   //C or T acceptable at this location
      if (readframe.charAt(21)== 'G')score = score +1;   //G or A acceptable at this location
      if (readframe.charAt(21)== 'A')score = score +1;   //G or A acceptable at this location
      if (readframe.charAt(22)== 'A')score = score +1;   //A or T acceptable at this location
      if (readframe.charAt(22)== 'T')score = score +1;   //A or T acceptable at this location
      if (readframe.charAt(23)== 'A')score = score +1;
      if (readframe.charAt(24)== 'T')score = score +1;

      score = score + scoretemp1 + scoretemp2;

       //end test seq after T and A match

// Compare fwd and rev +4 and -4 sequences
   //  filename = ("c:\\genome processing files\\FRT files\\FRT5Match "  + readframe.substring(9,13) + " " + readframe.substring(21,25) + " .txt");
     fwdnum = 0;
     revnum = 0;
         if (readframe.charAt(9)== 'A')fwdnum = fwdnum + 10000000;
         if (readframe.charAt(9)== 'T')fwdnum = fwdnum + 20000000;
         if (readframe.charAt(9)== 'G')fwdnum = fwdnum + 30000000;
         if (readframe.charAt(9)== 'C')fwdnum = fwdnum + 40000000;
         if (readframe.charAt(10)== 'A')fwdnum = fwdnum + 1000000;
         if (readframe.charAt(10)== 'T')fwdnum = fwdnum + 2000000;
         if (readframe.charAt(10)== 'G')fwdnum = fwdnum + 3000000;
         if (readframe.charAt(10)== 'C')fwdnum = fwdnum + 4000000;
         if (readframe.charAt(11)== 'A')fwdnum = fwdnum + 100000;
         if (readframe.charAt(11)== 'T')fwdnum = fwdnum + 200000;
         if (readframe.charAt(11)== 'G')fwdnum = fwdnum + 300000;
         if (readframe.charAt(11)== 'C')fwdnum = fwdnum + 400000;
         if (readframe.charAt(12)== 'A')fwdnum = fwdnum + 10000;
         if (readframe.charAt(12)== 'T')fwdnum = fwdnum + 20000;
         if (readframe.charAt(12)== 'G')fwdnum = fwdnum + 30000;
         if (readframe.charAt(12)== 'C')fwdnum = fwdnum + 40000;
         if (readframe.charAt(21)== 'A')fwdnum = fwdnum + 1000;
         if (readframe.charAt(21)== 'T')fwdnum = fwdnum + 2000;
         if (readframe.charAt(21)== 'G')fwdnum = fwdnum + 3000;
         if (readframe.charAt(21)== 'C')fwdnum = fwdnum + 4000;
         if (readframe.charAt(22)== 'A')fwdnum = fwdnum + 100;
         if (readframe.charAt(22)== 'T')fwdnum = fwdnum + 200;
         if (readframe.charAt(22)== 'G')fwdnum = fwdnum + 300;
         if (readframe.charAt(22)== 'C')fwdnum = fwdnum + 400;
         if (readframe.charAt(23)== 'A')fwdnum = fwdnum + 10;
         if (readframe.charAt(23)== 'T')fwdnum = fwdnum + 20;
         if (readframe.charAt(23)== 'G')fwdnum = fwdnum + 30;
         if (readframe.charAt(23)== 'C')fwdnum = fwdnum + 40;
         if (readframe.charAt(24)== 'A')fwdnum = fwdnum + 1;
         if (readframe.charAt(24)== 'T')fwdnum = fwdnum + 2;
         if (readframe.charAt(24)== 'G')fwdnum = fwdnum + 3;
         if (readframe.charAt(24)== 'C')fwdnum = fwdnum + 4;

         if (readframe.charAt(24)== 'T')revnum = revnum + 10000000;
         if (readframe.charAt(24)== 'A')revnum = revnum + 20000000;
         if (readframe.charAt(24)== 'C')revnum = revnum + 30000000;
         if (readframe.charAt(24)== 'G')revnum = revnum + 40000000;
         if (readframe.charAt(23)== 'T')revnum = revnum + 1000000;
         if (readframe.charAt(23)== 'A')revnum = revnum + 2000000;
         if (readframe.charAt(23)== 'C')revnum = revnum + 3000000;
         if (readframe.charAt(23)== 'G')revnum = revnum + 4000000;
         if (readframe.charAt(22)== 'T')revnum = revnum + 100000;
         if (readframe.charAt(22)== 'A')revnum = revnum + 200000;
         if (readframe.charAt(22)== 'C')revnum = revnum + 300000;
         if (readframe.charAt(22)== 'G')revnum = revnum + 400000;
         if (readframe.charAt(21)== 'T')revnum = revnum + 10000;
         if (readframe.charAt(21)== 'A')revnum = revnum + 20000;
         if (readframe.charAt(21)== 'C')revnum = revnum + 30000;
         if (readframe.charAt(21)== 'G')revnum = revnum + 40000;
         if (readframe.charAt(12)== 'T')revnum = revnum + 1000;
         if (readframe.charAt(12)== 'A')revnum = revnum + 2000;
         if (readframe.charAt(12)== 'C')revnum = revnum + 3000;
         if (readframe.charAt(12)== 'G')revnum = revnum + 4000;
         if (readframe.charAt(11)== 'T')revnum = revnum + 100;
         if (readframe.charAt(11)== 'A')revnum = revnum + 200;
         if (readframe.charAt(11)== 'C')revnum = revnum + 300;
         if (readframe.charAt(11)== 'G')revnum = revnum + 400;
         if (readframe.charAt(10)== 'T')revnum = revnum + 10;
         if (readframe.charAt(10)== 'A')revnum = revnum + 20;
         if (readframe.charAt(10)== 'C')revnum = revnum + 30;
         if (readframe.charAt(10)== 'G')revnum = revnum + 40;
         if (readframe.charAt(9)== 'T')revnum = revnum + 1;
         if (readframe.charAt(9)== 'A')revnum = revnum + 2;
         if (readframe.charAt(9)== 'C')revnum = revnum + 3;
         if (readframe.charAt(9)== 'G')revnum = revnum + 4;

         seqname = ""; // makes rev the default name
         if (readframe.charAt(24)== 'T')seqname = "A";
         if (readframe.charAt(24)== 'A')seqname = "T";
         if (readframe.charAt(24)== 'C')seqname = "G";
         if (readframe.charAt(24)== 'G')seqname = "C";
         if (readframe.charAt(23)== 'T')seqname = seqname + "A";
         if (readframe.charAt(23)== 'A')seqname = seqname + "T";
         if (readframe.charAt(23)== 'C')seqname = seqname + "G";
         if (readframe.charAt(23)== 'G')seqname = seqname + "C";
         if (readframe.charAt(22)== 'T')seqname = seqname + "A";
         if (readframe.charAt(22)== 'A')seqname = seqname + "T";
         if (readframe.charAt(22)== 'C')seqname = seqname + "G";
         if (readframe.charAt(22)== 'G')seqname = seqname + "C";
         if (readframe.charAt(21)== 'T')seqname = seqname + "A";
         if (readframe.charAt(21)== 'A')seqname = seqname + "T";
         if (readframe.charAt(21)== 'C')seqname = seqname + "G";
         if (readframe.charAt(21)== 'G')seqname = seqname + "C";
         seqname = seqname + " ";
         if (readframe.charAt(12)== 'T')seqname = seqname + "A";
         if (readframe.charAt(12)== 'A')seqname = seqname + "T";
         if (readframe.charAt(12)== 'C')seqname = seqname + "G";
         if (readframe.charAt(12)== 'G')seqname = seqname + "C";
         if (readframe.charAt(11)== 'T')seqname = seqname + "A";
         if (readframe.charAt(11)== 'A')seqname = seqname + "T";
         if (readframe.charAt(11)== 'C')seqname = seqname + "G";
         if (readframe.charAt(11)== 'G')seqname = seqname + "C";
         if (readframe.charAt(10)== 'T')seqname = seqname + "A";
         if (readframe.charAt(10)== 'A')seqname = seqname + "T";
         if (readframe.charAt(10)== 'C')seqname = seqname + "G";
         if (readframe.charAt(10)== 'G')seqname = seqname + "C";
         if (readframe.charAt(9)== 'T')seqname = seqname + "A";
         if (readframe.charAt(9)== 'A')seqname = seqname + "T";
         if (readframe.charAt(9)== 'C')seqname = seqname + "G";
         if (readframe.charAt(9)== 'G')seqname = seqname + "C";;

      // replaces reverse name with forward name if it is a lower value
      if (fwdnum <= revnum) seqname = readframe.substring(9, 13) + " " + readframe.substring(21, 25);
     
     //***************************************************************************************
   // unique files
    if (score == 5)
    {
    if (duplicated == 'N')outputStream=new PrintWriter(new FileOutputStream("c:\\genome processing files\\FRT files\\FRT5Match.txt", true));
    if (duplicated == 'Y')outputStream=new PrintWriter(new FileOutputStream("c:\\genome processing files\\FRT files\\FRT5Matchdupl.txt", true));

    outputStream.println(tempstring.substring(0, 9) + " " + tempstring.substring(9, 13) + " " + tempstring.substring(13, 21) + " " + tempstring.substring(21, 25) + "  " + tempstring.substring(25, 34) + " " + tempstring.substring(34, tempstring.length()) + " " + score);
    outputStream.close();

    if (duplicated == 'N') filename = ("c:\\genome processing files\\FRT files\\FRT5Match "  + seqname + ".txt");
    if (duplicated == 'Y') filename = ("c:\\genome processing files\\FRT files\\FRT5Matchdupl "  + seqname + ".txt");

    
    outputStream=new PrintWriter(new FileOutputStream(filename, true));
    outputStream.println(tempstring.substring(0, 9) + "  " + tempstring.substring(9, 13) + " " + tempstring.substring(13, 21) + " " + tempstring.substring(21, 25) + "  " + tempstring.substring(25, 34) + " " + tempstring.substring(34, tempstring.length()) + " " + score);
    outputStream.close();
    filename = "";

    fivematch++;
    }

    if (score == 6)
    {
       if (duplicated == 'N') outputStream=new PrintWriter(new FileOutputStream("c:\\genome processing files\\FRT files\\FRT6Match.txt", true));
       if (duplicated == 'Y')outputStream=new PrintWriter(new FileOutputStream("c:\\genome processing files\\FRT files\\FRT6Matchdupl.txt", true));
        
        outputStream.println(tempstring.substring(0, 9) + "  " + tempstring.substring(9, 13) + " " + tempstring.substring(13, 21) + " " + tempstring.substring(21, 25) + "  " + tempstring.substring(25, 34) + " " + tempstring.substring(34, tempstring.length()) + " " + score);
        outputStream.close();

       if (duplicated == 'N') filename = ("c:\\genome processing files\\FRT files\\FRT6Match "  + seqname + ".txt");
       if (duplicated == 'Y') filename = ("c:\\genome processing files\\FRT files\\FRT6Matchdupl "  + seqname + ".txt");

        
        outputStream=new PrintWriter(new FileOutputStream(filename, true));
        outputStream.println(tempstring.substring(0, 9) + "  " + tempstring.substring(9, 13) + " " + tempstring.substring(13, 21) + " " + tempstring.substring(21, 25) + "  " + tempstring.substring(25, 34) + " " + tempstring.substring(34, tempstring.length()) + " " + score);
        outputStream.close();
        filename = "";

        sixmatch++;
        }

    if (score == 7)
    {
        if (duplicated == 'N')outputStream=new PrintWriter(new FileOutputStream("c:\\genome processing files\\FRT files\\FRT7Match.txt", true));
        if (duplicated == 'Y')outputStream=new PrintWriter(new FileOutputStream("c:\\genome processing files\\FRT files\\FRT7Matchdupl.txt", true));

        outputStream.println(tempstring.substring(0, 9) + "  " + tempstring.substring(9, 13) + " " + tempstring.substring(13, 21) + " " + tempstring.substring(21, 25) + "  " + tempstring.substring(25, 34) + " " + tempstring.substring(34, tempstring.length()) + " " + score);
        outputStream.close();

         if (duplicated == 'N') filename = ("c:\\genome processing files\\FRT files\\FRT7Match "  + seqname + ".txt");
         if (duplicated == 'Y') filename = ("c:\\genome processing files\\FRT files\\FRT7Matchdupl "  + seqname + ".txt");

        
        outputStream=new PrintWriter(new FileOutputStream(filename, true));
        outputStream.println(tempstring.substring(0, 9) + "  " + tempstring.substring(9, 13) + " " + tempstring.substring(13, 21) + " " + tempstring.substring(21, 25) + "  " + tempstring.substring(25, 34) + " " + tempstring.substring(34, tempstring.length()) + " " + score);
        outputStream.close();
        filename = "";

        sevenmatch++;
        }

    if (score == 8)
    {
        if (duplicated == 'N') outputStream=new PrintWriter(new FileOutputStream("c:\\genome processing files\\FRT files\\FRT8Match.txt", true));
        if (duplicated == 'Y') outputStream=new PrintWriter(new FileOutputStream("c:\\genome processing files\\FRT files\\FRT8Matchdupl.txt", true));

        outputStream.println(tempstring.substring(0, 9) + "  " + tempstring.substring(9, 13) + " " + tempstring.substring(13, 21) + " " + tempstring.substring(21, 25) + "  " + tempstring.substring(25, 34) + " " + tempstring.substring(34, tempstring.length()) + " " + score);
        outputStream.close();

        if (duplicated == 'N') filename = ("c:\\genome processing files\\FRT files\\FRT8Match "  + seqname + ".txt");
        if (duplicated == 'Y') filename = ("c:\\genome processing files\\FRT files\\FRT7Matchdupl "  + seqname + ".txt");

        
        outputStream=new PrintWriter(new FileOutputStream(filename, true));
        outputStream.println(tempstring.substring(0, 9) + "  " + tempstring.substring(9, 13) + " " + tempstring.substring(13, 21) + " " + tempstring.substring(21, 25) + "  " + tempstring.substring(25, 34) + " " + tempstring.substring(34, tempstring.length()) + " " + score);
        outputStream.close();
        filename = "";

        eightmatch++;
    }


    score = 0; //reset score to zero
    f++;
    if (f==10000) System.out.println("10000 records processed");
    if (f==50000) System.out.println("50000 records processed");
    if (f==100000) System.out.println("100000 records processed");
    if (f==200000) System.out.println("200000 records processed");
    if (f==300000) System.out.println("300000 records processed");
    if (f==400000) System.out.println("400000 records processed");
    if (f==500000) System.out.println("500000 records processed");

    // duplicate files
   // if (f>58000) System.out.println("records " + f + " " + fivematch + " " + sixmatch + " " + sevenmatch + " " + eightmatch);

    // unique files
    if (f>580000) System.out.println("records " + f + " " + fivematch + " " + sixmatch + " " + sevenmatch + " " + eightmatch);
   }
    }
}
