# Supplementary material for: A Genome-Wide Analysis of FRT-Like Sequences in the Human Genome
Source: PLoS One. 2011 Mar 23;6(3):e18077. doi: 10.1371/journal.pone.0018077 (PMC3063242; doi:10.1371/journal.pone.0018077)
Supplement: Text S3 — Java code for SpacerSorter program. (TXT) [file pone.0018077.s005.txt]

package SpacerSorter;

import java.io.*;
/**
 *
 * @author Jeff Shultz
 */
public class Main {

    public static void main(String[] args)throws IOException  {

    String readframe = "", readframerev = "", checkstring2 = "";
    int f=0, i=0, j=0, k=0, m=0, z=1, r=0;
    String tempstring = "a", listFilenames = " ", fullPath = " ", tempstring2 = " ";
    PrintWriter outputStream=null;
    boolean match = false;

File directory = new File("c:\\genome processing files\\FRT files\\Working\\");
String filename[] = directory.list();

for (k = 0; k<filename.length; k++) // load filenames into array
    {
      listFilenames = filename[k];
      System.out.println(k + " " + listFilenames);
    }

String[] outputData = new String[10000]; // Create storage array
for (z = 0; z<10000; z++)
{
	outputData[z] = "";
}

// number of sequence files to process - Add EOF delimiter

BufferedReader inputStream = new BufferedReader(new FileReader
                 ("c:\\genome processing files\\FRT files\\Working\\" + filename[0]));//
outputStream=new PrintWriter(new FileOutputStream("c:\\genome processing files\\FRT files\\Working\\" + filename[0], true));
outputStream.close();

for (f=0; f<k; f++)
  {
      listFilenames = filename[f];
      fullPath = "c:\\genome processing files\\FRT files\\Working\\" + listFilenames;
      inputStream = new BufferedReader(new FileReader(fullPath));
      outputStream = new PrintWriter(new FileOutputStream(fullPath, true));
      outputStream.println("ZZZZZZZ");
      outputStream.close();
}

for (f=0; f<k; f++)  //process file by file to find duplicates
  {
      listFilenames = filename[f];
      fullPath = "c:\\genome processing files\\FRT files\\Working\\" + listFilenames;

      inputStream = new BufferedReader(new FileReader(fullPath));
      outputStream = new PrintWriter(new FileOutputStream("c:\\genome processing files\\FRT files\\Working\\" + "sorted " + listFilenames, true));

      i=0;
      r=0;
      j=0;

      for (r = 0; r<10000; r++)      // load data into array
      {
      tempstring = inputStream.readLine();
      if (tempstring.charAt(2)== 'Z') r = 10001;
      if (tempstring.charAt(2)!= 'Z') outputData[r] = tempstring;  
      j++;                         //number of lines of data
      }
      
      for (i=0; i<j; i++)   //process array of FRT sequences from single file
      {
      tempstring = outputData[i];  

         if (tempstring.length()>= 40)  // load first string
         {
         readframe = tempstring.substring(17, 23);
         readframerev = "";
         if (tempstring.charAt(22)== 'A')readframerev = readframerev + 'T';
         if (tempstring.charAt(22)== 'T')readframerev = readframerev + 'A';
         if (tempstring.charAt(22)== 'G')readframerev = readframerev + 'C';
         if (tempstring.charAt(22)== 'C')readframerev = readframerev + 'G';
         if (tempstring.charAt(21)== 'A')readframerev = readframerev + 'T';
         if (tempstring.charAt(21)== 'T')readframerev = readframerev + 'A';
         if (tempstring.charAt(21)== 'G')readframerev = readframerev + 'C';
         if (tempstring.charAt(21)== 'C')readframerev = readframerev + 'G';
         if (tempstring.charAt(20)== 'A')readframerev = readframerev + 'T';
         if (tempstring.charAt(20)== 'T')readframerev = readframerev + 'A';
         if (tempstring.charAt(20)== 'G')readframerev = readframerev + 'C';
         if (tempstring.charAt(20)== 'C')readframerev = readframerev + 'G';
         if (tempstring.charAt(19)== 'A')readframerev = readframerev + 'T';
         if (tempstring.charAt(19)== 'T')readframerev = readframerev + 'A';
         if (tempstring.charAt(19)== 'G')readframerev = readframerev + 'C';
         if (tempstring.charAt(19)== 'C')readframerev = readframerev + 'G';
         if (tempstring.charAt(18)== 'A')readframerev = readframerev + 'T';
         if (tempstring.charAt(18)== 'T')readframerev = readframerev + 'A';
         if (tempstring.charAt(18)== 'G')readframerev = readframerev + 'C';
         if (tempstring.charAt(18)== 'C')readframerev = readframerev + 'G';
         if (tempstring.charAt(17)== 'A')readframerev = readframerev + 'T';
         if (tempstring.charAt(17)== 'T')readframerev = readframerev + 'A';
         if (tempstring.charAt(17)== 'G')readframerev = readframerev + 'C';
         if (tempstring.charAt(17)== 'C')readframerev = readframerev + 'G';
         
         //test array for matches
        for (m=i+1; m<j-1; m++)//sort within array, starting at next record
        {
          tempstring2 = outputData[m];

          if (tempstring2.length()>40) checkstring2 = tempstring2.substring(17, 23);

          if (checkstring2.equalsIgnoreCase(readframe))
          {
            outputStream.println(tempstring2);
            outputData[m] = "";
            match = true;
          }
          
          if (checkstring2.equalsIgnoreCase(readframerev))
          {
            outputStream.println(tempstring2);
            outputData[m] = "";
            match = true;
          }          
          tempstring2 = "";
          checkstring2 = "";
        }

       if (match)// print first string from match
        {
        outputStream.println(tempstring);
        outputStream.println(); // insert blank line between records
        outputData[i] = "";        
        match = false;
        }
         readframe = "x";
         readframerev = "y";
      }
      }

    for (z = 0; z<10000; z++)// Print all remaining records and reset to empty
    {
        if (outputData[z].length()>40)outputStream.println(outputData[z]);
        outputData[z] = "";
    }
      outputStream.flush();
      outputStream.close();
}
System.exit(0);
    }
}
