# Supplementary material for: A Genome-Wide Analysis of FRT-Like Sequences in the Human Genome
Source: PLoS One. 2011 Mar 23;6(3):e18077. doi: 10.1371/journal.pone.0018077 (PMC3063242; doi:10.1371/journal.pone.0018077)
Supplement: Text S5 — All FRT-like sequences in human genome identified by GenomeScanner program. (TXT) [file pone.0018077.s007.txt]

GCAGTGAGGATTTTCGCACTAGAAGCTGGAGGAC 1-01-077402 0.28173 1 61  1756.0 3244
CACTTTCCTGTCCTAGAGGGAACATATTTCCTGC 1-01-077402 0.3739 1 63  1560.0 3413
CTGTATGCCATATTTGATAAAGCATTTGATAATC 1-01-077402 0.38118 1 63  1752.0 3122
AGTGTTTTCCTATTGTTTTCAGTGTAGGACTCAC 1-01-077402 0.40048 1 68  1656.0 1323
CTTCCTCACTTTCTTCCTTCAGAATACTAAAGCT 1-01-077402 0.42254 1 63  1748.0 1342
TAGCTAATCATTTTGTATACAATATTTGTCCTTC 1-01-077402 0.45439 1 63  1860.0 2134
CAAAATCTTCTGCTTTCTGAAATATTTTATCTTT 1-01-077402 0.47623 1 62  1660.0 1113
ATGCTAATTTTATTTTAAACAAAATAAGAACTCA 1-01-077402 0.48179 1 70  1760.0 1234
TTGTTTCTCATTCTACCTGTAGAATCTCAAAGTT 1-01-077402 0.48405 1 70  1856.0 1142
TAATTCCAAATGTTTGTAACAGAATGGGTAGGAC 1-01-077402 0.48725 1 69  1760.0 2112
AAACCCAAAATATTAATAGGAAAATGGGCAAAAC 1-01-077402 0.6164 1 63  1856.0 1114
GGGGTTTTCTTTCTAATTTCATTATAGGTTCAGA 1-01-077402 0.62869 1 65  1656.0 2423
TCACCACTCCTATTCAACATAGTGTTGGAAGTTC 1-01-077402 0.6555 1 66 Line1990 99 1660.0 2414
CTAATATCCAGAATCTACAAAGAATTGGAACAAA 1-01-077402 0.70442 1 67  1656.0 2223
TTAACACATTTATTAATAAAAGTGTAGGAATTAA 1-01-077402 0.71602 1 70  1660.0 2211
CCCCTTCAAGTATTAAGGATAAATTACACATTCC 1-01-077402 0.73611 1 59  1652.0 3311
AAAACATCTATTATCTATGAAGAATTAGAGGGGA 1-01-077402 0.75875 1 59  1752.0 1111
AGCTGCCCCATAATACCAGTAAAGTGAGAAGCAG 1-01-077402 0.77888 1 60  1644.0 1342
TATTTGCCAATACTGTCCTTAAAATCGGTCACAG 1-01-077402 0.79544 1 73  1856.0 2122
AATTTGAATATTTTGAGCCAAATGTGAGGACCAC 1-01-077402 0.81502 1 63  1756.0 1122
CAGAGTAACTTTCTAAAATGAAAATCTGACCACG 1-01-077402 0.8407 1 61  1748.0 4131
ACACATCTTATTTTCCAGTGATAATGCTACCGGC 1-01-077402 0.87147 1 63  1756.0 1414
ACTGCCTCCCTTCTCCAACCAAATTAGGAACAAT 1-01-077402 1.0222 1 71  1656.0 1223
AATGTGCTTATTCTAAAACAAGTAAATGTTTGCC 1-01-077402 1.02809 1 69  1760.0 1123
GAGATGCCACTTCTGAGATTAGTTTATAAGATAC 1-01-077402 1.03684 1 62  1660.0 3131
ATATTTGTATTATTAGATGTAGATTATGAAACAC 1-01-077402 1.0449 1 64  1656.0 1212
GAATATGTTACACTGAATGCAATAAAGGCTTATC 1-01-077402 1.07531 1 62  1664.0 3112
TCTTGTCCATTACTGGTTAAAGTATAAACTGATA 1-01-077402 1.08488 1 60  1748.0 2124
TTAGCTCCTATGTTAGTGAGATAATGTTTTGTTT 1-01-077402 1.09366 1 59  1656.0 1114
TAATTTCCTTTAATAATAATAAAATCCTTTAATA 1-01-077402 1.11494 1 59  1656.0 2112
CTTTTCCCTTTTCTTTAAGAAGCATCATTAGTTA 1-01-077402 1.12184 1 59  1652.0 2114
ATATACAATATATTTTATACAATATAAGTTCCTG 1-01-077402 1.13776 1 63  1856.0 1212
CTGAAAACTCTATTTCACATAAAACTGGAGCTGA 1-01-077402 1.16912 1 64  1652.0 2413
TGGGTCCATTTATTCAATGAATAATTGCCGCTAT 1-01-077402 1.17408 1 60  1652.0 1213
GAGCTCAGGAGTTTGAGAACAGTCTGGGAAACAT 1-01-077402 1.34162 1 61  1652.0 1232
GTCTTCATCATTTTGTGCATATAATGGGGATAAC 1-01-077402 1.45123 1 59  1752.0 3221
TGGGCAACTATTCTAACCAGAGAAACTGGCTTCA 1-01-077402 1.50849 1 59  1748.0 2311
TGTATTCAAACTATTTATTCAAAATACAAATCAT 1-01-077402 1.63158 1 60  1648.0 1231
CAATGTCCTATACTTTGGTAAATACAGACTATGT 1-01-077402 1.63407 1 70  1764.0 1412
TTCATGCCTGTAATTCCAACAGTTTGGGAGGCCA 1-01-077402 1.64261 1 63  1548.0 2241
ATATTCACCAAACTCCTAGAAATATAGGAACTGA 1-02-077911 1.67841 1 78  1768.0 1212
TACTTCCTAGTTTTCTCTGGAAAATAAAAGATTA 1-02-077911 1.69029 1 61  1756.0 2112
TAAGTATTAAAATTATAATCAATATATGTAAATA 1-02-077911 1.69064 1 64  1760.0 2113
CGTAAACTTATGCTTAGTTTAATATAGATACACA 1-02-077911 1.71282 1 65  1752.0 2323
AGCTGCCCCATAATACCAGTAAAGTGAGAAGCAG 1-02-077911 1.75413 1 60  1644.0 1342
TATTTGCCAATACTGTCCTTAAAATCGGTCACAG 1-02-077911 1.76105 1 73  1856.0 2122
ATTTTGAATATTTTGAGCCAAATGTGAGGACTAC 1-02-077911 1.77829 1 63  1756.0 1222
CAGAGTAACTTTCTAAAATGAAAATCTGACCACG 1-02-077911 1.80398 1 61  1748.0 4131
ACACATCTTATTTTCCAGTGATAATGCTACCGGC 1-02-077911 1.83482 1 63  1756.0 1414
ACTGTCTCCCTTCTCCAACCAAATTAGGAACAAT 1-02-077911 1.98537 1 75  1660.0 1223
TATTGTCTCATTTTCAGAACAGAGTACTAAATGG 1-02-077911 1.9878 1 65  1756.0 2122
AATGTGCTTATTCTAAAACAAGTAAATGTTTGCC 1-02-077911 1.99126 1 69  1760.0 1123
GAGATGCCACTTCTGAGATTAGATTATAAGATAC 1-02-077911 2.00001 1 62  1660.0 3131
ATATTTGTATTATTAGATGTAGATTATGAAACAC 1-02-077911 2.00805 1 64  1656.0 1212
GAATATGTTACACTGAATGCAATAAAGGCTTATC 1-02-077911 2.03848 1 62  1664.0 3112
TCTTGTCCGTTACTGGTTAAAGTATAAACTGATA 1-02-077911 2.04809 1 60  1748.0 2124
TTAGCTCCTATGTTAGTGAGATAATGTTTTGTTT 1-02-077911 2.05687 1 59  1656.0 1114
ATAGCGGCAATTATTCATTGAATAAATGGACCCA 1-03-077912 2.2564 1 60  1652.0 1213
TCAGCTCCAGTTTTATGTGAAATAGAGTTTTCAG 1-03-077912 2.26135 1 64  1652.0 2413
TAACTAATGATGCTTCTTAAAGAAAAGGGAAAAG 1-03-077912 2.30835 1 59  1652.0 2114
TATTAAAGGATTTTATTATTATTAAAGGAAATTA 1-03-077912 2.31525 1 59  1656.0 2112
AAACAAAACATTATCTCACTAACATAGGAGCTAA 1-03-077912 2.33655 1 59  1656.0 1114
TATCAGTTTATACTTTAACCAGTAATGGACAAGA 1-03-077912 2.34533 1 60  1748.0 2124
GATAAGCCTTTATTGCATTCAGTGTAACATATTC 1-03-077912 2.35494 1 62  1664.0 3112
GTGTTTCATAATCTACATCTAATAATACAAATAT 1-03-077912 2.38536 1 64  1656.0 1212
GTATCTTATAATCTAATCTCAGAAGTGGCATCTC 1-03-077912 2.3934 1 62  1660.0 3131
GGCAAACATTTACTTGTTTTAGAATAAGCACATT 1-03-077912 2.40215 1 69  1760.0 1123
ATTGTTCCTAATTTGGTTGGAGAAGGGAGGCAGT 1-03-077912 2.40804 1 71  1656.0 1223
CGTTTTCTAACTCTCCCATCAGAATATGACTTTG 1-03-077912 2.42846 1 72  1760.0 4111
TGTACTCCTATCTTATCTAGAAAATAACTAAATT 1-03-077912 2.45168 1 67  1756.0 1122
CATGGTGATTTATTATCTCAAATATATGACAAAT 1-03-077912 2.46499 1 67  1756.0 1222
ACTTATCCTTTTCTTTTCATAATAGAATGAAAAT 1-03-077912 2.48754 1 61  1648.0 1222
TACATGTTTAAATTGTGGAAAGATTAGGTCTATC 1-03-077912 2.59646 1 59  1656.0 2141
GAACTTCCAATACTACGTTGAATAGGAGTGGTGA 1-03-077912 2.63824 1 71 Line1990r 93 1764.0 2414
TTACTTCCAAATATGTGGTCAATTTTAGAATAAG 1-03-077912 2.65202 1 65 Line599r 93 1552.0 2214
TCAGAACTTCTATTCAACATAGTACTGGATGTCC 1-03-077912 2.7947 1 68  1660.0 2413
TTATCTGATAAAATAAATATAAAATATGAAACTT 1-03-077912 2.82306 1 61  1656.0 1132
AAACTATTTGTAATAATAACAAACTAGGAATAGA 1-03-077912 2.829 1 60  1556.0 1114
GGAATGTGTAATTTATCCTTAATACTTGAAGGGG 1-03-077912 2.91338 1 59  1652.0 3311
TTAATTCCTACACTTTTATTAATAAATGTGTTAA 1-03-077912 2.93349 1 70  1660.0 2211
GCCGGTAGCATTATCACTGGAAAATAAGATGTGT 1-03-077912 3.01446 1 63  1756.0 1414
CGTGGTCAGATTTTCATTTTAGAAAGTTACTCTG 1-03-077912 3.04623 1 61  1748.0 4131
TACTTTAGCCTCTTTGGAACAGTATTAGAAAATC 1-03-077912 3.11183 1 62  1656.0 2142
CACTGTCCTTTTCTCTAGAAAATACCCCATTTCA 1-03-077912 3.12589 1 61  1652.0 2311
GACTTTCAGTTAATCTCTTTAGGATTGGGAGGGC 1-03-077912 3.20774 1 62  1556.0 3142
TAATTTGTTTTCTTGAACCCATTATATGAATAAT 1-03-077912 3.25424 1 60  1556.0 1221
GTGGTCCTCACATTTGGCTCAAAATATTCAAAAT 1-03-077912 3.51572 1 62  1752.0 1222
CTGTGACCGATTTTAAGGACAGTATTGGCAAATA 1-03-077912 3.53296 1 73  1856.0 2122
CTGCTTCTCACTTTACTGGTATTATGGGGCAGCT 1-03-077912 3.53988 1 60  1644.0 1342
TGTGTATCTATATTAAACTAAGCATAAGTTTACG 1-03-077912 3.58096 1 65  1752.0 2323
TATTTACATATATTGATTATAATTTTAATACTTA 1-03-077912 3.60314 1 64  1760.0 2113
TAATCTTTTATTTTCCAGAGAAAACTAGGAAGTA 1-03-077912 3.60349 1 61  1756.0 2112
ATTTTGAATATTTTGAGCCAAATGTGAGGACCAC 1-04-004350 3.61612 1 62  1752.0 1222
ATTATTCATATAATGGGTTCAAGAAAACAAATTA 1-04-004350 3.88878 1 60  1556.0 1221
GCCCTCCCAATCCTAAAGAGATTAACTGAAAGTC 1-04-004350 3.93527 1 62  1556.0 3142
TGAAATGGGGTATTTTCTAGAGAAAAGGACAGTG 1-04-004350 4.01711 1 61  1652.0 2311
GATTTTCTAATACTGTTCCAAAGAGGCTAAAGTA 1-04-004350 4.03111 1 62  1656.0 2142
TATGCTAATAATCTTATAGAAATTTAGGTTAAAT 1-04-004350 4.05909 1 62  1652.0 1222
CAGAGTAACTTTCTAAAATGAAAATCTGACCACG 1-04-004350 4.15539 1 61  1748.0 4131
ACACATCTTATTTTCCAGTGATAATGCTACCGGC 1-04-004350 4.18716 1 63  1756.0 1414
TTAACACATTTATTAATAAAAGTGTAGGAATTAA 1-04-004350 4.26811 1 70  1660.0 2211
CCCCTTCAAGTATTAAGGATAAATTACACATTCC 1-04-004350 4.28821 1 59  1652.0 3311
TCTATTCCTAGTTTGTTATTATTACAAATAGTTT 1-04-004350 4.37253 1 60  1556.0 1114
AAGTTTCATATTTTATATTTATTTTATCAGATAA 1-04-004350 4.37847 1 61  1656.0 1132
GGACATCCAGTACTATGTTGAATAGAAGTTCTGA 1-04-004350 4.40683 1 68  1660.0 2413
CTTATTCTAAAATTGACCACATATTTGGAAGTAA 1-04-004350 4.54186 1 65 Line599 93 1552.0 2214
TCACCACTCCTATTCAACGTAGTATTGGAAGTTC 1-04-004350 4.55564 1 71 Line1990 93 1764.0 2414
GATAGACCTAATCTTTCCACAATTTAAACATGTA 1-04-004350 4.59742 1 59  1656.0 2141
TATATGAGAATTATTAAATAAATTTAGGAAGCCA 1-04-004350 4.67716 1 61  1652.0 2121
ATTTTCATTCTATTATGAAAAGAAAAGGATAAGT 1-04-004350 4.70629 1 61  1648.0 1222
ATTTGTCATATATTTGAGATAATAAATCACCATG 1-04-004350 4.72889 1 67  1756.0 1222
AATTTAGTTATTTTCTAGATAAGATAGGAGTACA 1-04-004350 4.7422 1 67  1756.0 1122
CATTTCCATACATTCTCTGAAATCTAGGTGGAGG 1-04-004350 4.74723 1 64  1652.0 4122
CAAAGTCATATTCTGATGGGAGAATTAGAAAACG 1-04-004350 4.76542 1 77  1864.0 4111
ACTGCCTCCCTTCTCCAACCAAATTAGGAACAAT 1-04-004350 4.78585 1 71  1656.0 1223
AATGTGCTTATTCTAAAACAAGTAAATGTTTGCC 1-04-004350 4.79174 1 69  1760.0 1123
GAGATGCCACTTCTGAGATTAGATTATAAGATAC 1-04-004350 4.80049 1 62  1660.0 3131
ATATTTGTATTATTAGATGTAGATTATGAAACAC 1-04-004350 4.80853 1 64  1656.0 1212
GAATATGTTACACTGAATGCAATAAAGGCTTATC 1-04-004350 4.83896 1 62  1664.0 3112
TCTTGTCCATTACTGGTTAAAGTATAAACTGATA 1-04-004350 4.84857 1 60  1748.0 2124
TTAGCTCCTATGTTAGTGAGATAATGTTTTGTTT 1-04-004350 4.85735 1 59  1656.0 1114
TAATTTCCTTTAATAATAATAAAATCCTTTAATA 1-04-004350 4.87833 1 59  1656.0 2112
CTTTTCCCTTTTCTTTAAGAAGCATCATTAGTTA 1-04-004350 4.88523 1 59  1652.0 2114
CTGAAAACTCTATTTCACATAAAACTGGAGCTGA 1-04-004350 4.93271 1 64  1652.0 2413
TGGGTCCATTTATTCAATGAATAATTGCCGCTAT 1-04-004350 4.93765 1 60  1652.0 1213
GAGCTCAGGAGTTTGAGAACAGTCTGGGAAACAT 1-04-004350 5.19881 1 61  1652.0 1232
GTGGTTCCCATTTTAGTCAGAGTAAAAGCCAAAG 1-04-004350 5.26532 1 75  1760.0 3233
GTCTTCATCATTTTGTGCATATAATGGGGATAAC 1-04-004350 5.30813 1 59  1752.0 3221
TGGGCAACTATTCTAACCAGAGAAACTGGCTTCA 1-04-004350 5.36693 1 59  1748.0 2311
CAATGTCCTATACTTTGGTAAATACAGACTATGT 1-04-004350 5.49205 1 70  1764.0 1412
TTCACGCCTATAATTCCAACAGTTTGGGAGGCCG 1-04-004350 5.5005 1 64  1648.0 2241
TACATGCTTATTTTGTGATAAATATTGGAAATTT 1-04-004350 5.58729 1 82  1872.0 1112
ACAGTATTGAGACTATTGATAAAATTTGAGTGGG 1-04-004350 5.60416 1 60  1748.0 1413
GACATTTGCAGACTATTATCAATACCGGCATTTC 1-04-004350 5.73426 1 64  1664.0 3111
AGAACACTTACTTTGACCACATAATTGAACCTTC 1-04-004350 5.81032 1 60  1660.0 1311
AATGCAGAGTTTCTAGGACTATAAAAGGAACTCA 1-04-004350 5.83071 1 61  1556.0 1123
GATACTCTCTTATTTATAATAGAATACTTACTTC 1-04-004350 5.83787 1 67  1768.0 3113
GTTAATCTCTTACTGCACCTAATTTATAAATTAA 1-04-004350 5.84685 1 60  1652.0 2211
GCAATTCCACTTCTGGGTATATATTCAAAAGAAC 1-04-004350 5.87712 1 60  1556.0 3224
TGTGTTATTAGTCTCTAATTATAAGAAGATAATC 1-04-004350 5.8976 1 60  1556.0 2323
ACATATCAAATTTTAAGAATAAAACAACACTAAA 1-04-004350 5.9147 1 60  1748.0 1412
CAGTATCAAGTTCTGGTTAAAGTAGTAGATGTAC 1-04-004350 5.9967 1 61  1652.0 3214
GATTTTCCCAAACTGTCCAAAGAAATAGAAGCAG 1-04-004350 6.18534 1 73  1660.0 3122
AATTTCCTAAATATATCATTAAAACAGGAAACTT 1-04-004350 6.18806 1 64  1556.0 1122
AAAATTCACTTATTCTCATGAAAGTTTGTAATCT 1-04-004350 6.20847 1 64  1656.0 1111
AATTCACTTATTCTCATGAAAGTTTGTAATCTTT 1-04-004350 6.20849 1 61  1756.0 1113
GCTCTGCCTATTTTAGAGGCAAAGTAAATGCCTG 1-04-004350 6.32621 1 67  1760.0 3424
ATATTTCTAATTATTTCCTTAGTCTAGTATCCTA 1-04-004350 6.34827 1 67  1660.0 1212
AGTACTCCTGTCTTCTTGGCATTATTGATAATTC 1-04-004350 6.46012 1 59  1556.0 1321
AAAATTACAACATTGAAAATAATATTAGATGACA 1-04-004350 6.47523 1 67  1756.0 1111
TAACATCAAGTATTAAATAAATTTTAGACACTTT 1-04-004350 6.47597 1 59  1560.0 1113
TTTATTCTTTTACTCACCTTATTGTTTTAACTAA 1-04-004350 6.55385 1 60  1552.0 2213
GAACCTTCAGTACTACATTAAATAGAAGTAGTAA 1-04-004350 6.55422 1 62  1660.0 2214
TTCTTCTTGATTCTTGAGTCAATTTTGGTACCAC 1-04-004350 6.63479 1 64  1752.0 2242
GCGAGACCGAATCTCTACTAAGAATAAGATAAAA 1-04-004350 6.68281 1 67  1752.0 2222
TTTGTACCCCTTTTAAACTTAAACTAGACCTTTC 1-04-004350 6.72434 1 65  1660.0 2223
TAGGCTCAGAGTTTCCAGGAAGAGTGGGGACTCA 1-04-004350 6.81568 1 72  1660.0 2133
ACAATACTACTACTACTAATAAAATACAGTCTCG 1-04-004350 7.22303 1 59  1752.0 1411
CTCCCTCTTCTCCTTCTGCCAGGATTGGAAGTTT 1-04-004350 7.69225 1 67  1556.0 1114
CTCCGGCCTCTTCTGGAGTCAGCATCGGGTGGCC 1-04-004350 8.65781 1 62  1648.0 3344
GTGTTTGGTTTATTGTTCCAAGAATCGGAGACAG 1-04-004350 8.74236 1 69  1756.0 3232
AAAGATCTGAGTTTCACTGTAGTATATACTATCT 1-04-004350 8.76246 1 61  1756.0 1113
CATTTCCCTTTTCTTCACTGAGCACAGACACTAA 1-04-004350 8.78479 1 66  1560.0 2213
AATCCACCAATTCTAGACACATTAGCAGCACCAT 1-04-004350 8.83269 1 60  1648.0 1124
GGTCTTGGAAAACTTAAGAGATTTTAGGAACAAA 1-04-004350 8.94498 1 65  1556.0 2223
GCTCTCTCTGTTCTGATGAGAGGATAGGGAAGGC 1-04-004350 9.00382 1 67  1660.0 3424
TGCTCTCTCTTTCTCTGGTGAATATTGCTGCAAT 1-04-004350 9.0652 1 60  1744.0 1223
ACACTGACCACATTTAACTTAAAATGGGAAGAGA 1-04-004350 9.0712 1 70  1756.0 1414
CTGGTCATTGTACTTGAACAAGTATCTGTAGGAC 1-04-004350 9.30727 1 62  1752.0 3244
TATTTTCCTTTCTTTATTAAAGAATCACCATCTG 1-04-004350 9.61892 1 64  1656.0 2122
TAGTCTGCTTTATTTTGCTAAGAATTTGTCCATT 1-04-004350 9.6504 1 65  1756.0 1123
GCGCTTCCTCTCCTGGCTTCAGAGTATCTATTCA 1-04-004350 10.06398 1 62  1556.0 2311
GGTGTTCTTCTCCTAAGCACAGAATCCTTACCTT 1-04-004350 10.38559 1 67  1660.0 1133
AAATTTGTTATTATGTACTAAATGTATGCATACT 1-04-004350 10.53108 1 60  1656.0 1112
GTGTCTCTGTTTCTCTCTCTAGAAGTCCAACACC 1-04-004350 10.54553 1 61  1652.0 3232
CCCAACCCCACACTGACTTGAAAATGTGGGATTC 1-04-004350 10.78007 1 61  1752.0 3112
CACACTCATATTCTTCAGGCAGAAGGCAAATTAT 1-04-004350 10.93454 1 65  1756.0 1211
GTATTTCCTTTTATTAGCATAATTTAACCATAAA 1-04-004350 11.53091 1 60  1556.0 2221
ACTGCATGTATTCTTGCTTAAATAAACGGTCTAT 1-04-004350 11.54291 1 61  1752.0 1213
CCTGTTTAAACTTTCAAATTAAACTTTGAAGTTA 1-04-004350 11.79696 1 65  1656.0 2114
AAATCTTTGAATCTGCACCAAGTCTCAGAACAGC 1-04-004350 12.17337 1 62  1656.0 1112
TTCTTTTGTAATTTGTGGTTAATATCTGGCCAAC 1-04-004350 12.24726 1 63  1752.0 2242
AGGACTCTGGTATTTGAAACAATTTAGTCTCTAA 1-04-004350 13.44596 1 59  1648.0 1331
CACTTTCATTTTCTACAGTAAGAATTTCTGCAAC 1-04-004350 13.46035 1 64  1756.0 3223
CTAAACCTGATTTTATTAACAAGATAGCTAAATA 1-04-004350 13.47004 1 60  1752.0 2122
TATATGATAGTATTTCTGACAAAATGGGACATGT 1-04-004350 13.57577 1 62  1752.0 1412
GGCTAAACTTTATTTGCCCAAATAGGTGATCTAA 1-04-004350 13.57617 1 60  1652.0 2213
TTTCTTCTTATTTTCTGAAGAGCAAAGAAGCTTC 1-04-004350 13.60253 1 73  1668.0 2224
CATGTTTTCCTACTTTCACTAACATATGTGCCTT 1-04-004350 13.66447 1 63  1656.0 1133
TAGGGTTCTGTTTTGGACACAAAAGGGGTGAGAG 1-04-004350 13.69537 1 64  1652.0 2133
CCATATCCTGTTCTCTTTGGAAAAGCTCTACTCC 1-04-004350 13.81998 1 65  1660.0 3313
TCCAAGCCTTTACTAAATTCAACATCTGGACACT 1-04-004350 14.22436 1 64  1648.0 1323
TAAAACTTTATGCTCAGGAAAATATAAGAGAATG 1-04-004350 14.60835 1 60  1756.0 2111
TCTGTGAATGTTTTGTGTCGATTATATGAGCTTT 1-04-004350 14.6761 1 64  1660.0 1113
TCCAAGCCTTTACTAAATTCAACATCTGGACACT 1-04-004350 14.85665 1 64  1648.0 1323
TAAAACTTTATGCTCAGGAAAATATAAGAGAATG 1-04-004350 15.14102 1 60  1756.0 2111
TCTGTGAATGTTTTGTGTTGATTATATGAGCTTT 1-04-004350 15.19841 1 64  1660.0 1113
GAACCTCATCTTCTGACCACAATACAATAAAACC 1-04-004350 15.38519 1 65  1664.0 3114
ACTATTGGAATTTTCTGGCAAGTACTGGGCACTA 1-04-004350 15.49087 1 61  1748.0 1421
TCATTTCCTGTTTTGCTAAGAAAGTGGGGCAGTG 1-04-004350 15.54165 1 72  1660.0 2412
TAGGTGACAAATCTTTTGTAAATCTATGAAATTT 1-04-004350 15.63177 1 69  1664.0 1112
GATGGCCTAATATTATGTCAAGAACCTTATTTCC 1-04-004350 15.64438 1 59  1756.0 3123
CCTGTGAGGAAACTTACCCAAGAACGGGACGATG 1-04-004350 15.68424 1 60  1648.0 4124
AAGACCCCTAATTTCTTAAGAATGTTTAAAGTAA 1-04-004350 15.72661 1 60  1652.0 1131
AAACTTCCCAGACTCTGCTAAAACTGGAATTGAG 1-04-004350 15.77467 1 67  1656.0 1114
AAATTTCCCAGACTGAGCTAAAATTGGAATCAAG 1-04-004350 15.78865 1 71  1660.0 1112
ACTATACTGAGATTATTATAAATATACCAAATTT 1-04-004350 15.91684 1 64  1756.0 1112
CTCATGCCTGTAATCCCAACAATTTGGGAGGCCA 1-04-004350 15.9745 1 63 Alu16 90 1548.0 2334
AAGAGACTTATTTTCCCAAGAGAATGTCATAAAT 1-04-004350 15.98113 1 60  1848.0 1131
ATTCTTCTCATTATTCTTCAAATATAGTTTGCTT 1-04-004350 16.01414 1 62  1752.0 1134
GTAGCTGCTTTATTATAATTAAAATAGGTCTGGG 1-04-004350 16.0305 1 73  1764.0 3213
TACTCTAATCTGCTTAATTCAAAATGGGAATGGT 1-04-004350 16.04158 1 64  1652.0 1441
CTCCTAACAATACTGTGAGGAATAAGGGGAGCAG 1-04-004350 16.04724 1 64  1748.0 4234
CACACATCTAGTCTGGAGTCAGTAGATGAATCAA 1-04-004350 16.12915 1 62  1652.0 2231
GTGGGTCCCCTTCTCATGGGAACATACTACCCCC 1-04-004350 16.29857 1 69  1660.0 3233
TGAATCCCCACTCTCAGTGTAGTATATGGCAGCA 1-04-004350 16.35093 1 66  1752.0 2311
TGTGGTCATCTCTTCATGCCAATAAAGGAAGGCC 1-04-004350 16.37718 1 73  1560.0 2323
TCACTCCCTAGATTTTAGGAATTATTTTAAAATT 1-04-004350 16.55163 1 62  1656.0 1122
GTACAACATCTCCTTTGAGAAATAAATTAACTTT 1-04-004350 16.58805 1 59  1560.0 1113
GACGTCCACAAACTGGAAATAGAAGAGTGCTCTG 1-04-004350 17.10277 1 60  1656.0 3143
TCACTCACTATTATGAGAACAGCATGGGGAAAAC 1-04-004350 17.22537 1 62  1656.0 2414
GAAGTTCCCAAAATTGTTCAAAGATCTGAATCTT 1-04-004350 17.32554 1 72  1568.0 1131
CTCACGCCTGTAATTCCAGCAATTTGGGAGGCCG 1-04-004350 17.57418 1 59 Alu16 93 1544.0 4241
GATTTTCAGAAACTATTTAGAAAATGGCCAAACC 1-04-004350 17.65887 1 67  1760.0 3122
GGGGTAGATTTATTGTTTTCAGTACATGAATCTA 1-04-004350 17.66134 1 66  1660.0 2131
AACGACCCATTTCTTCAACAAATAAATGGCCTGG 1-04-004350 17.69078 1 66  1656.0 1143
GAGCTTGCAACTTTTATACAAGTTTGGGATTGTT 1-04-004350 17.73521 1 68  1660.0 1141
TTCTGGCCAATATTAAGAACAGTACAGGGGTCTG 1-04-004350 17.81365 1 67  1752.0 2242
GGAGTCCTAAATCTGAGTGTAGACTTGGAGCCTG 1-04-004350 17.93331 1 73  1664.0 3313
ACTGGGTCATTACTCGTGGAAGAATCTGAAGGGA 1-04-004350 18.02848 1 64  1748.0 1423
AGAATTCCACTACTCTGTTGAATAAAAGTGGTGT 1-04-004350 18.36659 1 67  1656.0 1311
GTCAATTTCATACTTGGGTTAGAATCGGATACCG 1-04-004350 18.52527 1 67  1852.0 3241
TCTTCTTTGATATTTCTCTGAAACTCGGCACGTG 1-04-004350 18.55074 1 65  1752.0 2422
CGATTGGCTATTTTAAAGAGAGTAGCAGTACGAG 1-04-004350 18.69273 1 67  1756.0 4243
AGCTTTTGTCTCTTTTGGAAAATATCAGCCCTTG 1-04-004350 18.91552 1 59  1652.0 1342
CTTTCTCATATCCTTTCCAGAATCTATCTACCGC 1-04-004350 19.06542 1 61  1652.0 3433
GACTTTTAAATAATGGTTTTAGAAATGGAAGCTG 1-04-004350 19.13082 1 65  1660.0 3142
TAGGTGAGCAAACTACCCTTAAAATACGCCCATT 1-04-004350 19.31291 1 63  1756.0 1123
GGCAGGTCCATTCTTTGGCTAGAAGGAGAATGCT 1-04-004350 20.07656 1 61  1748.0 1341
TTTCTTCAGAAACTATTACTAGAAACAGAAAAGT 1-04-004350 20.162 1 66  1648.0 1422
AGTGATCCTGTTCTACTTGTAAATTTCTGTCTCC 1-04-004350 20.17716 1 64  1656.0 1323
GTCTTTATTTTACTCTTTTAAATATGTGGAATAC 1-04-004350 20.36776 1 65  1760.0 3212
AAAGCTGGTATTCTCACTTCATTTTGGGGCTTGG 1-04-004350 20.63175 1 59  1656.0 1113
GATGTTAGTATCCTGTTTGGAGAAATGGCTACTC 1-04-004350 20.6781 1 66  1664.0 3123
GCTGGTCCTCTGCTTGCTGGAACATTCTAACATT 1-04-004350 20.78312 1 68  1560.0 1123
CTGGGTGCTGTAATTTAACCAAAATAGGGTTTAG 1-04-004350 21.21503 1 65  1656.0 4211
GTGGGTCCAAGTTTACCCCAAATGTCAGACAGTC 1-04-004350 21.29196 1 70  1660.0 3142
AAATTTCCAAATTTAATGAAAACACCTGAGGTCA 1-04-004350 21.33918 1 65  1556.0 1112
GAACTTCCAACACTATGTTGAATAGGAGTGGTGA 1-04-004350 21.36878 1 66 Line1990r 99 1660.0 2414
TAGATACCCACATTCAAAGGAATATACAGCAGTT 1-04-004350 21.38835 1 60  1752.0 1142
GCAGGACCACTTTTGACATCAGATTAGAACATGT 1-04-004350 21.45575 1 66  1660.0 1412
ACTGCTCCAACTTTCATAGGAGAATCTTGGCAAG 1-04-004350 21.54785 1 64  1748.0 1423
GTGGGCTTCAAACTGAGCAGAGAAGAGGACTGCA 1-04-004350 21.64753 1 59  1648.0 2341
TGAATTTGGATTCTGACAATAGAAAATGCCAGCC 1-04-004350 22.8388 1 60  1752.0 2311
GAAGCTTCCACTCTCTCTCTAAGAAGGGAGATGT 1-04-004350 22.87083 1 64  1560.0 1412
CCAGAGCCGATATTGACAAGAAGATAGGGGAAAA 1-04-004350 22.92039 1 71  1756.0 2222
AGAGTTCAATTTCTGAGTACAAAGTCGTGCCCAC 1-04-004350 23.00112 1 65  1656.0 1313
ACCCCTCCCCTCCTAAATGAAGAACTGGACCAAA 1-04-004350 23.07198 1 67  1548.0 1444
GAAAGACCTACTTTGCACTGAAAAGCGTCCCAGC 1-04-004350 23.13532 1 62  1660.0 3111
AAGTTTTCTAAACTACAAGAAAACTGTGATCCCA 1-04-004350 23.42582 1 68  1656.0 1132
AAAGGTCCTCTCCTCCTGTAAGAAGCACAGCCGG 1-04-004350 23.83446 1 64  1556.0 1113
GAAAATCTTACATTAGTGAGAGAAAACAAACAGC 1-04-004350 23.90106 1 69  1668.0 3111
GTGATTCCAATTATCAAGCAAATTTGGTCAACAC 1-04-004350 23.93512 1 64  1656.0 3231
CCTGATTTTATGTTTTGACAAATATTGGAGTCTG 1-04-004350 23.95862 1 69  1756.0 4131
GATGCAGGTACACTTACTAGAGATTCTGAATTTA 1-04-004350 24.09632 1 61  1660.0 2111
GAGATAATTTTACTTCTTTCAAATTTGGATGCTT 1-05-004321 24.87881 1 61  1656.0 1134
TATATTATAATATTTGACGAAATGTTGGCTAAAA 1-05-004321 25.01346 1 61  1748.0 2121
CCATGCCAGATTCTGTACGGAGAACAGACCCTGC 1-05-004321 25.02035 1 61  1756.0 3413
GTCTGCCCTATTCTCATTTTAAAATGGAGGAGAC 1-05-004321 25.25604 1 66  1856.0 3242
TCTGCTAGGAAACTTTGTCAAATATAGGCAGGGG 1-05-004321 25.42634 1 67  1752.0 2423
CTATTTCCCATTTTCTCTGCAGGATGTGGAGAGC 1-05-004321 26.18536 1 73  1760.0 3424
TGATCTCCTTTTCTCATCTGAAAGTGGGTGTCAC 1-05-004321 26.25069 1 68  1656.0 2312
AGGAAACTTATAATCATGACAGAAGGGGAAACAA 1-05-004321 26.6307 1 63  1648.0 1331
AAATGACTAATGTTTATATAAATAATGGAGGGTG 1-05-004321 26.63774 1 61  1652.0 1112
ATCTCTCCTTTGTTTGAGACAGAATCTCACTCTG 1-05-004321 26.6464 1 60  1648.0 1242
TATTGACTGATTTTGTATCCAGTGTATACACTAC 1-05-004321 27.04112 1 60  1756.0 2122
GTGACCACAATGCTGATAGCAGTATGAGCACTGA 1-05-004321 27.13325 1 61  1752.0 2413
GAAGCACAGAGAATGTTTGGAAAACATGAAGTGA 1-05-004321 27.42586 1 61  1560.0 2414
TCACATGTTCTTTTCTTGGTAAAATTGGGGTAGT 1-05-004321 27.47088 1 60  1748.0 1421
AGAGTCCGCTTATTCTGTGCAGTTTTGAAATCAG 1-05-004321 27.51932 1 64  1652.0 1313
TATATCCAAATTCTTCCGTAAATATCTGTACCTG 1-05-004321 27.52163 1 72  1860.0 2121
GGAACTGCTATGTTAACATCAATAAAGGTTTGAT 1-05-004321 27.53561 1 64  1656.0 1241
GGGTTTCCAATCCTCCTTAGAACAACTGGACTCA 1-05-004321 27.56803 1 67  1556.0 2313
GCACAACTAATTCTAATGTAAATAGAGCAATCCT 1-05-004321 28.13881 1 65  1756.0 1331
ACGGGCCCGACATTTTCTCAAGAAAAGAAAACAC 1-05-004321 28.41791 1 68  1656.0 1433
GCTTTGCACATTCTATAGGAATAACTTGAAACTT 1-05-004321 28.60805 1 61  1652.0 1132
GCACTGCATGTTCTTTAGTCAAAATAAAGCATTG 1-05-004321 29.27926 1 60  1760.0 3414
CACTTTTGGAAATTTTATATATAATAGGAAATCT 1-05-004321 29.30395 1 67  1660.0 1312
TCACCACTCCTATTCAACATAGTGTTGGAAGTTC 1-05-004321 29.60694 1 66 Line1990 99 1660.0 2414
CTCGTTCATCTATTGTAACAAGAGTATCACACCA 1-05-004321 29.62848 1 65  1652.0 2332
GGACTCCACATTATTCTGGTAACATGGGAATCTG 1-05-004321 29.68732 1 67  1660.0 3314
CATCTTCCACTCCTTAAATCAGTAGATTCCCGTC 1-05-004321 30.04585 1 60  1556.0 3143
ACTCTCCCCACTTTCCTAGGAAAAGCGCAACTGT 1-05-004321 30.25306 1 69  1656.0 1413
TCCCCTCCCCTTCTGCCATGAGTAAAAGCTCCCT 1-05-004321 30.40309 1 65  1648.0 1333
ACTGATCCTCTTCTTGGTGAAGAACAAGGTTTAA 1-05-004321 30.97771 1 69  1656.0 1423
TATTTTGTGCTTTTGTTGGGAGAAGAGGGCTTGG 1-05-004321 31.05269 1 60  1652.0 2122
TCAGCTCCAAATCTTCAAAGAGAAGGGGAGCTGG 1-05-004321 31.23365 1 78  1664.0 2413
TGATTTCTTTTGCTCTCTCCAATCTGTGAGTTTC 1-05-004321 31.26547 1 64  1560.0 2312
TGAGTTTCGACTTTGGTAACAATAATTGCTTTGC 1-05-004321 31.26573 1 62  1656.0 2313
ATCTTTCCAATGCTCCAATGAATTTATACATGAG 1-05-004321 31.4498 1 62  1648.0 1242
ACTGTCGTTATTTTCACATTAGTCTCTGATCTTT 1-05-004321 31.54848 1 68  1760.0 1113
GGAGAGCTGTTCTTAGTGGAAGAAACCGGACTTT 1-05-004321 31.84342 1 59  1556.0 1113
AGCCTTCAAATATTTCCTTCAAACTCTGAGGATG 1-05-004321 31.95068 1 68  1752.0 1344
TCCTTTCTAATTTTCTTCTAAAACTGAACATCTA 1-05-004321 32.64744 1 60  1748.0 2131
AAAATATGGCTTTTATTTTCAAAACTGGAATCAA 1-05-004321 32.82875 1 61  1652.0 1111
AGACTTCTGGTACTTCCACTAATTTTGCACCTGC 1-05-004321 33.27418 1 67  1660.0 1314
CATATGCCTAATTTTAACTTAAAATGCAGTCTCC 1-05-004321 33.52149 1 65  1760.0 3313
GCTAATCTCTTACTGTATCTAATTTATAAATTAA 1-05-004321 33.52849 1 60  1652.0 2211
TTCTCAACTATATTGCTTAGAAATTAAGACTACG 1-05-004321 33.53622 1 62  1748.0 2242
TGCCGGCCTTTTCTGTTGCCAAAACTAGACCCAA 1-05-004321 33.57596 1 65  1648.0 2233
AGTGATCACTTACTCCTACCAGTATTTAATACTT 1-05-004321 33.62093 1 61  1748.0 1132
TATATACATACACTATATATAATATATGTATTAT 1-05-004321 33.68211 1 69  1760.0 1211
TGTGAACGAATTTTCAAATTAAAAGGCAAATGGT 1-05-004321 33.84624 1 59  1744.0 1441
GCTGTGTCATTACTATGCACAAAATCGGATTCTT 1-05-004321 34.43951 1 71  1760.0 1131
TTTTGTCCAATTCTTTGTTCAAAAGGCCAAGAAC 1-05-004321 34.48053 1 66  1752.0 2222
AGAGATGAGAGATTGTAATAAATAAAGGCACAAG 1-05-004321 34.54691 1 67  1656.0 1313
CTCACGCCTGTAATCCTAGCAGTTTGGGAGGCTG 1-05-004321 34.89578 1 60 Alu16 90 1548.0 4134
CAACCTCCCAAATTGCTAGGATTACAGGTGTGAG 1-05-004321 35.04526 1 61  1552.0 4114
GAAATCCACATTCTGAAGATAGTATCCTTGCTTT 1-05-004321 35.05584 1 64  1864.0 1113
CTCATTCTTGTTCTGTTTAAAGAAGTGTTTTGTC 1-05-004321 35.19515 1 60  1652.0 3141
CAATTTAATAGTTTTATTATAAAATGAGTGTACA 1-05-004321 35.25156 1 60  1752.0 2321
AAACTGCTTCTATTGGGTAGAAAAGGGGCAGGAT 1-05-004321 35.2683 1 66  1656.0 1114
GAGAGTATGATTTTAGAACCAGAAAAGGACTTAA 1-05-004321 35.33945 1 67  1760.0 2211
GAAATGCATATTTTAGAGATAATTTCACGCCCTA 1-05-004321 35.46212 1 61  1760.0 2133
CAGATCTTTGTTCTAAACGCATTTTAGGAAACTT 1-05-004321 35.50656 1 60  1556.0 1132
CCTTTCAGGATTCTGAGGAAAGTAAAAGAAGTTC 1-05-004321 35.51274 1 65  1760.0 3114
CGCGTTCTCCTTTTGTACTGAGTCTCTGAAGCCC 1-05-004321 35.53628 1 71  1656.0 3334
TTAAATTTCATTCTTACCCAAGTCTTCGAAACCG 1-05-004321 35.55016 1 61  1748.0 2211
AAAACTCCAAAACTGTTTAAAGAAAACCAAGACA 1-05-004321 35.56267 1 65  1656.0 1111
GAAAGCACGTTACTGAAGTGAGTGTAGGTTATGC 1-05-004321 35.57212 1 59  1660.0 3111
TTATTGCTAATGTTTCTTGGAATGTATGAACAAA 1-05-004321 35.6006 1 69  1656.0 2212
GCAACTTCCATTTTGTTACAAGACTAGGAAACAA 1-05-004321 35.62477 1 75  1764.0 2232
AGAGTGGGTAATTTATAAAGAAAAGAGGTGCAAT 1-05-004321 35.78145 1 65  1656.0 1223
ACAGTACCCAGAATTGCTAAAATGTATTATCTAA 1-05-004321 36.03481 1 61  1556.0 1413
GTTCTTGGCATTTTGAACAAAGGATTAGACAAGA 1-05-004321 36.28517 1 61  1748.0 2422
GCCTGGCCTATTCTTCTTTGAATTTAATTTCTCA 1-06-004547 36.51357 1 63  1756.0 2313
GGAGAACCCCTTCTAACTTGAAAATACCTGTAGT 1-06-004547 36.51611 1 60  1752.0 1421
TTCCAGCCTCTATTATGTCTAGTAGGGCCATGTG 1-06-004547 36.52046 1 59  1648.0 2244
TATGACCTGCTTTTAGGTAGAAAAGGGGAGGCCA 1-06-004547 36.62059 1 63  1648.0 2123
CTGGCTCCTAAAATTCCTGAAAATTTAACACGAG 1-06-004547 36.64582 1 59  1548.0 4233
CAAGGAAGGATTCTACCCAGAGTATCTGAGTGAC 1-06-004547 36.67599 1 63  1856.0 3241
CCTGCTCAGATGTTGATCTTAAACTTGTAGCTTC 1-06-004547 36.67639 1 67  1660.0 3113
TGAGGCTCCAAACTAGTTGGAAAATGTGATCACC 1-06-004547 36.72236 1 66  1756.0 2313
AATTCTGCTCTTCTTTTATTAGAAAGTGATTCTT 1-06-004547 36.84412 1 61  1652.0 1122
AAAGTTCTAATAATTAATACAAAATAAACTGCAT 1-06-004547 37.13036 1 62  1756.0 1113
ACAACTCCAATATTTTGGAAAGTAATTAATATAT 1-06-004547 37.1312 1 63  1752.0 1212
CTTGTTTCTAGTTTCTGATGATTATAAGTAGAGC 1-06-004547 37.28838 1 68  1660.0 3424
TAGGTACTGGTATTGTCCTCAGTTTATCAAAGTC 1-06-004547 37.35578 1 64  1660.0 2133
TCGCCACTTCTATTCAACATAGTACTAGAAGTCC 1-06-004547 37.37999 1 62  1652.0 2434
CTTATTCCAAAATTGACCACATAGTTGGAAGTAA 1-06-004547 37.42582 1 70 Line599 99 1556.0 2214
CCAGTTCATATGCTGCAGAGAAAAGGCTGAGTGA 1-06-004547 37.44505 1 63  1656.0 2414
GAACTGTCTTTATTTGGGAAAATACCTGCATGAA 1-06-004547 37.46234 1 60  1656.0 2241
GTTTGTCCTATTTTCAGAATATATTAAGTGAATG 1-06-004547 37.51668 1 64  1656.0 3222
AATTACCCTATCTTTATAGCAGTGTGAGAATGGA 1-06-004547 37.56299 1 66  1652.0 1122
GTGTCACCTCTTTTATTGCTAATATTGGTAATTT 1-06-004547 37.96285 1 73  1764.0 1112
TAAAGGTCTTTCTTCTCTCTAAAGTAGGTATTTC 1-06-004547 37.96539 1 61  1564.0 2111
GGCCTTGGGCTGCTTACAATAATAGTGGAAGGCA 1-06-004547 37.98121 1 60  1548.0 2344
TATATACTTATAATATATATAATATATAATATAT 1-06-004547 38.0031 1 61  1756.0 1212
TGTTTTCATCTACTAATTCTATAATCTGTGCTAT 1-06-004547 38.00539 1 63  1652.0 1213
TCACCACTCCTATTCAACATAGTGTTGGAAGTTC 1-06-004547 38.02919 1 66 Line1990 99 1660.0 2414
AAAGTCCCACTAATACTTCCAGCATTACAGCTGA 1-06-004547 38.06387 1 59  1556.0 1113
AAAATACCATTACTGCTAATAAGAGCTTAACGGC 1-06-004547 38.17585 1 61  1556.0 1111
CAGTATGTTGTTTTGTTTAAAATACATGAAGAAA 1-06-004547 38.25892 1 62  1652.0 2224
CCCTCTCCTCTCTTTCCAGGAAAACAGTCGTTTG 1-06-004547 38.3235 1 59  1552.0 4111
TAAGCCACTAATTTTGCAGCAATTTGTGACAGCA 1-06-004547 38.41971 1 60  1652.0 2113
AGAGTGGTTGTGCTGGAAATAATAAAGGAAGTAT 1-06-004547 38.44924 1 66  1560.0 1214
ACAGGACTATTTCTCCCCAAAATAGATAAAGATG 1-06-004547 38.45765 1 59  1652.0 1413
CATCTTCATCTTATTCAGCCAGTAGCTGCACCTT 1-06-004547 38.59397 1 63  1556.0 1133
CAAAGTTCTTTACTCATCTAAGAAGAAGTCAATT 1-06-004547 38.67653 1 60  1656.0 1122
GGACATCCTCTTATCTCAGCAGAAAGGCCACTTC 1-06-004547 38.76737 1 65  1568.0 3113
TCTATTCCTAGTTTGCTGAGAGTTTATCATAAAA 1-06-004547 38.91365 1 66  1652.0 2222
CTTCTGCGTCTATTGAAATGATTATGTGATTTTC 1-06-004547 38.91423 1 61  1656.0 3111
GGAGTTCTAAGTCTTGAAACAAAACCTTGAAATA 1-06-004547 38.95544 1 61  1656.0 2122
CAAGCTTCCATTTTATTTCCATTATGAGCTTTGG 1-06-004547 39.21384 1 61  1756.0 4113
CAAGCTTCCATTTTATTTCCATTATGAGCTTTGA 1-06-004547 39.21461 1 61  1756.0 2411
CAATTTCACACTTTATTTACAATATTTGCTAATC 1-06-004547 39.2674 1 66  1760.0 3122
TTAGAACTTCTATTTGTTTGAAAATAGCAGCAGG 1-06-004547 39.34417 1 71  1760.0 2213
GTTTATGGTATTTTGTTATAATAACATGAACTAA 1-06-004547 39.35084 1 65  1660.0 2213
GGACATTAGACTTTTGAGTTAATACTGGAATGAA 1-06-004547 39.36178 1 62  1652.0 2241
TCATTTCCAATATTGAGGTGAAAGTTTTCAATAT 1-06-004547 39.41601 1 66  1756.0 1212
TCAGTTCAATTTCTTTAATAAGCATAGGCCTATT 1-06-004547 39.48572 1 71  1660.0 1121
AAGGCAGATTTATTAGAGAAAGTATGAGAGCACA 1-06-004547 39.49815 1 63  1752.0 1133
TATCTTCCCATTCTCTGCTAATTATGTTCATATT 1-06-004547 39.51061 1 64  1756.0 1121
CAATTTCCCAGTTTTGTGTGAGTTTAAGTTTGCC 1-06-004547 39.51838 1 68  1660.0 3341
TTGCTTCATATATTTTGTGTAGTTTCTAGTTTTT 1-06-004547 39.522 1 60  1752.0 1111
GATTCTCCAAAACTCATTTTATTGTAGAACTGTC 1-06-004547 39.56318 1 61  1560.0 3122
TTTGTGCTTCTCTTTCCTCAAGAACAGGATTTAA 1-06-004547 39.69294 1 68  1556.0 2211
AGCTCTCCCAGATTCCCTTGAGAATAATGATGGC 1-06-004547 39.82493 1 64  1752.0 1342
TCTTTGCCTTTTCTATTGAGAATAGTGCTGCAGT 1-06-004547 39.86376 1 62  1648.0 1423
GCCATTCCTTTACTACCTCTAGGAATTGGCCAGC 1-06-004547 40.00352 1 66  1556.0 3423
GGAGGTGACATCCTCACCACAGAAGAGGCGTGGA 1-06-004547 40.06723 1 60  1652.0 2441
TCATTTCTAATACTCTTTTCAGTATAAATTTAAA 1-06-004547 40.31282 1 64  1852.0 2221
CATTATTCTCTATTAAGGGGAAAACGCGAGTGCT 1-06-004547 40.31341 1 60  1648.0 1341
CAGGTGAGGAAACTTAGGCCAGTAGAGGTTATTG 1-06-004547 40.36852 1 60  1656.0 4112
AACTTTGGAGTACTTACTCTAAGAGGGGAAACTG 1-06-004547 40.47494 1 61  1552.0 1142
AGAGACCCAACTCTTTCTGCAATATATTCATTTA 1-06-004547 40.48606 1 65  1760.0 1313
AACAAGCCTATTCTTGTCTAAGACTCTGCTACTT 1-06-004547 40.63827 1 63  1752.0 1132
TGTGTTCTGTTTCTTCAGCAAGCATTTTAGCAAA 1-06-004547 40.80117 1 63  1648.0 2223
TTAATTCACATTTTAAACTAATTAAATTAAGTCA 1-06-004547 41.0216 1 62  1656.0 2211
ATAGTCCTCATTTTCTTCCCAACAGTCCCACAAC 1-06-004547 41.05289 1 59  1652.0 1213
TTTTGTGTTACTCTTTATCAAATAAAGGATGTCT 1-06-004547 41.11508 1 63  1652.0 1314
GACTTTCGGATATTTTATTTAGAATTTCTGCGTC 1-06-004547 41.12505 1 68  1864.0 3142
GAGGCTCACATGCTCTTGGGATTCTCGGGACATC 1-06-004547 41.24913 1 67  1564.0 3123
GCAGGCATTAATTTTGTGGTAAAATAAGGTCTAA 1-06-004547 41.55913 1 63  1760.0 2213
GATGAGCTCATCTTCACTTGAGTATATTTGCAAA 1-06-004547 41.68997 1 59  1752.0 2223
GTGAGTCCTACATTTTAGGAAATACGCTAACTTA 1-06-004547 41.71629 1 70  1664.0 2113
AGTGTTTAAAGTTTTAAAACAAAACTTGAATGAC 1-06-004547 41.73449 1 64  1652.0 1323
AGTGGCCATTTATTTCTGCCAGTAAAGGAACATT 1-06-004547 42.06297 1 77  1664.0 1123
GAGTTGCCTTTATTTGTAACAATACCACAAGTCT 1-06-004547 42.21528 1 65  1660.0 1314
CACCTTCCCATGCTCTGTCAATTCTGGGACTGCT 1-06-004547 42.29463 1 66  1552.0 1341
CAGCTTCCCAGTCTTCATCTAAAACACAAAGATG 1-06-004547 42.32418 1 69  1660.0 4124
ATGTTTCATGTTTTGAAAGAATAAAGAGAAAAGA 1-06-004547 42.39211 1 62  1548.0 1232
AACTTCATTCTATTAAAGCAAATAATTGAAGGGC 1-06-004547 42.46591 1 59  1652.0 1142
TAAGTACCATTGTTGCTCGAATAATTGAATCTAT 1-06-004547 42.51143 1 64  1560.0 1213
GTAAAGCCTAGTTTAAGATCAGTTTCAGGAATTT 1-06-004547 42.61099 1 64  1660.0 1112
GAACTTCCAATACTACGCTGAATAGGAGTGGTGA 1-06-004547 42.78758 1 71 Line1990r 90 1764.0 2414
TTACTTCCAATTATGTGGTCAATTTTAGAATAAG 1-06-004547 42.80177 1 70 Line599r 93 1656.0 2214
ATGCTGCCTATTTTGTTCTTAGAGTTCCCAGTAT 1-06-004547 42.80732 1 63  1752.0 1214
TAATTTGCCACTTTTCAAGAAATATAAGTTGCAG 1-06-004547 42.84989 1 65  1756.0 2112
CAGTTTCGGGTTCTTCTGGGAAATTTCCAAAGGA 1-06-004547 42.85425 1 60  1648.0 2442
TAAGAGCCTTTTCTACGTGAAAACTTAATATTTA 1-06-004547 42.88427 1 61  1660.0 2111
TAATTTCTTATCCTTGAGATAGGAGCTGGGTTTT 1-06-004547 42.90717 1 59  1556.0 1111
ATAATAAGCAAATTGCAATGAGAAGGGGAAAAGG 1-06-004547 42.91388 1 60  1648.0 1211
GTTTTGCAAATTTTATTTTAAGTAATTGAGTCAT 1-06-004547 43.03173 1 63  1748.0 1231
GTAGCTCCCATGCTACCCAGAGAATTTACTGAGC 1-06-004547 43.05162 1 63  1756.0 3213
ATTATTCTGAGTTTCTGGACAGATTAGGAGACAG 1-06-004547 43.28086 1 70  1652.0 1221
ATTATTCGGAGTTTCTGAACAGATTAGGAGATGG 1-06-004547 43.29522 1 71  1656.0 1221
GACTTTCTCACATTTGATAGAAAACTCAAAGCCA 1-06-004547 43.30523 1 61  1652.0 2334
CAATACATTGTTTTGGTTGAAGAATAGGAAAAGA 1-06-004547 43.41303 1 68  1760.0 2422
TATAGGACTGTTTTCTTATGAGCAGAGGAAGAGA 1-06-004547 43.42483 1 62  1552.0 2121
CACACACCTCTCCTACTAGCAGAACCAGACCTTC 1-06-004547 43.49649 1 64  1560.0 3113
TACATTCTTATACTGCTATGAAGAAATGCCCGAG 1-06-004547 43.69225 1 68  1656.0 2141
TTTTCTCCCAGTTTATGGGGAGAAACCGAGGAAA 1-06-004547 43.93046 1 63  1644.0 2222
TCATTTCCTCTCCTGATGAGAAAATGGGAACTTT 1-06-004547 43.97979 1 86  1676.0 1113
GTAAGTTACAGTCTGCTTCGAAAATTGGAGCTGT 1-06-004547 44.3275 1 68  1760.0 1413
AGCCTCCCTTTCCTCTTTGCAAAATGAAAACAGT 1-06-004547 44.45867 1 66  1652.0 1344
GTATCCATGGTATTGCTCACAAATTAGGAAAAGT 1-06-004547 44.84577 1 60  1652.0 1422
GGTCTTCTCATACTTATTTCAAGATGGCACCAGG 1-06-004547 44.86721 1 70  1756.0 3324
TCTTGAACCATTCTTGCTTCAGCATGTGAATTCT 1-06-004547 44.86932 1 61  1748.0 1311
ATTCATCCTCTTATTCAACAAATACTTGTTCCAC 1-06-004547 44.87038 1 59  1548.0 1224
GATGGGCCTGTTTTGGAGCTAAAAGCATAAAATG 1-06-004547 44.88859 1 65  1660.0 3123
TCTGTTTCACTTCTTCCCTGAATTTCTGAGCTTC 1-06-004547 44.9667 1 71  1664.0 2423
TAGGGACTCATATTCAGACTAGGATGGGAAGGTA 1-06-004547 45.01099 1 73  1760.0 2133
AAATGTCCTAATTTGTATCGATTGTGGGTTTTGT 1-06-004547 45.11661 1 62  1556.0 1112
TTAGGAACAACTTTAGGCCAATAAGATGAACAAT 1-06-004547 45.12922 1 60  1552.0 1223
ACCCTCCCTAAACTGCTCCTAAGATCAGTGCTTG 1-06-004547 45.16604 1 66  1656.0 1444
TCGCTGCTTATTATATGCTGAATATAATACATTA 1-06-004547 45.25458 1 61  1756.0 2112
TTTATTCCTTTACTTTCTTGAGAAACTTGCTTTC 1-06-004547 45.25718 1 61  1656.0 2221
GGGAAAGCTCTACTTTTGTTAGTCTGGGCCCTGT 1-06-004547 45.28321 1 60  1652.0 1413
CCTATTCATAAATTATTAAGAATTTCAAAATGAT 1-06-004547 45.31305 1 62  1648.0 1241
ACAGCTCCCATTATCTTCAAAATAAACGAGAGGT 1-06-004547 45.36191 1 69  1656.0 1413
GGAGACCTCATAATCATAGCAGAAGGTGAAAGGC 1-06-004547 45.38828 1 62  1656.0 3313
TGTGTGGATATGTTTTATAAATTGTAAGAACTGT 1-06-004547 45.6751 1 62  1556.0 1413
CAGAATCCCATCCTTTTGTTAAACTCCGGACTAA 1-06-004547 45.80921 1 68  1656.0 2213
CATGTTCAAATCCTAGCAAGAGAAAACAGAAATG 1-06-004547 45.91214 1 63  1656.0 4122
GTTTCTCCCATGCTGTTCTCATAATAGTGAGTGC 1-06-004547 45.97631 1 64  1660.0 3222
TCAGGTAGTCTCTTTATAGCAGTGTGGGAACAGA 1-06-004547 45.97851 1 67  1556.0 2413
TAAGTCCCTAAACTGCACACAGCAGAGGGACGCT 1-06-004547 46.02024 1 77  1568.0 1343
GGGTTCCATATATTTCAGTCAAAATTTCTGTCGC 1-06-004547 46.08801 1 60  1852.0 3332
TAGTCACTTATATTTTCAGCAGAAGACGAGAAGT 1-06-004547 46.15054 1 65  1752.0 1422
GTCACTTATATTTTCAGCAGAAGACGAGAAGTTT 1-06-004547 46.15056 1 61  1656.0 1114
GTGGTTGATAGATTAGGGAAAATGTAAGCGTGAT 1-06-004547 46.16897 1 61  1652.0 1241
TGGGTTGAATTTATCCTTAGAAAATGGGATTTTC 1-06-004547 46.19354 1 65  1660.0 2333
CTGCATCTTATTCTTGTAAGAGAAAAGCTCCCTA 1-06-004547 46.38029 1 67  1756.0 2133
AAGTTTCATTTTCTTTCCTTAGAGTATATACCCA 1-06-004547 46.49845 1 65  1656.0 1132
TGCCTTATAAAATTATAGAGAGAAATGGATAAAT 1-06-004547 46.54821 1 60  1644.0 1222
ACCCTTTCTAAATTGTGGATAAAACAAGCTAAAT 1-06-004547 46.54878 1 61  1648.0 1222
GCTGCCTTGAGTCTCCTTGAAAATTAGGAGATCC 1-06-004547 46.63103 1 61  1656.0 3312
TTCCTTCTCCTTCTATTTCTAAATTAAAGAAATC 1-06-004547 46.64041 1 59  1652.0 2244
CTACTCTCCGTATTGGAATTAAACTAGGAGGAGG 1-06-004547 46.80246 1 64  1652.0 4214
GTACACAATATTCTAGCAACAAAACAGGCTCCCT 1-06-004547 46.84295 1 63  1756.0 1333
GTGTGTCCAACATTGCAGGTAAGAGAGATCCTTG 1-06-004547 46.88774 1 61  1556.0 3232
CCTGTTCTTGTCCTCTGTATAAAACACAGGCTCT 1-06-004547 46.90901 1 60  1552.0 1313
AATGACAAAATCTTGAAGACAGAAATGGAAGCTC 1-06-004547 46.94564 1 62  1656.0 1123
TTACATCTTAGTCTCTGGTCAAGACAGTCTCTTA 1-06-004547 46.99205 1 59  1556.0 2113
ACAGGGCTCACACTCCTATGAGAATCTGATGCTG 1-06-004547 47.06577 1 64  1752.0 1413
CGAGCTTCCTTTCTCACTTGAGAAGCGGCTGTGA 1-06-004547 47.09441 1 62  1652.0 2414
TAACATTATTTTCTATTGCCAGAAAATGTTCTAA 1-06-004547 47.13164 1 59  1656.0 2114
CCTCTTCCAATGTTCTTAATAAAATTAAGAAGCT 1-06-004547 47.15168 1 64  1748.0 1342
GGAAAGCCCACATTGAAGACAAAATGAGAATGCA 1-06-004547 47.37619 1 69  1756.0 2341
ACAGCTCTCATAATTTCCAAAATCTATTTTCTTC 1-06-004547 47.48486 1 59  1660.0 1413
ATCTTAAATACATTTATTAGAAAAGAAGAAAGGT 1-06-004547 47.53378 1 60  1648.0 1242
GTACAACGTCTATTGAAAACAGTATAGAGATTTC 1-06-004547 47.56167 1 66  1768.0 3111
TTTCTGCATTTATTGAAATGAAGATATAAATTTT 1-06-004547 47.62769 1 62  1656.0 1111
TTAAATAACATCCTTGGCCAAGAATAAGACATTT 1-06-004547 47.6615 1 62  1756.0 1112
TCTGTTTGATTTCTCTATGCAAAACATGCTCTCA 1-06-004547 47.68196 1 62  1652.0 2313
AGGGTGTTTGTTTTACAGACAGAAAGGGATGAAG 1-06-004547 47.68855 1 62  1648.0 1333
GCTCTTAGAAGATTCCTGTAAATAAATGGATTTC 1-06-004547 47.81442 1 61  1660.0 3111
GTCATTGGCTTCCTAACACCAATATTGGATCCTG 1-06-004547 47.82089 1 66  1656.0 3241
TGGTTCATTAGTTTTAGCCAAATAAAGGATAAAC 1-06-004547 47.85178 1 62  1652.0 2332
TCTGGGAAAATATTAACAGAAGAGTTTGAACTAA 1-06-004547 47.91543 1 64  1752.0 2213
GATTTTCATACTTTACTGATAAAATATGAAATCA 1-06-004547 47.94247 1 80  1772.0 2312
GAACAATCCAAACTTCATCCAACACATGAACGGA 1-06-004547 47.95632 1 60  1556.0 2443
CTTAATCTTTTACTGTGTCTAATTTATAAATTAA 1-06-004547 48.01536 1 62  1652.0 2211
AACAGCACAAATCTATGTCTAGTAAAGGAGAGTT 1-06-004547 48.19159 1 61  1652.0 1141
GTCATGCCTACATTTCTCACAAATTATAAATGTG 1-06-004547 48.32439 1 67  1660.0 3241
ATGATTTCCAAATTATGGGTAGAAACTGAGGTTT 1-06-004547 48.36209 1 62  1652.0 1114
TTTGCTTCTCTTCTGCCATGATTATAAGTTTCCT 1-06-004547 48.526 1 59  1648.0 1331
CAGCCTCTCATACTAATGGCAACATTGGTGAGCA 1-06-004547 48.68844 1 64  1748.0 2342
TGATTTCTAATTCTTCTTTGAAACTTTCCATTGT 1-06-004547 48.74416 1 61  1752.0 1411
TGAGTACAGATATTTTCGTAAGAAAAGAGGTTTT 1-06-004547 48.86024 1 65  1760.0 1111
GACCCCTTTGTTCTCTGACCAAGATTGGAACCAC 1-06-004547 48.938 1 65  1660.0 3144
AAAGAAGTAATATTCTAGAAAGAGTAGGAATTTT 1-06-004547 48.94648 1 71  1768.0 1111
GTAGTTCAGAAATTTGGCATAGTATGGCTGGGTT 1-06-004547 49.03926 1 67  1760.0 1144
AACTATTGAATATTGTGCTAAATATATGTCAATA 1-06-004547 49.10091 1 61  1852.0 1142
TATGTCAATATTTTGTGCGAAATATATGTCAACT 1-06-004547 49.10115 1 66  1856.0 1322
GATTTTCCTCTGCTTTACTAAATCTATGCTTTTA 1-06-004547 49.10711 1 67  1564.0 2111
TTATTGCAGATCCTATAGGCATTACAGGAATAGC 1-06-004547 49.11585 1 64  1556.0 2212
ACTCTCCACACATTATTCAGATAATATGACCTCT 1-06-004547 49.28111 1 63  1652.0 1313
AGCCTGCCTTTTCTCAATACAGTTTTAATACAGT 1-06-004547 49.28639 1 61  1648.0 1344
TGAGGACAGAATTTCCACTTAAAATAAAGCCTAA 1-06-004547 49.31778 1 59  1752.0 2213
CTGTTTCTGTTTCTCAGAATAAAAGCCAAAGTCC 1-06-004547 49.34264 1 61  1652.0 3314
TTAGTTCCCAGACTCAAAGAATACTGTGAATCTG 1-06-004547 49.37975 1 70  1560.0 2213
TTTACCCCTGTTTTCATCTAAGAATCCAAGGTCT 1-06-004547 49.48137 1 60  1748.0 1314
TGCACTCCAATTCTGTAGGTAATAGATGGGAAGC 1-06-004547 49.50693 1 67  1752.0 2341
GTATTCTGGGTACTATATACAAACTGGGAAACCG 1-06-004547 49.52359 1 61  1652.0 3212
GCCAATATCATGCTGTCTTGATTTTAGGAACTTT 1-06-004547 49.56474 1 63  1560.0 1113
CAGTTTGTCAATTTCTACCCAAAATATGGCCTCT 1-06-004547 49.56616 1 64  1756.0 1313
GTTTGTCAATTTCTACCCAAAATATGGCCTCTGG 1-06-004547 49.56618 1 62  1752.0 3222
ATTAAACCTATTTTCTTTATAAATTACCCAGTCT 1-06-004547 49.71946 1 62  1752.0 1221
TCCGTGTGTATTCTCCAGGTAAAACTGGTACATG 1-06-004547 49.73068 1 71  1760.0 2443
GTGACCCGGATGCTGAATTGAAAATGGGAAGCCA 1-06-004547 50.07348 1 68  1752.0 2334
TCCCCACCTGTACTTTCAGAAATACTGGTCACAT 1-06-004547 50.31971 1 61  1644.0 1232
GGAGGTCTCACAATCATGGCAGAAGATGAAGGAA 1-06-004547 50.56363 1 64  1556.0 2244
AATCAAAATATTTTGAAAGCAGGATCAGGACGTT 1-06-004547 50.5741 1 59  1752.0 1124
TGATTTCAAAGACTTGAATCAAAAGGTGATCAAT 1-06-004547 50.60752 1 67  1652.0 1223
GATCTTCTCTTTCTCATAAAAGAATCAAGAGCTT 1-06-004547 50.67572 1 62  1756.0 1134
GCTGGGAGAATCTTTGTTCTAATATTTGATCTTT 1-06-004547 50.67966 1 62  1756.0 1113
CTTGTCATTTTGTTCTAAACAATATAGGATACCA 1-07-021937 50.78716 1 65  1652.0 2332
ATATCCCCAATATTGCATGAAATATACCAAAATA 1-07-021937 51.05906 1 70  1860.0 1212
TGGCTTGAATTTCTCCTTAGAAAATGGGATTTTC 1-07-021937 51.11515 1 68  1760.0 2334
GAACTCACTATTATGAGAACAGCAAGGGGAACTC 1-07-021937 51.19113 1 60  1564.0 3114
ATAGCATTTGTTCTCTATGAAACATTTGCACATC 1-07-021937 51.21489 1 59  1656.0 1213
CTCGGAAGGATTTTAAAGGGAGACTTGGGGCATC 1-07-021937 51.41952 1 61  1752.0 3123
AATAATTCAATAATGACTCAAAACTAAGTATTTC 1-07-021937 51.50988 1 60  1660.0 1121
GAGTTTCTCAGATTGAGAGAATAAAAGGCTCTTT 1-07-021937 51.64682 1 66  1564.0 1113
AAGACTCTCCTCTTGCTATTAGAATTATAACGAC 1-07-021937 51.69948 1 61  1652.0 1131
ATCTTGCAGATGCTTCCTCCAGAATAGCATGTTT 1-07-021937 51.73837 1 65  1756.0 1114
CCCCTTCACCTTCTGCCATGAGTAAAAGCTTCCC 1-07-021937 51.80976 1 61  1648.0 3331
ATTAAACCTATTTTCTTTATAAATTACCCAGCCC 1-07-021937 52.03804 1 62  1752.0 1221
GAGAAGTCTGTTCTGGTGACATTGTAGGGACAAA 1-07-021937 52.04432 1 60  1556.0 2223
TTAGAAATCATAATAGAAGTAAAACTGGAAAATT 1-07-021937 52.18581 1 59  1652.0 1122
ATAGATCTGAAACTAGCAAGAAAATTGAGACAGT 1-07-021937 52.19202 1 69  1756.0 1213
AACCTGCAGAATTTAATGCCAGAAAAGGATGGTT 1-07-021937 52.20762 1 67  1656.0 1144
GAAAACCCCATCCTAAAATTAAAATGGAATCTCT 1-07-021937 52.22598 1 69  1764.0 1313
GAAGAACCCATTTTCTTTGTAGTTTATTTTATTT 1-07-021937 52.27318 1 63  1764.0 1112
GGATAAAATATATTTGAAGAAATATTGGCTGTAA 1-07-021937 52.31653 1 62  1856.0 2214
AATTTTCCTAAATTTGATGAAAACTGTGAAGTCA 1-07-021937 52.31685 1 76  1664.0 1122
GAAGCTCAGATTCTTCCAATAATCTCCTACCCTG 1-07-021937 52.38787 1 68  1764.0 3113
CCCCTTCCGCTTCTGCCATGAATATAAGTTTCCT 1-07-021937 52.45359 1 70  1752.0 1331
TCAGCAGCAAATCTACCAAGAAACTTTGAACAAC 1-07-021937 52.49896 1 65  1656.0 2413
GGAGTTCATCTTCTCTTACAAGGAAGCTTGCTTT 1-07-021937 52.54737 1 60  1560.0 1113
GCAAGTCCCCTACTTCCAGGAACATGCATTCTCC 1-07-021937 52.60111 1 59  1656.0 3313
TAGAAATCAATAATAGAAGGAAAATTGGAAAATT 1-07-021937 52.61655 1 65  1756.0 1122
CCATTAAATATTCTAGAAAGAGAAGAAGTTCATT 1-07-021937 52.73015 1 62  1756.0 1123
CAATGTCCTCTTTTACATTCAAGATAATAGCTGT 1-07-021937 52.80906 1 69  1664.0 1413
TAATATCTTATTATCTATCTAATGTTTGAAACAT 1-07-021937 52.83065 1 65  1656.0 1232
TCATGTCAGATGCTTTGGGAAATAAATGAATTAT 1-07-021937 52.91328 1 67  1656.0 1211
ACTGGACGCATACTATGTGCAGAGTAAGTTAATC 1-07-021937 53.15585 1 62  1752.0 1423
TTGCTTCCCCTTCTGCCATGATTGTAAGTTTTCT 1-07-021937 53.18333 1 59  1548.0 1311
GTTATCCTTGTTTTGCATGTAATAAAACAAGTTC 1-07-021937 53.24526 1 64  1664.0 3114
TTCTTCTTGATTCTTGAGTCAATTTTGGTACCAT 1-07-021937 53.28372 1 63  1748.0 1233
CTTCCTTCTTTTCTTTCCCAAGTATCTGCTGAGC 1-07-021937 53.37879 1 60  1748.0 3424
AAACAAAATTTACTTCTGCAAGAAAAGGAATTAC 1-07-021937 53.71351 1 65  1664.0 1114
ACAGGTCATAATTTTCTATAAAACTAGTACACAC 1-07-021937 53.80757 1 68  1660.0 1413
ACCGGCCAATTTCTCCTGGAAGAAATAGAACAGC 1-07-021937 53.81992 1 66  1652.0 1443
TCTGTGTATTTCCTTCTTTGAAAATCAGAATGGA 1-07-021937 53.85963 1 61  1648.0 2423
TAAAGTCTTCTTTTCAAAGTAGAAAATAATTAAT 1-07-021937 53.99921 1 59  1652.0 1221
CAGGCTCACCTGTTAGCTTGAAAATAGGGTGAAA 1-07-021937 54.02273 1 66  1652.0 2224
TCAACCTCCCTACTAATCAAAGAAATGGAAATTA 1-07-021937 54.08296 1 63  1656.0 2112
TGTTTTCAGTTTCTATTACAAATAAAGCTGCTAT 1-07-021937 54.33864 1 63  1652.0 1213
ATTATACCTCTTTTCTTTGTAAATTATCCAGTCT 1-07-021937 54.3638 1 61  1652.0 1221
CCTTTTGTAAAACTTCCCAAAGAACAGGCTGACC 1-07-021937 54.42123 1 59  1648.0 3324
GTTGTTGCTGTATTATAATTATTATATGATATGT 1-07-021937 54.44773 1 70  1664.0 1412
AGAGTCCCGTTTCTTCCTTCAAGAGAAAAGGTTC 1-07-021937 54.69911 1 61  1560.0 1313
CATATTTATATTATATATTCAGAATAGGTAAATC 1-07-021937 54.71842 1 71  1768.0 3122
TACACTCCAATCTTGGCAACAAGAGCAAAACTCC 1-07-021937 54.96165 1 62  1556.0 2141
TCATCTCCTCTACTCCCAAGAGTTTGATCAAGGC 1-07-021937 55.08776 1 60  1652.0 2412
TCATCTCCTCTACTCCCAAGAGTTTGATCAAGGC 1-07-021937 55.08944 1 60  1652.0 2412
CCAGTGAAATTTCTCTCTGAAGGATGGGGACTGC 1-07-021937 55.35054 1 65  1660.0 3413
GAAACGCTACTGCTATAGACAGAACAGGGACCCC 1-07-021937 55.71983 1 63  1560.0 3111
CGTATTCCTACATTGCCCATAAAACTTAAAGTAA 1-07-021937 55.853 1 68  1656.0 2214
ATACATTTTCTTTTAAACACAAAATATGTAGAAC 1-07-021937 55.95932 1 63  1756.0 1214
CAAACACATATGTTTGTGTGAATACAGGTTTCAT 1-07-021937 56.0116 1 61  1652.0 1231
GGGCCATTGATTTTGTTCCAAGAATATGAGTTAA 1-07-021937 56.15391 1 61  1852.0 2211
CTGTTGCCAAGTCTCTGGCTAGGAAAGGAATTCC 1-07-021937 56.29805 1 71  1560.0 3311
CCGTTAGCCTTTCTTCCCTCAGGACTGGAACCAG 1-07-021937 56.38348 1 63  1548.0 4233
CTCCTTGGCTTACTTAGAAAAGTAAGTGAGCAGA 1-07-021937 56.45994 1 59  1644.0 2423
TTCGTCTTATTTCTTCCTTTAGTATCTGATAAAA 1-07-021937 56.54642 1 59  1744.0 2222
TTTCTTCCATTACTCAGTTCAAATTATTTTCTAA 1-07-021937 56.55389 1 63  1652.0 2213
GGTGGTATAAGACTCAAACGAGTAAGTGAAAATC 1-07-021937 56.58381 1 62  1656.0 3122
GTATCTCCTGTAATATATTGAAAACAGCACTGAA 1-07-021937 56.58617 1 62  1556.0 2241
GCACCACCCCTGCTGAAAACAGAAGCAGAACCTG 1-07-021937 56.93075 1 64  1556.0 3414
AAAGTACCGACTTTGGATCAAGACTTCTCACTAA 1-07-021937 57.02587 1 65  1660.0 1113
GTTCCTGGCATCTTGAACAAAGAATTGGACAAAA 1-07-021937 57.26923 1 62  1748.0 2222
CTCACGCCTGTAATCCCAACAGTTTGGGAGGCCA 1-07-021937 57.27011 1 59 Alu16 93 1544.0 2334
GCTGTGCAAACATTGCCACAATTTTAGGATATGT 1-07-021937 57.35542 1 64  1556.0 1412
GTAACCTAAGTTTTACTGGGAGTGTTGGAATCTC 1-07-021937 57.37597 1 59  1656.0 3131
TTTGTTCTTAGTCTATGAGCAGGAGTGGGAGGCC 1-07-021937 57.50319 1 69  1556.0 2223
GAGGTGACTCTGCTTGAGAAAGAAGTTGAAGGGA 1-07-021937 57.58056 1 63  1556.0 2444
AATGCGTCTTTATTTTCAGAAACATCAGAAGCAG 1-07-021937 57.58787 1 63  1652.0 1123
GGCCAGCCTCTCCTCTGCTGAGAATCCCCACTTG 1-07-021937 57.71616 1 60  1656.0 3344
GATGCACCCAATCTAAACCCAGAAAACAATGATC 1-07-021937 57.86932 1 62  1660.0 3123
TAATTGCAGAATTTAATTGCAGAATTCCAACATG 1-07-021937 57.87941 1 66  1760.0 2112
GCTGTGCCTATTCTCACATCAGTAAAACAGAGGT 1-07-021937 58.18412 1 71  1760.0 1442
TAACTGCTTAATCTGGCAACAAATTAGAGCCGAG 1-07-021937 58.5453 1 62  1656.0 2114
GGTGAGCCCTTATTATTGTTAAACTATTAAATGG 1-07-021937 58.55033 1 64  1656.0 3323
TCTACTCTGGTATTACCACGAGAATTGAAATTTT 1-07-021937 58.59106 1 67  1756.0 1111
TCAATACCTTTTATGCAGAAAATAGTGGGTTTCC 1-07-021937 58.60417 1 61  1556.0 2411
GAAAATTAACTATTATCATCAAGAAAGGAAAGCT 1-07-021937 58.6265 1 61  1556.0 1342
CGGCCTCCCAAATTGTTGGGATTACAGGCGTGAG 1-07-021937 58.81206 1 59 Alu16r 93 1544.0 4241
GAGTTTCTGCTTTTAGGCTCAGAGTTGGTCCCTC 1-07-021937 58.86278 1 70  1664.0 3132
TATCATCTGATTATAAAATTAGAATCACAACTAC 1-07-021937 59.05829 1 65  1760.0 2124
AATCTTCGGGTATTTAAAGAAATAGGTGGCGCTC 1-07-021937 59.38678 1 60  1652.0 1124
AGCATCCCCATTTTCAAATGAACAACGGAGGCCC 1-07-021937 59.71102 1 68  1652.0 1341
GCTGAGCCTTTATTCCAGTTAATATATTGCCTTT 1-07-021937 59.86516 1 68  1764.0 1113
GCAGAGCCCCTCCTCCAATCAATGTCTGAACAGT 1-07-021937 59.9917 1 67  1556.0 1423
TCGTTTCACAGTTTTAGTCTAATATAGCTGTGCA 1-07-021937 60.13264 1 63  1748.0 2341
TCCCTTCCCCTTCTGCTGTAAGTAGAAGTGGCCT 1-07-021937 60.42848 1 65  1648.0 1334
GGCCCTAGGATTTTCAGAATAGTAAATGAGCATT 1-07-021937 60.4392 1 65  1756.0 1123
AAACATCAAATGCTTACAAGAGTAGAGGGAGGAG 1-07-021937 60.59003 1 67  1656.0 1114
GTAGGTCAAACTTTATAACTAGAATTATAGCCGT 1-07-021937 60.76983 1 66  1756.0 1433
CACTTCAGTTTTCTCATCTGAAAATGGGGCAATA 1-07-021937 60.78247 1 60  1752.0 2122
TAATTTCCAAGAATCTGAGGAGTTTCTGGCTCTC 1-07-021937 60.81191 1 59  1556.0 2112
TGGCCTCTGATTCTGCACAGAAAACATTGAGCAC 1-07-021937 61.26589 1 59  1748.0 2334
ACCGCGCCCAGACTTGTTTTAAAATATTTCAAAC 1-07-021937 61.51579 1 59  1748.0 1443
CTACAGCCTACTCTTGCTGGAAGAGCTCAACTCC 1-07-021937 62.70674 1 60  1556.0 3313
AATGAAATACTTCTTTTCTCAAGATATGAATTCT 1-07-021937 62.77965 1 59  1652.0 1123
TAAGTAACTATAATCATCTGAGAATTAGTATTCA 1-07-021937 62.82282 1 67  1764.0 2113
AGAGTTCGTTTTCTAATTTGAATTTTCAATTTTG 1-07-021937 62.85238 1 65  1660.0 1313
AAAGGCCCTATCCTCACACTAAGACAGGGCCACC 1-07-021937 63.09074 1 70  1564.0 1113
CTGGTCCCTTTTCTCCTTACAAGACAACTTCTCA 1-07-021937 63.34237 1 60  1552.0 2313
GGGACTCTTCTTCTTATAACAGTATATGAACCTT 1-07-021937 63.41405 1 79  1768.0 1133
TCTATCCCTATGCTAACCAGAAAACTGACTGAGC 1-07-021937 63.45572 1 59  1648.0 2421
ATTGTTCTGATGTTTAATGGAATGTGTGTACATG 1-07-021937 63.5848 1 70  1656.0 1223
TCAGATCCTATCTTCACAGTAAGAAATCGGCTTA 1-07-021937 63.64152 1 63  1560.0 2113
TAGTTATTTGTTATTGCTCTAATTTAGGAGCACC 1-07-021937 63.75315 1 60  1556.0 2132
GGGCCTCCCATGTTACTGGGATTACAGGTGTGAG 1-07-021937 63.94704 1 60  1548.0 3334
TTTCCTCCAAGTTTTATTTTAGATTTGGAGGTAC 1-07-021937 64.08711 1 70  1656.0 2224
GCAGCACCTATGTTCCTGACAGTAATAAACATGT 1-07-021937 64.13527 1 61  1656.0 1412
ACAATCTGTATTCTATAAATAATAGATGTGCCTG 1-07-021937 64.29026 1 62  1756.0 1411
CTCCAACCTTTTCTCCCTTTAGAAAAGATCCATT 1-07-021937 64.51507 1 62  1652.0 1123
GAAATACCTACATTTTCTAAAATAAAATTAGTGG 1-07-021937 64.54458 1 64  1664.0 3111
AAATAGCCTATTCTTTAGAGAGTAGTGTTTAGTT 1-07-021937 64.61959 1 62  1756.0 1112
TAAATTCAGATATTTGAAGAAGAAATGGAATGTT 1-07-021937 64.66716 1 79  1768.0 1141
GAAATAACCCTTCTTAGTGAAGAAAATGAAAACT 1-07-021937 64.66884 1 65  1660.0 1322
TGTCCTCCCATTCTTAAATGAAACTAGAGCTTTG 1-07-021937 64.70376 1 66  1756.0 2324
AATGTCCCTAATTTCACTAAATTGTATGCTCAAA 1-07-021937 64.74242 1 65  1556.0 1123
TCACTTATGCTTTTGGTATCATAATAAGAAACCA 1-07-021937 64.78545 1 61  1652.0 2332
CTGGATTTAATTCTCTGCTCAGGAGAGGCTTTTA 1-07-021937 64.80837 1 60  1652.0 2111
ATATTTCATTTATTATTCATAAATTAATACTAAT 1-07-021937 64.86004 1 62  1652.0 1212
TCACTCAAGATACTATTATTAGGATTTGAAAACT 1-07-021937 64.94838 1 60  1748.0 1322
TTTAATCTTATTTTCCTATTAAATTAAAATTTGA 1-07-021937 64.9605 1 63  1752.0 2221
TAAGAGCCCGTTTTCCTTCCAGAGTTGGAATAGA 1-07-021937 65.00466 1 73  1660.0 2113
ATAGTACGAAGTTTCAAATTAAAAGTGATACTTG 1-07-021937 65.05508 1 65  1660.0 1213
ACAGATGATAGATTAGCAAGAGAAAAGGTAGATT 1-07-021937 65.21378 1 67  1660.0 1124
ACGGATAAAATTTTCCTTGGAGAGTAGGAGAATG 1-07-021937 65.22003 1 69  1756.0 1433
CAAGTATAATTTCTTTCATTAATAGAAGAAGATA 1-07-021937 65.23616 1 64  1660.0 2124
TCTTTTCCCTTGTTTTGGAAAGAAGAGAGTCAAA 1-07-021937 65.35494 1 62  1548.0 2223
GTTGTGGAAAGAATCAGCTAAGAAAAGGAATGTA 1-07-021937 65.38223 1 61  1556.0 2141
CCCGGACTTTTGCTTTGGAAAATATGGTAATTTC 1-07-021937 65.39397 1 65  1660.0 3111
AGATTTCCAGTTTTAGATTAAGGATAGCTTGTAT 1-07-021937 65.41517 1 65  1656.0 1214
TGCTTTCCTATCTTTTACACAAAGTATTCTCCTT 1-07-021937 65.5752 1 66  1656.0 1133
GTCACTGAGATACTTGAATGAGAAGATGATGTAG 1-07-021937 65.65096 1 61  1752.0 3241
ACGATTCCCAAATTATCTACAGTTTATTCCTCTC 1-07-021937 65.76608 1 60  1652.0 1431
TCAAGAAGTATATTTAAAGTAAAAGTTGAGCATG 1-07-021937 65.81078 1 60  1752.0 2411
GATCTCCTCTTTCTACAGGGAATTTCAGAAATGT 1-07-021937 65.92132 1 64  1656.0 1412
AGGCTTGAATTTCTCCTCAGAAAATGGGATTTTC 1-07-021937 65.93677 1 68  1760.0 1334
TTATTCGCTATTATAAGAACAGCATGAGAAAGAC 1-07-021937 65.94435 1 62  1656.0 2212
TTCTTTGCCAATTTTAAAATAGTATTTGTCTTTT 1-07-021937 66.19286 1 62  1752.0 1111
GTTGTGAGAGTTCTTTATATATTCTAGGTACAGA 1-07-021937 66.19329 1 59  1552.0 2423
TTCCTCCCAAAACTCATATCAGAATAGACTATAA 1-07-021937 66.23092 1 64  1752.0 2212
GGTAGTCCCATTTTATTGCTAGAATGTTCTCATA 1-07-021937 66.77094 1 67  1856.0 2123
GGAACCAAGTTTCTTGTACAAAACTGGGAACAAG 1-07-021937 66.95661 1 61  1652.0 3311
GAATCAGTTATTCTAGAAATAAAACATGTAATAA 1-07-021937 66.96267 1 60  1760.0 2212
TGATTTATTATTTTGCTTTAAGTAGTTGTTTATC 1-07-021937 67.05196 1 61  1756.0 2312
TAAGTTCAGATGCTTTTCTAAGTGTTTATTCATC 1-07-021937 67.22437 1 62  1660.0 2113
TAAAATCTGCTCCTTTCCTTAAACTAGCACATTC 1-07-021937 67.31382 1 59  1560.0 2111
TCTCTTCTTTTCTTTCTAATAAAATCTGAGGTTC 1-07-021937 67.49149 1 68  1660.0 2424
CTTGCTCAGATACTGCCCTAATTACAGAGAAGGC 1-07-021937 67.67271 1 61  1652.0 3442
GAATTATTCAATTTTCAGGTAAAATGGGATGATA 1-07-021937 67.77807 1 64  1760.0 2124
GAATTTCCATTTCTTATGTCATTAAATCTAGATT 1-07-021937 67.77867 1 59  1560.0 1124
CAAAGGCTGATTTTAAATGAAGATTGAAAACAAT 1-07-021937 67.77903 1 61  1752.0 1223
GAAGCCCAGCTCTTCCATTTAGTAGCAGAAAATT 1-07-021937 67.80873 1 60  1556.0 1122
CATTTTACTTTTCTTCCAGCAGTGTATGTGAGAG 1-07-021937 68.03205 1 62  1652.0 4122
TTTGTTCATATCTTTTAAATATTTTAACATATGT 1-07-021937 68.05636 1 59  1552.0 1412
CCAGCTCCTGTTCTACTCAAAGTCTAGAAGACCC 1-07-021937 68.10002 1 73  1664.0 3332
ATAGTGAAGAGACTGTCTCCAGAGTAAGTAGCTC 1-07-021937 68.13019 1 59  1656.0 1213
AATATTTTATTACTCTAATTATAATCAGATCCTG 1-07-021937 68.1437 1 59  1652.0 1121
GCAGCCTCCATTCTCATCAGATATTATGTATTTG 1-07-021937 68.15931 1 59  1660.0 3413
GGGGTACCCTTTCTAGAGTCAGAAGATGAACAGA 1-07-021937 68.26852 1 78  1664.0 2423
CGTGTGCACATCCTTCATTAAATATCTCTCCTGT 1-07-021937 68.27601 1 59  1748.0 1413
GATGGGCTCATACTTTGAACAGTTTAGACAGTCT 1-07-021937 68.29428 1 65  1760.0 1314
TTTCTTCTCATTCTGACTCTAGTGTAGAAGTCAA 1-07-021937 68.36789 1 68  1752.0 2224
ATAAATATTATCTTCTAAATAGTTTAGGAGTTTG 1-07-021937 68.39833 1 65  1660.0 1211
ATGATTCCTGTCTTATGTCAAGTAGCTGCCTGTG 1-07-021937 68.40016 1 61  1548.0 1231
TCTGTTCTGTTAATCTTTTCAAAACACGATTGGA 1-07-021937 68.51507 1 62  1548.0 2423
TGTTTTCTAAGTCTTTCTTGAAAGTAAGTACTAC 1-07-021937 68.53526 1 70  1660.0 2322
ATAAATCAGTTACTGGCATGAATATTAGAAAAGA 1-07-021937 68.54048 1 68  1752.0 1211
TGAGTTTTGGTCCTGGATTCAATCTGGGATCATG 1-07-021937 68.73111 1 65  1556.0 2313
AGGTGTCCTTTATTAGGTTGAGAAAGTTTTCTTC 1-07-021937 68.75664 1 61  1656.0 1332
TATCTCCCCAGTCTTCGTGAAATAAGAGCTCTTC 1-07-021937 68.80426 1 65  1660.0 2124
ACCTGGCCTATATTTCCTACAATTTCCTCTCCTG 1-07-021937 68.89443 1 59  1748.0 1442
CCCTACCCTAAACTTAGTGCAGGAGAGGATAGAG 1-07-021937 68.9592 1 64  1548.0 4242
ACAGTTGATGTTCTTTATAGAGAAGTTGAGCTAC 1-07-021937 69.02445 1 69  1664.0 1413
TTACATTGGATTCTTAATAAAATATCGGTGTTGG 1-07-021937 69.05841 1 63  1852.0 2214
TTTTATGCTACATTTGTATTAAGATTGGAGTCCT 1-07-021937 69.06659 1 64  1648.0 1331
TTTTACCATATTCTGTGCTTAGAATATCAGAAGA 1-07-021937 69.36405 1 62  1848.0 2222
CCAACTAGAACACTGGACACAATATAGGAAACAA 1-07-021937 69.40651 1 69  1756.0 2232
CTAAATCCAAAATTCTTTAAAGTAAGACAACGAA 1-07-021937 69.41335 1 65  1652.0 2243
GCTTACACTATATTTACATTAAAATCAGTAAATG 1-07-021937 69.47916 1 65  1856.0 3422
GGAGAGAATTTCCTCAATCCAATAAAGGAAATCT 1-07-021937 69.48872 1 63  1560.0 1312
TGTTTTCATCTTTTACAAGCAAAATGCTTGGTAT 1-07-021937 69.66243 1 59  1748.0 1214
ATGTTCCTGATATTAGAGGGAAAACATTCAAGTC 1-07-021937 69.80156 1 59  1752.0 1232
GTTCTTTATATTCTCTACTTATTTTCTGAAACAT 1-07-021937 69.84093 1 61  1652.0 1232
GCATTTTCTTTTCTATGCAAAGGATTTGAGACCT 1-07-021937 69.87999 1 65  1656.0 1332
TTATCTGCTTTCTTTTGCTTAGTATTTGATCTCT 1-07-021937 69.96926 1 65  1656.0 1313
AGAGAAGCAGTTTTGGAGGAAGCATGGGAGATCT 1-07-021937 69.98354 1 62  1652.0 1312
CCCGTGGCTAATCTCTCTAGAATCTGAGACCTGA 1-07-021937 70.02194 1 67  1656.0 2413
AGAGCAAGTAATTTGACCCTAATATTGGAAATAA 1-07-021937 70.15292 1 69  1760.0 1313
GTGGTTTCTAGTTTTGTGTTAGAAACAGCATTGC 1-07-021937 70.16607 1 69  1664.0 3233
AAAAGGCCCAGAATTAGCCTAAAATGTAAACAGC 1-07-021937 70.19086 1 60  1656.0 1111
CCAGGAACTGTTCTTTCAGCAGAAGCAGCAGGTC 1-07-021937 70.24127 1 60  1656.0 3144
GAAGCTGCTCTCCTTCGTGCAATATGGGTGAGGC 1-07-021937 70.44881 1 67  1664.0 3113
GCCATTTCTACACTTTCATGAGAAGGAGGCCTCG 1-07-021937 70.63536 1 64  1656.0 3441
TAATTTACATTCCTACCAAAAGTGTATGAGATTC 1-07-021937 70.66938 1 63  1564.0 2112
AAACTTCCAGTACTGTTTTGAATAAAAGTGGTAA 1-07-021937 70.69164 1 68  1660.0 1114
GGTGTTCTTAATTTTGATGAAGTAAAATGGATCA 1-07-021937 70.73656 1 62  1656.0 2312
TTCCTTTGCATTTTCATATAAAATTTAGAATTAG 1-07-021937 70.74123 1 65  1752.0 2244
GAACTTCCAACACTAGGTTGAATAGGAGTGGTGA 1-07-021937 70.86425 1 66 Line1990r 96 1660.0 2414
TTACTTCCAACTATGTGGTCAATTTTGGAATAGG 1-07-021937 70.87817 1 70 Line599r 102 1556.0 2214
TGTCACCCCTTTCTTTGACTAGGAAAGGGAACTC 1-07-021937 70.9032 1 62  1552.0 2324
ACTGCTTATTTACTTTTGGGAGAACTTGAATGTA 1-07-021937 70.97687 1 63  1652.0 1423
CATCACACTGTTTTGGGATTAAGACAGGACAAGC 1-07-021937 71.1349 1 59  1552.0 3422
CCTCTTCTACTGTTTTGCTAAATATTTAAAGACC 1-07-021937 71.16775 1 60  1648.0 3324
CAAGCCCCTAAAATTATAGGAAAATGCATACGTA 1-07-021937 71.40149 1 62  1660.0 2143
AAAATTCACACTCTCATACTAACACTCAAAATTC 1-07-021937 71.79096 1 59  1560.0 1111
GAGTTTGTTATTATATTCTCAGTACGAGTCCTTT 1-07-021937 71.95016 1 59  1660.0 1113
GGGTTCCCTATTCTGGAACAAAACTAGGACCGGG 1-07-021937 72.09218 1 83  1768.0 3332
AGATGTATGACTTTTCTTGAAGAATCAGAAGACC 1-07-021937 72.11809 1 62  1752.0 1312
AAGGTCTTTGTGTTCAGACCAGAAGAGGAAGGAG 1-07-021937 72.52841 1 65  1556.0 1133
AGACTTTGCATTTTAGAAACAGAATATGGTACAT 1-07-021937 72.57604 1 64  1852.0 1232
AGGCCTCAAAGTTTCCAGGAATAATTAAAACTTC 1-07-021937 72.64148 1 60  1656.0 1334
TGGCCTCCCAAACTGTTGAGATTACAGGCGTGAA 1-07-021937 72.6639 1 59 Alu16r 87 1544.0 2241
TTACTTCCAACTATGTGGTCAATTTTGGAATAGG 1-07-021937 72.75741 1 70 Line599r 102 1556.0 2214
TGTCACCCCTTTCTTTGACTAGGAAAGGGAATTC 1-07-021937 72.78227 1 63  1556.0 2324
TGGCATCTCTTTCTCCTTAGAAAATCTGATTGCT 1-07-021937 72.81281 1 63  1744.0 1341
TTGTCTCTTATCCTGATCCCAAATTAGACATAGG 1-07-021937 72.91567 1 61  1648.0 2232
ATATGGACCATACTTCATGAATAACAGGAGACTT 1-07-021937 73.61582 1 59  1652.0 1132
GAACTGAGTATTATTTACTTAATATGAGAAAGAT 1-07-021937 73.79947 1 63  1760.0 1242
AGAATCCAGCTATTTATTTTAAAATATGTACATT 1-07-021937 73.89064 1 70  1760.0 1123
GCTGCCTGAATGTTCCTTGGAGAATAGGTTTGAG 1-07-021937 73.91896 1 59  1748.0 3423
ATGCTTTCTAATATTGTTGGAAACTAAGAATTGA 1-07-021937 73.95211 1 64  1556.0 1234
CAGGAGTCCATACTGATATAAATAAGTGATTGAC 1-07-021937 73.96049 1 62  1752.0 3241
CTCATGCCTGTATTCTTAGCATTTTGGGAGGCCA 1-07-021937 74.14276 1 63  1548.0 2334
TTACAACAGGTATTGATTCCAAAATATGAGTTTG 1-07-021937 74.22147 1 64  1756.0 2214
TTTGTACTTTTACTTAAATTAACAGAAGAATTTA 1-07-021937 74.26269 1 68  1560.0 2111
GGAAATATGAATTTTAAACAAATATGAGTACTCT 1-07-021937 74.46178 1 62  1756.0 1313
CAACTATCAGTATTTTAGGTAAAAGCAGAAAATG 1-07-021937 74.59205 1 62  1656.0 4114
TCCCCTCATCTCCTAAGGCAAATTTAGACATTTC 1-07-021937 74.65917 1 59  1556.0 2444
TAAAATATGAATTTTGGTTAAGTGTAGGTACTAG 1-07-021937 74.76902 1 65  1660.0 2111
TCTTTTCAGTTCTTTGATGAAATATATGTGAAAT 1-07-021937 74.78466 1 60  1644.0 1222
TCAGCTCTCATTTTACAGGTAAAATCCATACTCA 1-07-021937 74.78915 1 70  1860.0 2313
TAATGTCTTATATTGTTATAAGCATAAAATTCTG 1-07-021937 74.92952 1 65  1760.0 2112
TCATTTTCAACACTCAAGTGAGAAAGTGAATATC 1-07-021937 75.00475 1 67  1660.0 2412
CTATTTTATTTGTTATCAGTAGAGTAGGCAGTTT 1-07-021937 75.00926 1 63  1560.0 1114
TTAATTGATAAATTAAGAACAGTAAGAGATTAAC 1-07-021937 75.01891 1 60  1652.0 2211
TACCTTCAAATATTATGCCTATTGTATCACTTTA 1-07-021937 75.0691 1 59  1656.0 2111
CTACTACCTGTAATCTCAGCAGTTTGGGAGGCCA 1-07-021937 75.14884 1 64  1552.0 2334
AATATTACTAAATTATGTCTAGTTTCTGGTCTTT 1-07-021937 75.22406 1 65  1660.0 1113
TCAATACAATTATTATACTTAGAATTGGCTTCAA 1-07-021937 75.24044 1 63  1748.0 2231
CTGTATCCATTACTACATCTAAAATGTGCAGTAA 1-07-021937 75.25362 1 68  1752.0 2214
AATGGGACTATATTGAACTAAAACTCTGCTGCAC 1-07-021937 75.55208 1 60  1752.0 1123
GAACTTTCTAAATTAAACCCAGAAGGGGATCATT 1-07-021937 75.88917 1 76  1672.0 1123
GCTTTGCCTACTATTTGGCAAGAATTGTACAGCC 1-07-021937 75.89374 1 63  1656.0 3342
AAACTTAAAACTTTTGGAATAAAATGTGGGCAAA 1-07-021937 75.9022 1 61  1752.0 1114
TTAACACTTATTTTCCATAAATTATAGCTGCAGA 1-07-021937 75.93622 1 60  1752.0 2211
TAAGGTTAATTTATTATTGAAGAAAGAGAACATT 1-07-021937 75.97997 1 59  1556.0 1123
AAGCATCTCATTCTAAACCAAGAAATAGGCCGGG 1-07-021937 76.16887 1 63  1748.0 1134
CAAATTCACACATTATATTAAATACATACAAATG 1-07-021937 76.18964 1 60  1656.0 4111
TCAGTGCAGATTCTAAAAGGAGTAAAATAAATTC 1-07-021937 76.40164 1 70  1768.0 2413
AAAATACCCACATTCTATGAAGAAAATTAAGGAG 1-07-021937 76.59164 1 64  1656.0 1111
AAACTATTAATTATGTGATGAAATTAAGAACCAA 1-07-021937 76.80796 1 61  1656.0 1114
CTTTGTCCAATACTGTACACATAATGCAGAAATC 1-07-021937 76.84449 1 60  1752.0 3122
ACAGTCTCCATTCTGACTTAAGTTTATGACTAAC 1-07-021937 76.97802 1 69  1760.0 1413
ACTATTCATATGCTAATGAGAATTTTATAATTAG 1-07-021937 77.11718 1 63  1652.0 1421
TCAGGTCAACTATTCTGAACAAAATTTGAAGGGT 1-07-021937 77.17171 1 72  1756.0 1444
GATAAGCATATTTTGCACAAATAACAAGTTCTCT 1-07-021937 77.19205 1 59  1656.0 1313
TCATGTCCTTTACTTCCCTAAGAATTACACAACC 1-07-021937 77.19948 1 66  1756.0 2412
ATAGTTCTTAATTTCAAATGATTATGAATTCATT 1-07-021937 77.2019 1 61  1656.0 1123
ATTGAGAAAATTTTAATTTTAATTTTAGAAAAGT 1-07-021937 77.27525 1 59  1744.0 1223
CATGTCCCTCTTTTACTGGGAAGAGAGAACCAGG 1-07-021937 77.31665 1 70  1560.0 4123
CTTTATACCATAATCTTTTAAAAGTAGGTATAAT 1-07-021937 77.3606 1 61  1648.0 1221
GTGATGGCTGTTTTGAAAACAATACCTGATCATG 1-07-021937 77.38976 1 64  1656.0 3231
AACCCGAGAATATTGGGAATAAACTTGGAAATGT 1-07-021937 77.43397 1 62  1752.0 1144
TTTCTTCAACTTATATAGGTAGTAAAGAAATCGC 1-07-021937 77.45246 1 61  1552.0 2224
TGTTGCCAGATATTGTATCCAGAAAATGCATTTA 1-07-021937 77.47782 1 62  1752.0 2111
CTCATACCTATAATCTCAGTAGTTTGGGAGGCTG 1-07-021937 77.49127 1 69  1656.0 4134
AGAATTTGAAAACTCAGAACAGAAGGGGAAAGAA 1-07-021937 77.51059 1 65  1652.0 1311
AAGGTCCATATTTTGATTTTATATTCGGAAACGA 1-07-021937 77.54003 1 72  1660.0 1133
AAGTGTCTACTTCTCAGTCCATATTAGGCAACAG 1-07-021937 77.70142 1 59  1548.0 1132
AAATTTCAAAATTTAAAGGAAATAGAAAATTTCT 1-07-021937 77.72169 1 61  1656.0 1112
TACTTAGGGATAATCTTAAGAAAATAAGAATAAA 1-07-021937 77.74778 1 61  1752.0 2142
AGGGAACCTATATTTAAGGTAATATAATTTAAAC 1-07-021937 77.78243 1 67  1856.0 1333
AAATTCCCCATACTTTTAGAAATTTAAAAGTTTC 1-07-021937 77.80206 1 68  1768.0 1112
TTAAGACATACATTTAAGAGAAAATAAGAGGATG 1-07-021937 77.95063 1 66  1756.0 2211
TGAGAACCAGTTATCTGAAAAGAATGAGGAATTT 1-07-021937 78.00146 1 62  1656.0 1112
CGAGTGTCTGTAATTTAAGTAGAAGGAGAAGCGC 1-07-021937 78.10293 1 61  1556.0 3434
CCAAATTGCCTTCTAGAACAAATCTAGGAGTCTT 1-07-021937 78.12883 1 61  1652.0 1131
ATTATACATATTTTAGGCTGAGCACAGTGGCTCA 1-07-021937 78.16329 1 61  1652.0 1221
GCCCTTCCCAAATTACAACCAGAAAGTGAAATCT 1-07-021937 78.40557 1 73  1660.0 1312
ATGGAACCACTACTCCATTGAAAATATGTATCAG 1-07-021937 78.48461 1 69  1752.0 1233
TTATTTCAATTTCTTTAATAATTGTAGGACTATT 1-07-021937 78.52314 1 65  1556.0 1121
ATTATTTATATTCTTATGAAAATTTCTGGCCAGA 1-07-021937 78.57362 1 62  1748.0 1221
TTTGCCCCTAGTATTTGGCCAAAATTTGGTCTTC 1-07-021937 78.58383 1 65  1660.0 2223
ACAATTAGGATATTGTGTTAATAATAGGTATATT 1-07-021937 78.58547 1 67  1760.0 1121
GAATGGACTAATATATTCCTAGAACTGGAAATTA 1-07-021937 78.64809 1 61  1564.0 2112
TAGGGGTATATTTTCAAAGCAATAATGGGGAATA 1-07-021937 78.65477 1 60  1752.0 2122
TTAGAACCCTTTCTTTGGGAAACATTAAAATACA 1-07-021937 78.67586 1 60  1648.0 2213
TCTGGCCAAACACTCAGATTAAAAGAGGAAATAT 1-07-021937 78.77771 1 70  1656.0 1212
AAAGACCACATTTTCAGTTCAGAAAAGGATTTGC 1-07-021937 78.7956 1 74  1768.0 1113
TAAATCCAGTTATTTGATACATTAATTGAACTCC 1-07-021937 79.10669 1 62  1560.0 2111
TTCCCTGATATTCTGTATGAATTTTAGGATGGAT 1-07-021937 79.27955 1 60  1648.0 1244
CCCATTCCCTTTCTTCTGGGAATAAGGGCACAGG 1-07-021937 79.32037 1 75  1656.0 4423
GTAACAGCCATTTTCTGTGTAAGATAGGAATCCG 1-07-021937 79.55189 1 70  1760.0 3211
TAAATTCACTTATTAATTCAAATATTTTATCAGT 1-07-021937 79.61966 1 66  1756.0 1423
TCTGTTTCTAAAATGTTGGTAAAACTTGCCCATA 1-07-021937 79.63459 1 60  1552.0 2123
GAAGCTGGAAGTCTGAGATCAAGATGTGGACAGG 1-07-021937 79.80222 1 61  1656.0 3113
AGACTAAATAATTTATTAAGAAAAGAGGATTAAT 1-07-021937 79.80296 1 62  1652.0 1221
AAAATGTATTTATTTCTTTTAAAATCAGAAGAAA 1-07-021937 79.90492 1 64  1756.0 1111
CATAATCAAAGACTATATTCAGAATATGCATGCA 1-07-021937 80.09218 1 66  1752.0 2341
TGTCATCCACTGCTGGTGGAAATACAGAATGCTC 1-07-021937 80.42295 1 61  1552.0 2324
TGCTGTCCCATATTAGAAGCATAAGGGTACACCC 1-07-021937 80.44956 1 60  1648.0 2342
GTGTTTCTGATGCTGAGAAGAGCATAGGGAACAG 1-07-021937 80.5672 1 70  1656.0 3232
AACAATCTGCTTTTCTTGGTAAAATAGCAGATAC 1-07-021937 80.6049 1 67  1760.0 1141
CAATCTGCTTTTCTTGGTAAAATAGCAGATACGC 1-07-021937 80.60492 1 62  1656.0 3432
AAGGTTTCTCTTCTCTACAGATAATTTGGAAATG 1-07-021937 80.61427 1 66  1660.0 1133
ACTTGTCACATTCTCAGCACAAAACTCTAGCAAG 1-07-021937 80.63805 1 60  1744.0 1422
TCCTGTTTAATTCTACTCATAAAATGGGGTTGGT 1-07-021937 80.66154 1 61  1844.0 1441
GTTATCAATATTATTTGAAAAGCATAGGTAAGAT 1-07-021937 80.663 1 59  1652.0 1242
TCTTACTCAATTTTCTTGCTATTCTTGGACCTTT 1-07-021937 80.72227 1 60  1652.0 1113
AAAGTCCATAAACTCTTAAAATAATTACATCTTA 1-07-021937 80.99575 1 63  1664.0 1113
AGTTTTCCACTATTGAGCTGAATTTCGTATCACC 1-07-021937 81.01142 1 70  1656.0 1322
ACCGGGCCCATTCTACAGATAAACTAAAGGTTAG 1-07-021937 81.03438 1 59  1748.0 1443
AATAACCCAACACTCATAACAGAATCCAAATGGG 1-07-021937 81.08992 1 61  1748.0 1121
CTACTTCGTTTTCTACCATAAGTAAAAGCTCCCT 1-07-021937 81.15115 1 68  1656.0 1333
CAGGAATATATTCTACAGCCAACACTTGAATCTG 1-07-021937 81.22818 1 59  1652.0 4131
AAAGCTCCTTTATTTCTTAGATTAATGTTAGGTG 1-07-021937 81.26082 1 63  1560.0 1113
AAAGCCAGGGTATTTGACTCAAGAAAGGAAGATT 1-07-021937 81.28799 1 60  1556.0 1113
ATTTCTCCTTTCTTTCCATGAAAGTTGGACAATC 1-07-021937 81.38325 1 68  1556.0 1222
CACTAATTTATTTTAAATCAAGACTGGGAAGTCC 1-07-021937 81.40676 1 66  1760.0 3314
CAGATTCTCATACTTTGCCTAATATCCAGAACAA 1-07-021937 81.40978 1 65  1852.0 2232
AAAGCACACATTTTAGTGATAATTTGAAATCAAA 1-07-021937 81.41115 1 61  1752.0 1113
GACATTGTGTTATTAATACTAATATAGGCTCAAA 1-07-021937 81.53438 1 69  1760.0 2223
ATGAGGCCTCTACTATTAAGAATGTGGGCCGGAT 1-07-021937 81.57702 1 61  1644.0 1231
GAAGCACACAGAATACATTTAAAATCTGATGTAA 1-07-021937 81.78557 1 59  1656.0 2214
ACACTTGCTAAATTTCATTCATTGTAAGATCCAC 1-07-021937 81.79433 1 65  1560.0 1414
TCCTAACTGATACTGAGATCAAAACAGAATATGC 1-07-021937 81.79742 1 61  1752.0 2442
ACAATACTAATTTTAACATTAATAAAGCAACTAA 1-07-021937 81.89043 1 73  1764.0 1411
CAAATTCGACTCTTAACAACAGAATATCCACAGA 1-07-021937 81.96345 1 63  1656.0 2423
AAACTGCTGTTACTACCAACAGTCTAGAGAAAAA 1-07-021937 81.99959 1 59  1652.0 1114
TGGATTCTAATTTTGGTCTCATTAGATGCCCTGA 1-07-021937 82.00249 1 63  1652.0 2331
GTTATTCCATTACTCCAGGTAACATTCCTAGATG 1-07-021937 82.06439 1 61  1652.0 3221
AGGAGGCCATTATTCCGCTAAATAAATGAATAAA 1-07-021937 82.07303 1 65  1648.0 1331
TAGCTTCTGATGCTGTCTAGAAAATAGCATCCAA 1-07-021937 82.12435 1 73  1760.0 2134
TAGCATCCAATATTGAGAGGAAGAGAGGGAGACA 1-07-021937 82.12459 1 71  1656.0 2134
TTATTTTATATTTTGTTGAGAGAAGAGGTCTCAC 1-07-021937 82.12913 1 68  1760.0 2212
TTATTTCCGAATCTCCAGATAATAGAACATCTTG 1-07-021937 82.30777 1 70  1664.0 2212
TTTGTTCCCAGTTTGTTCAGAGAATAAAGGATCA 1-07-021937 82.30912 1 68  1756.0 2223
GAAGATGGCCTACTGGAAAGAAGATGGGAAGGCC 1-07-021937 82.33124 1 68  1664.0 3113
AGGGTACAAAATCTCAGTAAAGAAGAATAACTGG 1-07-021937 82.37746 1 66  1656.0 1333
TGTGTTCATACATTTTCCTGATAGTAGACATTTG 1-07-021937 82.46173 1 64  1560.0 2323
ATCAGCCATATACTGTTAAGAGAATAAAACGGAA 1-07-021937 82.5006 1 62  1848.0 1241
CATATAAAATTATTCTAGCTAATAAATGAAACTG 1-07-021937 82.58487 1 59  1652.0 4121
CTGGTACCTATGCTGCTGGAAATAGTATACAAAC 1-07-021937 82.63254 1 63  1652.0 3222
TCATCACCTATTTTCAATGCAAAATGCAAACTGT 1-07-021937 82.64133 1 74  1864.0 1413
AGATAATCCATGTTTGTTTAAGAAAATGAACAGA 1-07-021937 82.65444 1 63  1652.0 1312
TCCTGTCATATTTTCCCTTCAGAAACAAACTGCC 1-07-021937 82.6822 1 60  1748.0 2442
TGGATAACTATATTTCCTTAAGAAATAGCAGGAA 1-07-021937 82.70537 1 62  1748.0 2244
ACCCTTCCACTACTACATAAAACATCTGCTTCTG 1-07-021937 82.77486 1 63  1648.0 1444
GAAGGGCATATTCTGCATCTAGCACTGGAGAAAA 1-07-021937 82.86722 1 68  1660.0 2222
CCTTTTCAAATATTTTAGACAGCACATAACATTT 1-07-021937 82.88146 1 60  1652.0 1112
AAAATCCCAATACTTATATAAGAACCTGTCTTAC 1-07-021937 82.88225 1 66  1760.0 1111
CAATTTCTTCTTCTTCTTAAAATCTTGCAGAGAA 1-07-021937 82.94389 1 65  1656.0 2242
AAATTGCATTTTCTTCAGGGAAGAAGGGTGCTTT 1-07-021937 82.97661 1 63  1560.0 1112
GGGGTACTCATATTGACTGTAACACTGGAGAATT 1-07-021937 83.03202 1 68  1656.0 1122
GACTTCCCCATTCTAAACAAAGTATATGAAAGAC 1-07-021937 83.08314 1 82  1872.0 3142
CCAGAACACATATTTTGGGGAAAATATTCTAATT 1-07-021937 83.09684 1 60  1852.0 1122
AGAACACATATTTTGGGGAAAATATTCTAATTTT 1-07-021937 83.09686 1 66  1860.0 1111
GCAGTTCACTTCCTTAACTTAATATACATCTTTT 1-07-021937 83.14594 1 61  1660.0 1111
TTATTCCCAATAATTTGGCCAGAATGTAATTCTG 1-07-021937 83.17903 1 60  1752.0 2212
ATGCATCATATTTTAACGTCAAAATCTCAAGCCA 1-07-021937 83.17964 1 68  1852.0 1234
CACTTCCCATTTCTCTAATTAGAATAACTTTAGT 1-07-021937 83.184 1 59  1748.0 1421
AGAAGTCTTATTCTAATTTTAACATCATCAATGA 1-07-021937 83.22 1 60  1752.0 1311
GAAATTTCTTTATTCAACAAATATTATGGAATAC 1-07-021937 83.2206 1 63  1568.0 3111
GATAGCTCAGTACTTACTCAAATAAGGGAAAAGC 1-07-021937 83.43428 1 63  1656.0 3121
AAAATACCAATTCTATCTGCAAAACAAACAAACA 1-07-021937 83.45547 1 64  1756.0 1111
AAGCTTTCATTTCTATCGTAAATATTTGACTTTA 1-07-021937 83.5408 1 68  1760.0 1134
TTACATCCCATTTTCACACCATATTCATAATTGC 1-07-021937 83.60319 1 61  1656.0 2214
CAGAGTGAGACACTCTCACAAATAAACGAACAAG 1-07-021937 83.69242 1 63  1652.0 4131
TGATTACCTCTATTTTAATCATTATACTAATATT 1-07-021937 83.85918 1 65  1660.0 1121
AATATCCAAATATTAATATTAAAATACACATAGC 1-07-021937 83.86608 1 64  1856.0 1121
AAGAGTCCAATAATTCACATAGAAGATGCCATTG 1-07-021937 83.90446 1 62  1656.0 1131
GAGCTTCCCAGTCTTCAGCAAATTTAGCCTAGTG 1-07-021937 83.91314 1 66  1660.0 3134
TATCTGAGTGTTCTGCACTTAAAATTGGTCATGT 1-07-021937 84.11574 1 60  1752.0 1412
GACCTTCAAACTTTAGCGATAAAATAAGAAAACA 1-07-021937 84.17291 1 76  1764.0 2322
ACAAAGCCTATTTTATAATAAATTTGAATATCTC 1-07-021937 84.19126 1 61  1756.0 1411
GGGAACCCAAATCTGAAGTCAGTAAATGAACTAA 1-07-021937 84.23501 1 71  1660.0 2213
ACTGGTAATATTCTTTCTAAAATATTAGTCTGCT 1-07-021937 84.29262 1 63  1848.0 1341
AAAATTCTGTTACTTGCAACAATATGGATGAACC 1-07-021937 84.3061 1 63  1756.0 1111
TAGAATCCTTTTATATGAGAAAATTACTAAATCG 1-07-021937 84.31903 1 61  1556.0 2131
CTGCTTCGGGTACTAACTCCAAGACAGAATTTTT 1-07-021937 84.37019 1 60  1552.0 1111
TATATACCCAATTTTGTAAAATAATCCCAATTTT 1-07-021937 84.44705 1 60  1656.0 1111
TGCTTTGAAATGCTATAGCAATAATATGAAATTA 1-07-021937 84.45949 1 62  1656.0 2112
CTAGGTAAAATCCTATCCAAAGTAGGGGAGTAGA 1-07-021937 84.57679 1 61  1648.0 2421
TTAGTTCATTTACTGACTTCAGATTTGGGTTCCC 1-07-021937 84.59126 1 71  1660.0 2213
TTCATTAGCATTTTCCAAACAAAACAGGTGTCAC 1-07-021937 84.65307 1 64  1752.0 2241
TCAGCACCTGTATTCTCCTAAGAAGTGGTAAAAA 1-07-021937 84.66171 1 70  1656.0 2222
GGGCCTACTATGCTGAATGAAGAAAGAGAGAACT 1-07-021937 84.70515 1 60  1648.0 1322
AATAGGCATTTACTACAAATAATATGACAATGGT 1-07-021937 84.70562 1 59  1748.0 1121
ACACTTAAAATACTTGCAGCATATTAGGAAGCCA 1-07-021937 84.83476 1 66  1656.0 1414
TAGTTTCCAATACTGGGAACAGAAATAAACCCTC 1-07-021937 84.87387 1 72  1764.0 2132
CACATTCAATTATTCTTTAAAGAATAATTTGGAC 1-07-021937 84.91846 1 60  1752.0 3244
AAAGGTGTTATTTTCTAGGGATAAGAAGGGCATA 1-07-021937 84.95748 1 61  1660.0 1113
CTCACACCTGTAATCCCAACAGTTTGGGAGGCTG 1-07-021937 85.0287 1 60 Alu16 87 1548.0 4134
TTGATTCATATCTTAACTGAAAATTATAACTTAT 1-07-021937 85.11062 1 62  1652.0 1211
CCTGCACCTCTTCTTACCTAAGTGTATCGGCACC 1-07-021937 85.29471 1 61  1652.0 3323
AAATTACTGACATTAACTTTAAAACAGGCTTGAG 1-07-021937 85.43178 1 62  1652.0 1112
CAGGTGCCGATGCTCTGGAGAATATTGAAACTGT 1-07-021937 85.64842 1 79  1768.0 1413
ACCGCCCCTAAACTGCTCCTAAGACCCGTGCTTC 1-07-021937 85.65147 1 62  1556.0 1443
GCTTTGCCCATATTTGTCACAGTTTTGAGGTCTC 1-07-021937 85.80173 1 63  1756.0 3131
TCAGGCCACTTTCTGTCTTCAAAATAAGGAGGGG 1-07-021937 85.80959 1 65  1752.0 2413
GTCTAAGCTATGTTTTATGTAATTTTGGAAATGT 1-07-021937 86.03073 1 65  1656.0 1412
CACAGAACTCTACTTCTACAAGAAGTAGAAGGTA 1-07-021937 86.12775 1 60  1652.0 2144
CTTATACCTAAATTAATGATAGAAAAGAGGATTT 1-07-021937 86.12939 1 63  1656.0 1112
TGGCCTCCTAAATTGCTAGGATTACAGGTGTGAG 1-07-021937 86.27473 1 62 Alu16r 87 1548.0 2334
GCTCTTTCCATTCTTGGGGAAGTTTCTGCTCTTG 1-07-021937 86.31352 1 67  1760.0 3424
TATGTTCAAAGAATTGAAGGAAAATATGATGACA 1-07-021937 86.33093 1 68  1656.0 2123
AAAGTTGCTATATTTTACTGAAATTAAGTTAATA 1-07-021937 86.34098 1 73  1768.0 1113
GCTGTTGGGATTCTGATTAAAAGAGGGGAAACGA 1-07-021937 86.47486 1 69  1656.0 2432
TGAGAACTTATACTGGTTTTAAAATTAAAGAAGA 1-07-021937 86.81542 1 64  1852.0 2313
CTTGTTCCTACTTTTATAGCAGGAAAGGGGATAA 1-07-021937 86.88168 1 73  1560.0 2212
CATGTCCCAGTGCTGTGCAGAATGTAGGATGACA 1-07-021937 87.02355 1 70  1556.0 2324
AGGTCTCCAAGTCTACTTGGAGTAGAGAGTGATC 1-07-021937 87.07468 1 61  1652.0 1332
AGCCAGCCAGTTCTGATACGAGAATCAGAGCAAA 1-07-021937 87.16332 1 67  1748.0 1344
CAGTCTCCCAAACTGCTGAGATTATAGGCATGAG 1-07-021937 87.21555 1 69  1656.0 4132
GCATTTCTAATGTTTCTAGAAATAGGGGCAAAGA 1-07-021937 87.29367 1 68  1656.0 2422
TTTGATCCGGTTTTGCAAGAAGAACATTAGCTGT 1-07-021937 87.3029 1 68  1656.0 1413
CGGCCTCCCAAACTGATGGGATTATAGGCCAGAG 1-07-021937 87.39133 1 64  1648.0 4242
AAAGACCCTAATCTGAGAAGAGAAAGCAGAAGTT 1-07-021937 87.48949 1 60  1656.0 1113
TTAGTTCTTGTTCTTTGCTAAACAAGGGGAGGAT 1-07-021937 87.50661 1 69  1556.0 1244
TCCAATCCAAATTTCACTGAAGAATCCTAAGCAC 1-07-021937 87.62981 1 66  1752.0 2441
GGAGACCAACTACTAATAAAAGTCTAGAAGAAGA 1-07-021937 87.8125 1 60  1652.0 2422
TCTTCTCCATTACTTTCTTAAGTCTAGATCAGGG 1-07-021937 87.88406 1 59  1644.0 2422
AAAGGACCTATAATTAGGGCAGTATCTGATGCTC 1-07-021937 88.00406 1 72  1768.0 1113
ATTGCTTTGATTCTGTAGATAAAAGTGGAGAATA 1-07-021937 88.05612 1 66  1752.0 1223
CACTCCAGTCTATTTGAGGAAGAAAAGGACAATT 1-07-021937 88.2273 1 59  1652.0 1122
CCCTTTTGAAGTTTGAGCAAAGAATGGGAGGATG 1-07-021937 88.39461 1 66  1752.0 4124
ATTGTGTTTATTCTGTTTTAAGAAGAGGGAAGCA 1-07-021937 88.45769 1 69  1756.0 1223
CATTCTTCCTTACTGGCTGAAATATATGGCATAA 1-07-021937 88.59233 1 61  1752.0 2212
CAGGCTTAAAGTTTAAAGGCATAAAAGGAAAATG 1-07-021937 88.69786 1 62  1556.0 4122
TTATTGCTTATAATTGTTAAAATAACAGTAATTA 1-07-021937 88.81187 1 60  1656.0 2112
CAATATTGAATTATGGCTTCAATATACGAATATT 1-07-021937 88.83777 1 64  1760.0 1121
ATATTTCACCTTTTAGATTTAGTATTAGGCCAAA 1-07-021937 88.86869 1 67  1752.0 1212
CGGCCTCCCAAACTGTTGGGATTACAGGCATGAG 1-07-021937 88.91281 1 63 Alu16r 90 1548.0 4241
GCTGGCCAGTTTCTAGATATAGTAAAGGCCTCGC 1-07-021937 88.95551 1 62  1652.0 3423
CATGCCTGCCTACTTGGAGTAGAATCTGAGCTCC 1-07-021937 88.97736 1 62  1756.0 3313
GAAGCAGTTGTATTCTAGATAAATTTTGAAGATA 1-07-021937 89.11151 1 61  1660.0 2124
GGGAAAGCTACATTGGAAGCAGATTGGGAGAGAA 1-07-021937 89.11275 1 60  1648.0 2242
GAAATTCAAATGCTCATTAAAGTTTGAGAAACAC 1-07-021937 89.1494 1 70  1664.0 3111
TCTGATCTGTTATTTGAGACAGAAAGGTGACCTT 1-07-021937 89.61083 1 64  1652.0 1133
CCTGAGCCTTTTCTTCAAGAAGCATGGGCTCATT 1-07-021937 89.69044 1 70  1656.0 1123
CAACTTCCCAGACTTAACCCAGTTTACACAACTA 1-07-021937 89.70976 1 65  1660.0 2132
TTCCTCCCTATTTTGTTCAGAATACGGTTGTATG 1-07-021937 89.76101 1 64  1752.0 2244
CACCTTTTCCTTCTGGCTTTAGAACAAGACCAGT 1-07-021937 89.8558 1 63  1652.0 1423
GGGGATGCCATTATTTTATTAGAATGGGCTCTCC 1-07-021937 90.03693 1 70  1764.0 3313
GTTGAGCTTCTTTTCCTACAAGTTTACTTACTGT 1-07-021937 90.04509 1 61  1656.0 1413
GTGAGTCAGATACTGTCACAAAACTAGGAGCGTT 1-07-021937 90.05333 1 77  1764.0 1143
TCCCTTCCTAAACTGCTCCTAAGATCAGCGTTTG 1-07-021937 90.64022 1 67  1656.0 2444
TTTTCTCCATTGCTTTCTTAAATCTAGAAAATCA 1-07-021937 90.82983 1 64  1552.0 2222
TTCTTTCATCTTTTGAGATGATTAGATTATCTTA 1-07-021937 90.88423 1 60  1556.0 2113
AAGGGATTTATTTTCCTTTCAGATTGTGATGGTT 1-07-021937 90.99434 1 60  1752.0 1133
AATGTTCTGCTGCTTCTGTAAATAAATGAGGATA 1-07-021937 91.10504 1 66  1556.0 1123
TCAATGTTCATCTTCTGAAAAGAACTGGGACCTC 1-07-021937 91.15292 1 61  1656.0 2411
GCTGTTGTTGTTCTAAGTGCAGTGTAAGCAGGTT 1-07-021937 91.15335 1 66  1660.0 1144
TTAGACCAGAAATTCAACGCAGTAGTTGAATTCA 1-07-021937 91.18332 1 63  1652.0 2213
TCCATTCGAATTTTGGAATCAATTTTGTCCATCT 1-07-021937 91.37374 1 61  1748.0 1312
AGAGCTACAATTCTGCTGTCAGGAGACGTGCTTG 1-07-021937 91.44972 1 65  1660.0 1313
TATTTTCCAAGTTTTCTCCAAAGATACAGAGTTT 1-07-021937 91.52039 1 65  1660.0 1114
CTCACGCCTGTAATCCTAGCAGTTTGGGAGGCCG 1-07-021937 91.66451 1 59 Alu16 93 1544.0 4241
GGGGTCTTGATATTTGAGTGAAAACACGTGCTCA 1-07-021937 91.90951 1 63  1756.0 2313
AAGTCTGTCATATTTCTAGAAGCAGAGGCGCTGG 1-07-021937 91.97551 1 60  1652.0 1132
TGTGTCCCTGTTATTCTCTTAATATGCTGAATTA 1-07-021937 92.09267 1 61  1656.0 2112
AGTGCCCATTTTATTGGTCTAGAATAGGGTTTCT 1-07-021937 92.20205 1 62  1652.0 1311
GAAGTAGGTATTTTAGGATAAATAAGTGAGTTGC 1-07-021937 92.24648 1 67  1768.0 3113
CACGTTCTAGTTTTAAAGAGAGAAAAGCTAAGCT 1-07-021937 92.26177 1 67  1656.0 1342
TCCTTTAGAATTTTGTAGCAAGTATGTGTGATGT 1-07-021937 92.41958 1 61  1848.0 1412
TGTTTTCCAAGATTGTGTCTAATATGAAGGTGTA 1-07-021937 92.57734 1 61  1748.0 2141
AACACCCCACTTCTGACACCAATATGTGTATTAT 1-07-021937 93.07426 1 64  1752.0 1141
AATTTTCATGTTTTAATTGTAAAATATACATAAC 1-07-021937 93.32013 1 67  1760.0 1122
CAAACTCATTTTCTAAGGTAAGAAGTTAAAATTT 1-07-021937 93.6892 1 62  1660.0 1112
GAAGTGCAGATGTTACAACGAAAACCAAAACCCA 1-07-021937 94.09232 1 65  1660.0 2333
CCAAAACATATGTTAGATTCAAAATAAGATGAAT 1-07-021937 94.10442 1 65  1752.0 1224
AAATGATCTATTCTGATTTTAATAGAGGGTTCTA 1-07-021937 94.15806 1 65  1760.0 1112
GTCTCTCAATTTCTCCACACAATATTGTGATATA 1-07-021937 94.21008 1 62  1752.0 2121
ACAGCTTCCATTATAACCTCAGACTATGAATGAA 1-07-021937 94.48291 1 66  1656.0 1413
TATCAGCATTTACTACACTGAAAATTAAAACCAG 1-07-021937 94.49549 1 63  1752.0 2124
AATTTGCCACTAATCAAATTAATATTCGATTCCA 1-07-021937 94.52837 1 61  1648.0 1122
TGCAATCTGATCTTTAACAAAGAATACTTAGTTT 1-07-021937 94.54735 1 60  1752.0 1114
GAAGTTGCTAATCTGTCCTAATAACAAGTAAAAA 1-07-021937 94.71418 1 65  1564.0 2222
TTTGAGCCCATTCTGGCAACAAAGTGAGACCTCA 1-07-021937 94.71622 1 72  1756.0 2223
TCTGCCCTTATTCTCTGCCAAGACTTACACCTCT 1-07-021937 94.81761 1 63  1752.0 1313
TATTTTCCAAAATTAGCTACAAAGTGGAAATAAC 1-07-021937 94.88717 1 71  1660.0 2122
ACTACAGCTATAATTAAAATAAAATTTGAGGGTC 1-07-021937 94.94099 1 59  1752.0 1421
AATATACTTAAACTGTTCCCAAAATACCCAATCC 1-07-021937 94.94717 1 63  1760.0 1121
TATGTGGGTGTACTTTGAAAAGTCTAGGCCGGGC 1-07-021937 95.0476 1 62  1656.0 2123
CTGGCTGTGATTCTATTTGGAGTTTAAGCACGAG 1-07-021937 95.17314 1 66  1752.0 4233
AGACCCTGTTTTCTGCATTCAAAATAGGGAAGCT 1-07-021937 95.22845 1 62  1752.0 1314
CCTTTTCCTCTTCTCTATGAAATTTGGGCCAGTT 1-07-021937 95.26033 1 71  1656.0 1142
CCAGTTCATTTATTTGTCCAAACATGACAAACAA 1-07-021937 95.38698 1 67  1656.0 2232
TCTTGTCCTTTTCTCTACACAATAGCCAGAATGA 1-07-021937 95.46344 1 59  1648.0 2412
GCCAATCAGAGATTAATTCGAAAATAAGGCTTAC 1-07-021937 95.60417 1 64  1756.0 3211
AACAGGCCACTCCTCTTTAGAGATTAGGAAGTGA 1-07-021937 95.73161 1 67  1556.0 1141
ATAATAAGCCTTTTGGTCCTAGACTAAGAGCTTG 1-07-021937 95.7536 1 60  1656.0 1211
TCAGCTCTAGTTCTTTGAGAAACACAAGAATTCC 1-07-021937 95.99333 1 67  1560.0 2413
TGAAAACAGGTATTCAAACAAATATTTGTACACA 1-07-021937 96.01033 1 62  1748.0 2311
AAAGTACTAATTTTGTCAGAAAATTGTTAGTTGT 1-07-021937 96.07269 1 62  1756.0 1113
CTGATTTAAATACTAAAGACAAAGTAGGTGTTAT 1-07-021937 96.08886 1 64  1752.0 1211
GAAAATCTTAATTTAGATATAAAAGTTTAAACTC 1-07-021937 96.10549 1 63  1664.0 3111
TAATTTCTGTTAATCATGGTAATATAATTACTTC 1-07-021937 96.20636 1 64  1668.0 2112
TTGTTTCCTACATTTGAGAGAGAAAAGGTGCTAT 1-07-021937 96.23937 1 78  1664.0 1213
CTAACTCCCTTCTTCACTGTAAACTATTAAATTC 1-07-021937 96.32374 1 62  1560.0 3112
TATATACAAATATTTATTTGAAAACCTTTACAAT 1-07-021937 96.39284 1 59  1748.0 1223
AAACTTTAAAATATATCATGAATATTGGTAGAGA 1-07-021937 96.41882 1 59  1652.0 1114
CTCATGCCTGTAATCTTAGAAATTTGGGAATCAG 1-07-021937 96.59262 1 67  1552.0 4231
TAATTTTGTACTTTTAGTAGAGAAGGGGTTTCAC 1-07-021937 96.70803 1 61  1656.0 2112
GAATGTCTTATTTTCTATTTAACATAATCTAGTA 1-07-021937 96.74978 1 61  1760.0 2142
TCTCATCTTATATTAAATGAAACAGCCGAATATT 1-07-021937 96.81445 1 66  1652.0 1121
GATACTCCCCTCTTCATTACAGAACAACAAAGAA 1-07-021937 96.90389 1 60  1552.0 2242
TCACTCAGGAAATTCCAAGGAATTTAGGAGCCCT 1-07-021937 96.92464 1 63  1652.0 1333
GACACACTGTTATTTATGATATTATAGGAAAGCT 1-07-021937 96.9807 1 65  1656.0 1342
GGAGATGATATTTTCCAAGAATAACGTGACTCCC 1-07-021937 97.0645 1 59  1656.0 3313
CATGCTCCAGTTTTAGCTACAGAGTACTTAGTGT 1-07-021937 97.07353 1 64  1656.0 1414
TCTATCGCTTTACTACCTCTAAAACAAGACTTAA 1-07-021937 97.13918 1 62  1652.0 2211
CTGTGTCTAATGTTGATAAAATTAGAGGAGGACC 1-07-021937 97.21291 1 60  1548.0 3324
TGGCTTGAAATGTTATGATTAGAATGGGTTGTGA 1-07-021937 97.27812 1 61  1748.0 2334
AAAGGGTCTCTGTTACAATTAAAGTGGGAGTGCC 1-07-021937 97.30664 1 61  1556.0 1113
TATGCTACTTTTATATTTAAAATGTAGGGCTTAC 1-07-021937 97.50958 1 62  1560.0 2123
TGGTGTCCTGTACTTGACAGAGAACAGCCACAAA 1-07-021937 97.52665 1 70  1656.0 2223
ACAGTATTATTACTTTATATAATATAGGGAACAA 1-07-021937 97.54011 1 67  1756.0 1413
TCAGTTTCTCTTTTGTTGATAAGATTTGTCACTG 1-07-021937 97.58148 1 64  1656.0 2413
TCCAGTCCTAGTTTCTTTGTAAAATGAACATTTA 1-07-021937 97.5992 1 65  1756.0 2111
GATCTTCACAGTTTTGAAGAATACTAGTCATTAC 1-07-021937 97.60158 1 59  1560.0 3124
ACATTACTTATTTTACAGGAATTATTCCAGCTTT 1-07-021937 97.60632 1 63  1760.0 1113
CGACCGCCCAATCTGTTGGAAGAACAGGTATGAG 1-07-021937 97.63317 1 66  1652.0 4241
ACCATCAGTATTTTAAATTTAAGAAAGGAGAGAA 1-07-021937 97.6469 1 61  1648.0 1441
TCTTTGCACATCTTACTGGTAGTAAAATAACTGT 1-07-021937 97.78404 1 62  1652.0 1413
CAATATGACATATTTCCAAGATTTTAGGATGTCA 1-07-021937 97.84928 1 60  1656.0 2314
TTGTTTCTCCTTCTTACTGAAATACTTTAATACC 1-07-021937 97.87773 1 60  1648.0 2232
TTTCTTCTTGTCTTCTCTGAAGTTTGGGAGCCTC 1-07-021937 97.90083 1 71  1560.0 2224
AAAATGCTGAAACTAGAATGAAAATTAGAAGCTC 1-07-021937 98.00107 1 70  1764.0 1111
GTTGAACAGATACTGTGATAAATGTTAAAACAGA 1-07-021937 98.00479 1 64  1752.0 2423
ACTTTTCAGGTTATATTCCCAAAGTTGGAGGAAA 1-07-021937 98.08586 1 60  1544.0 1422
TAATATCCTTTTATCATTTTAATGTCTGTAGGAT 1-07-021937 98.12307 1 60  1552.0 1244
AAGAATCCAATTCTTCTGGGATAAGCAGAAAGGG 1-07-021937 98.16353 1 66  1652.0 1131
TATGTGTATATAATGATTTCAGTCTCAGGACAGA 1-07-021937 98.1785 1 59  1652.0 2123
CCAATTCCAATAATATCTCAAAGACAGAGGCAGG 1-07-021937 98.22096 1 61  1552.0 4411
GTGAATCCTAGTCTCTACTAAAAGTAAAAGGCCG 1-07-021937 98.26285 1 63  1652.0 3231
ACTTAGTCTCTACTATATTCAGAATTGGGTGCAG 1-07-021937 98.29213 1 59  1744.0 1422
TAATATCCCACTTTATCAATATTACAGGTTCCAA 1-07-021937 98.32874 1 65  1556.0 2112
CAGCCTGCAACATTCCATTAAGTATTAGAATTAT 1-07-021937 98.43562 1 67  1756.0 1211
ACTGTACCTTTTCTGTGTTTAGAATACTCACCAT 1-07-021937 98.45525 1 73  1760.0 1233
ATAAATCCCAAAATATATTAAAAGTAGGTCTTGG 1-07-021937 98.55319 1 61  1552.0 1211
AGAGTTACTTTATTAGTATAAAGATCTGAATATT 1-07-021937 98.85803 1 73  1664.0 1121
CCATATGGTATTTTGTGAATAATGTTGGTAATAA 1-07-021937 99.01488 1 65  1756.0 2212
TTTAATAATTTACTGTTGGGAATATAAGATTTGT 1-07-021937 99.04579 1 63  1752.0 1411
TAAGTTGAAATTTTAATGATAATAAAGGTATAAA 1-07-021937 99.05333 1 73  1764.0 2113
TTTCTTTCTAGATTTTAAATAATACTTGATTTTG 1-07-021937 99.05428 1 65  1656.0 2224
AATTGTCTCATGCTGTCATTAGAATGTAAGCTCC 1-07-021937 99.20104 1 63  1756.0 1122
TTTGTTGACACATTTAAGTAAGGACTTGAATGTC 1-07-021937 99.222 1 60  1552.0 2223
CGACTCCCCATACTTGCTTCAGATTATTGCTCTT 1-07-021937 99.48393 1 60  1752.0 1131
AGCGTTCTTATATTTAAAATAAACTTCAAGTTAA 1-07-021937 99.50833 1 68  1756.0 1343
CTTTTACCAATACTGAGTGTAAAAGCAAAATTAA 1-07-021937 99.54055 1 65  1752.0 2211
GTTTTCCCTAGTTTTATTCTAGAAAGAAAACAGC 1-07-021937 99.58224 1 68  1660.0 3222
ATTGATCCTGTTTTATTTGAAGAAAGAACAGTGA 1-07-021937 99.59791 1 63  1652.0 1223
TAGGTTCTTATATTTATATAAGTGTAAACACTCA 1-07-021937 99.62938 1 75  1768.0 2133
GCACCTCTGAGAATAATGTAAGTAAAGGAGACAA 1-07-021937 99.76482 1 61  1552.0 2232
TAATAAACTATTCTTTGGTTAGCATTAGTAATGC 1-07-021937 99.78287 1 62  1760.0 2112
AATGATCCGACATTAATGGGAATATAGAGGAGTC 1-07-021937 99.8041 1 71  1764.0 1123
TGGACCACTAGTCTCATTGAAAATTTGGACCTGA 1-07-021937 99.81764 1 64  1652.0 2331
ATTTGTCTGATTATTTCCTCAGTATTAGATTCAA 1-07-021937 99.88354 1 61  1744.0 1222
AACTTTGAGCTTATGATTTCAGAATTTGAATTGC 1-07-021937 99.98112 1 60  1656.0 1142
CCTCCTCCTCTCTTTGTTTTAAAATAGATTTCAG 1-07-021937 100.04274 1 62  1648.0 4231
CAAATGGGAAGACTGGAATCATAGTAGGAACTAG 1-07-021937 100.04415 1 62  1560.0 4111
CCAGCCTATGTTCTGAGGAAAGAATGTGGTCATT 1-07-021937 100.08529 1 59  1752.0 1123
GTCATTTGCCTGTTTCATCGAATCTAAGGACTTG 1-07-021937 100.4738 1 59  1556.0 3241
AAAAGGCCATTTATGAAGTTAGTATTTGAGCCCC 1-07-021937 100.53568 1 63  1656.0 1111
TCATGTTTTATTTTGTAAATATTATCTGATGTTT 1-07-021937 100.54038 1 60  1756.0 1114
TAAGTGGTTATTTTAGCTAGAAGATTTGTTGTTT 1-07-021937 100.54461 1 61  1760.0 1114
CAGCCTTCTATAATTCATCTAAAAGATGAATTCT 1-07-021937 100.81006 1 66  1660.0 1311
CAGGTTCCTGTACTTGCTTTAGCAATGTCTGTCC 1-07-021937 100.84695 1 65  1560.0 3314
TAAGCACTATTACTATCCCTAATTTAGAGATGAA 1-07-021937 100.97326 1 59  1652.0 2113
CAGTTCCATTTTCTGTAATGAATACCTCAACCCT 1-07-021937 101.01114 1 62  1652.0 1333
TGAGGTCTGAAATTCAGGAAAGTAGATGCCCTCC 1-07-021937 101.05573 1 67  1660.0 2313
CTTGTTCTTATGTTAATTATAGTATCTGTGTGTC 1-07-021937 101.17621 1 71  1760.0 3141
AAATGACCAACTTTTCTCTAATTAAAGCAATTTC 1-07-021937 101.23762 1 61  1564.0 1112
AATTCTGCCGTACTATCTTCAGAATAAGGATAAT 1-07-021937 101.3229 1 64  1752.0 1122
TCTAATTTTCTTTTAGTGTTAAAATTGGGAAGAA 1-07-021937 101.37043 1 63  1748.0 2242
TCCCGTCCAATATTTAATTTAAAATCTAACAATT 1-07-021937 101.46681 1 67  1852.0 1122
TAAATAGTATTATTTAAAACAGAATCTGCACTCA 1-07-021937 101.53659 1 61  1756.0 2111
TGGGCTTCTAGATTGTTTGAAGTAGCCGCCCTCT 1-07-021937 101.68286 1 63  1652.0 1313
TCACGTGTTTTACTTTGGGAAGAAAAGGCATTTA 1-07-021937 101.7016 1 64  1660.0 2111
AGAGTTTAAATTTTCCTAGGAAAGTCTGCCATGA 1-07-021937 101.84153 1 61  1752.0 1313
CAGAAGCCCAATTTGAATGCAGTCTAGGGAAGTA 1-07-021937 101.90537 1 67  1656.0 2142
CACCTTTAGTTACTAAGCAGAGTAAGGGAAATAA 1-07-021937 101.94846 1 66  1656.0 2212
TTTCTTGCTTTATTAAGCTGAATATCTGGAATAT 1-07-021937 101.95518 1 68  1756.0 1212
TTGTTTCTAAATTTGAACTCATTCTAGGCTATGA 1-07-021937 102.00184 1 59  1548.0 2232
AAGGTTTTAGTTTTGTGCAGAGTGTGGGTTGATG 1-07-021937 102.00642 1 61  1652.0 1133
AGAGCGTGTAGACTTGAGAAAGAACAGGGAGCCC 1-07-021937 102.03679 1 62  1656.0 1313
CACATTCATCTTCTAATTAGAAAATCAAATGATA 1-07-021937 102.05377 1 65  1756.0 2124
TATACATGTAATTTTCTAGAAATCTAGGAAGTCA 1-07-021937 102.09583 1 63  1656.0 2121
TATTATTTAATATTTAATATAGAAATTGAGGTCC 1-07-021937 102.11661 1 59  1752.0 2122
GCTTGGCTTCTACTTCTGTGAAGATTGGCTCTTG 1-07-021937 102.19827 1 63  1656.0 3422
TGAAATTTGAGACTCTCTGAAGAAAGGGAAGATG 1-07-021937 102.26172 1 62  1652.0 2311
GACCCTCAAGTATTTAAGAAAATATATTTTCTTT 1-07-021937 102.42683 1 62  1760.0 1113
AAGTTTTCCATTTTCCCTCAAATGTCTGGTGATC 1-07-021937 102.43293 1 63  1756.0 1132
TTAGAATCTAATTTTCAGCTAAGATGTGATTCCA 1-07-021937 102.43848 1 59  1648.0 2213
TAAATACCCTTTATATATTAAGAATATTAGTTCT 1-07-021937 102.48747 1 59  1656.0 1311
AAATTTCCAATTTTGATTAAAGTAACCCCACACA 1-07-021937 102.51679 1 70  1760.0 1112
GAGGAGATAATACTGTTACAAGAAAGAGAAATCT 1-07-021937 102.52054 1 62  1756.0 1312
CCTCTGACAATACTAGATGGAAATTTGGGTCTTC 1-07-021937 102.52628 1 67  1760.0 3113
CGGGTTAGAATATTAGAACGAGAACAAGATGAGG 1-07-021937 102.68939 1 67  1752.0 4333
AAGGAACATGTTTTATTAGGAAAATAGGCTTCAT 1-07-021937 102.69612 1 69  1756.0 1133
TTTATTCTTAGATTAATATTAAAATTATTTGTAT 1-07-021937 102.77444 1 59  1748.0 1214
CCTTTTCAAACATTTCTTATAGAACAGGTGCAGT 1-07-021937 102.82227 1 69  1652.0 1423
AGAGGCCCTATGTTGATTACAGTTTTGGGACCGA 1-07-021937 102.88658 1 74  1660.0 1313
CCTGTCCCGCTTCTTGCAGAAATACCTGCTCCCC 1-07-021937 102.95645 1 66  1652.0 3333
GAGCTGCCTCTTCTGCGTTGAAAGTGTTGAGCTC 1-07-021937 103.01595 1 61  1660.0 3134
GAAGCTCCAATAATGGTTTTAATTTGTTGAACTT 1-07-021937 103.07966 1 61  1660.0 1132
TTAAAATGGATATTTATGAAATTATAGGAAGGCA 1-07-021937 103.25251 1 62  1752.0 2211
GGCCTGCTGCTTTTGATGAAAGCATAGGCTGATC 1-07-021937 103.51827 1 63  1656.0 3124
TTAGCCAAAATATTTACTACAATTTAAGAGTCAT 1-07-021937 103.86074 1 59  1748.0 1231
ATAAATCATATTTTCTGCATAAATTATAGGGGTT 1-07-021937 104.07906 1 59  1752.0 1144
CAAAACCATATTCTTTTATGATTATAGTTATGTA 1-07-021937 104.53164 1 62  1760.0 2141
GTACTCTTTCTTTTAAAATTAAAATAGGTCTCTA 1-07-021937 104.55064 1 64  1760.0 2131
AATTTAATTAAATTCTGCTAAATACAGGAGAAAT 1-07-021937 104.64056 1 62  1652.0 1122
AAGAACCATAGACTTTGTCTAGGATAGGTGAGAT 1-07-021937 105.03634 1 60  1648.0 1131
GAGAAGGTAACTTTTGTGTCAAAATCGGAAGGAG 1-07-021937 105.21804 1 62  1752.0 3131
CCTCCTCCTTTTCTCTTTTAAGTTTCCTGTCGTT 1-07-021937 105.36783 1 59  1648.0 1143
GAGTTTCCAAGTTTCTGCAGAATATTTACAACGT 1-07-021937 105.40361 1 66  1756.0 1432
AAAGCAATTAAATTTCTGAGAAAGTGGGATTGCT 1-07-021937 105.67144 1 60  1652.0 1113
GGAGATCAAGTTATTCTCCCAGAATATGGAGGCA 1-07-021937 105.68578 1 64  1656.0 2344
GCTATAATTTTATTAGGAATATAAAAGGAGCGTT 1-07-021937 105.80238 1 60  1556.0 1143
TCTGGTTTTCTTTTACTGGGAATATCAGGAATTT 1-07-021937 105.81485 1 64  1756.0 1112
TCCGTTTCCTTATTTCGAGAATAAAGAGAATAAT 1-07-021937 105.93116 1 61  1548.0 1221
CTCACGCCTGTAATCCCAACAGTTTGGGAGGCTG 1-07-021937 106.02001 1 60 Alu16 90 1548.0 4134
GGTTTTCCTAGACTTGGGTGAGATTGGAAAGCCT 1-07-021937 106.41793 1 73  1660.0 1334
GATATTTGGCTTCTTCAAGGAGTGTGGGCACACT 1-07-021937 106.54577 1 65  1656.0 1323
AAAATCCCGAATTTGATAACAGTATTGTGATTGT 1-07-021937 106.798 1 67  1760.0 1111
TTATCTCCCCTTCTCTTCTAAATAACCTAAGGTT 1-07-021937 106.88327 1 62  1652.0 1144
TAAGTTTTGTTGCTACTTTAAATATATGAATCAG 1-07-021937 106.94695 1 68  1660.0 2113
ATAGTCCACAAACTGGAGAAAGAAGCAGATAGGT 1-07-021937 107.00282 1 62  1648.0 1213
ATTTTCCATCTTCTACCATGAATATTGTTGCTTT 1-07-021937 107.05637 1 64  1756.0 1113
GAGAACTTTAATTTGATGCAAGACTGGGCACATG 1-07-021937 107.0957 1 60  1656.0 3131
GAAGTTCTTAGTTTATAAAGAATACTTAACATGT 1-07-021937 107.10527 1 66  1664.0 1412
ACTGTTCCCTTACTGGACTGAGCAGAGGCTGTGA 1-07-021937 107.11869 1 70  1556.0 1423
TGGATGGGTAGATTAATAGAAGAATGGGTGGGTG 1-07-021937 107.13385 1 59  1748.0 2331
CAAGCACTGATCTTAGGAGCAGTTTAGGGAGGGT 1-07-021937 107.24344 1 66  1656.0 1444
TCTGGGCCAACTATGTTTACAAAAGAGGAGGAAA 1-07-021937 107.37913 1 63  1548.0 2224
GGGGTCTGTTTATTTGGATCAAACTGAGAAGAAA 1-07-021937 107.413 1 62  1652.0 2224
TTCTTGCTTATACTTCAATCAAGATCACAAAACG 1-07-021937 107.52774 1 62  1748.0 2242
GAACTTCCAACACTATGTTGAATAGGAGTGGTGA 1-07-021937 107.58286 1 66 Line1990r 99 1660.0 2414
TCAATTCCAAAATTGACCACATAGTTGGAAGTAA 1-07-021937 107.59184 1 71 Line599 96 1560.0 2214
GACTTTAGTGTTCTCCTCTGAGAAACAGGAAAAA 1-07-021937 107.71123 1 59  1652.0 2222
ATGTATTGTATTCTTACAATAAATTACGAAAATT 1-07-021937 107.75872 1 67  1756.0 1122
CTTACGCCTGTCTTTACTGCAATCTCTGAACATA 1-07-021937 107.77359 1 65 LTR126 99 1552.0 2123
GAATTGGAAATTTTCTATTTAAAATTTGTTTTCT 1-07-021937 108.10146 1 59  1856.0 1311
GAAATACAGCTTCTCTCTACAACAAGGGATACAA 1-07-021937 108.19026 1 60  1552.0 2232
CGTTTTATCTTTCTCATAACAAGATATGATTGTA 1-07-021937 108.26156 1 59  1648.0 2141
GTATAGCATATATTTTCTAAAGAACTGGCCATGG 1-07-021937 108.33045 1 64  1756.0 3212
CTTATTCCAAAATTGACCACATAGTTGGAAGTAA 1-07-021937 108.36148 1 70 Line599 99 1556.0 2214
TCACCACTCCTATTCAACAAAGTGTTGGAAGTTC 1-07-021937 108.37852 1 66 Line1990 96 1660.0 2414
CAGCCTCCCAAATTGTTAGGATTACAGGCATGAG 1-07-021937 108.46179 1 64  1552.0 4134
TTTGTTAGGTTACTGGGGATAAAATATGGGGACT 1-07-021937 108.53369 1 62  1748.0 1324
CAATTTACATTTCTACCAATAGGACATGAAAAGC 1-07-021937 108.55707 1 65  1560.0 3422
ACAGTGCCAATTCTCAACAGAATCTTTTGATTAG 1-07-021937 108.60474 1 65  1756.0 1413
GGTTTTCTGAAATTATCAGGAAAATATTAGTTGT 1-07-021937 108.63382 1 65  1756.0 1411
TCAGACCCTCTATTCTACTTAGGATAGAGAAGCA 1-07-021937 108.6886 1 66  1656.0 2342
AAACTTCCAGTCTTGCTCAGAGTAAAAGCCAAAG 1-07-021937 108.8387 1 62  1552.0 1114
TAGTAGAGTGTATTCTAAGAATAACAGGAACTAC 1-07-021937 109.00167 1 61  1560.0 2132
TCTAGTCATCTAATAGCCTCAAATTGGGAAAGCA 1-07-021937 109.0469 1 63  1548.0 2342
GTTGGACATGTTTTATTGAGAATATATTATTTCT 1-07-021937 109.05857 1 63  1756.0 1311
TTCTTTTCTCTACTCACAAGAGTAAAAGACAAAA 1-07-021937 109.10824 1 66  1652.0 2222
GAGTTTCTGGTTCTTGCCACAGAAGACTTGCTCA 1-07-021937 109.13379 1 60  1656.0 2313
TACTGTCCTGTTTTAATGGGAGGAAACAAAGATC 1-07-021937 109.2452 1 64  1560.0 2142
GGGATTTCTATTCTCAGGAAAGAACCAGTGTATC 1-07-021937 109.34462 1 66  1760.0 3121
CCCGGTGTAATTCTGAGAGGAGAATGTGAGCGAT 1-07-021937 109.35545 1 69  1852.0 1243
TACAGCCCTGTTTTCTAATTAATAATCAAAGATG 1-07-021937 109.41611 1 60  1652.0 2141
GATGTGCGACTTCTGGAGCTAAAACCAGAAAAGT 1-07-021937 109.47919 1 67  1656.0 1422
AAAAGACCAACTTTAGTTTCAAAATTATATCTCC 1-07-021937 109.49321 1 64  1760.0 1111
GGTGTACATATATTAAATATATTCTTACAAATGT 1-07-021937 109.51095 1 61  1656.0 1412
GTGGCTCCCATCTTGCTCAGAGTAAAGGCCAGGG 1-07-021937 109.53554 1 71  1656.0 3233
TTCCTTCACCTATTTGCCCAAATGTCAGCTGCTC 1-07-021937 109.53821 1 59  1648.0 2244
CTTCTTTCTTTTCTCTAGATATTAATAGAATCAG 1-07-021937 109.63849 1 60  1548.0 4224
AGATTTCCATTTCTCAGTGTAAGAACCACACTTT 1-07-021937 109.64368 1 61  1556.0 1113
ACTGTATTAAAACTAAACATAGAAAATGAACAAG 1-07-021937 109.69647 1 65  1652.0 1423
TAGCTTCCTATTCTACTTACAAAATAATCCAGGC 1-07-021937 110.05121 1 73  1864.0 2134
ATTATTATTATTATTATTTCAAGACAGGGTCCTG 1-07-021937 110.50182 1 59  1552.0 1221
ACTGATCCATTATTATTATTATTATTGAGACAGG 1-07-021937 110.55909 1 66  1652.0 1423
TCTTTTCCTCTTTTATTTTGAGATTTTGAACATT 1-07-021937 110.63523 1 79  1664.0 1123
ACAGGTCGAACACTCCACGTATAACAGGCAGGGC 1-07-021937 110.66432 1 64  1556.0 1413
TGGCTTCCCAAACTACTGGGATTACAGGCATGCC 1-07-021937 110.72445 1 68  1556.0 2334
TGCATGTTTATTTTATATGCAATGTCTGATAATT 1-07-021937 110.79901 1 59  1748.0 1122
ACCAATGATATTTTCATTGAAATATCTGCACTGA 1-07-021937 110.82159 1 68  1856.0 1441
CAATAAAATATTTTAAAGTTAAAGTCTGTACATT 1-07-021937 110.84346 1 60  1756.0 1123
TATCTTCCAAGATTCAATGAATAATTATAAATCT 1-07-021937 110.86716 1 64  1656.0 1312
TAGGTTCCATTATTTTCCTCATTTTAGAGAAGAA 1-07-021937 110.9109 1 65  1556.0 2133
ACCCCTCCTAGTTTATTATAAATAAAGCATGGGA 1-07-021937 110.97537 1 67  1652.0 1444
AATGAGTCACTTCTGCCCTAAATATGAGACGATG 1-07-021937 111.06814 1 62  1752.0 1123
CTTACTCCTGTAATCACAGCAATTTGGGAGGCCT 1-07-021937 111.10115 1 64 Alu16 87 1548.0 1334
CAGGTTCCCCTCCTTGAGATAGTTTAAAAGGCTG 1-07-021937 111.11997 1 64  1556.0 4133
AAAGCTGAGAGTTTGCAAAGAAGACAGGAACAGG 1-07-021937 111.29588 1 68  1560.0 1113
CTCATTCTCCTGCTGTAGCCAGAAAAGGAACTTG 1-07-021937 111.41036 1 75  1564.0 4113
TGATCACTTTTATTGCTTTTAATACTGGAATCTT 1-07-021937 111.78306 1 67  1656.0 1131
GCTGTGCCCATTTTACAGATAGAAAACAATGACT 1-07-021937 111.90511 1 68  1756.0 1324
TCTGGGCCTAAAATTCCTATAAATTTGGTATTTG 1-07-021937 111.96381 1 64  1556.0 2423
AGGTTCACCATGTTGCAGCAAGTGTCAGAACTCA 1-07-021937 112.06229 1 64  1652.0 1332
GGAGTTCATAGTCTAGTAAGAAAATAAGATGAAG 1-07-021937 112.42056 1 79  1768.0 3313
GATGAAATGAGTCTACAGAGAATTTAGGGAGCAC 1-07-021937 112.58827 1 60  1656.0 3123
ATTAAACCTCTTTTCTTTATAAATTACCAGTCTC 1-07-021937 112.60658 1 59  1652.0 1221
GGTTTGTTTATTTTATTATTATTATATGTATTTT 1-07-021937 112.61026 1 61  1760.0 1111
CTTCTTCTATTTCTTTCCAAATTAATGGAATCTT 1-07-021937 112.62098 1 65  1552.0 1131
CTACTTTGTTTATTGTCCCTAGTGTAAGAACAAA 1-07-021937 112.64143 1 70  1660.0 2223
AGAGCACCCAAATTGAATAAAATAAATGATGTTG 1-07-021937 112.64737 1 68  1660.0 1313
GGGGACGGGGTTCTGTTACCAGAAGGGGAAGAAA 1-07-021937 112.84695 1 60  1648.0 2224
TTCTAACCAAAACTAACATCAGAAATAGAAAAGA 1-07-021937 112.85241 1 62  1644.0 2242
TCATCATCCATATTTTAGTAAAAGTGAGAAGATA 1-07-021937 112.88551 1 62  1752.0 2124
AAGGAACCCATAATGGGATTAGAATTGTAATAAA 1-07-021937 112.95333 1 68  1756.0 1133
CATCCTCTCATTTTGCCTGTAATTTATTGAGTTC 1-07-021937 112.95887 1 62  1760.0 3114
TAATATCATTTTCTAGAGAGAAGATAGATAATTC 1-07-021937 112.9704 1 66  1668.0 2112
CCCAACCCCACTCTGCCTTTAGTAAAGGATGGGG 1-07-021937 113.20676 1 66  1648.0 4441
CGGCCTCTTATTCTGCTCTTAAGATTATTTCCCC 1-07-021937 113.29403 1 59  1748.0 3333
AAAGGGGTTTTGCTTGTGGAAGAATGGGAGATCC 1-07-021937 113.29579 1 62  1660.0 1113
TCAGCCCCTATTCTTACTCCAGTTTACAGAGGAG 1-07-021937 113.30523 1 66  1756.0 2413
GCAATTCCCACACTACCTGGAATATTCTCTAACC 1-07-021937 113.41657 1 63  1756.0 3322
GGAGCTCCTACTCTGTGCACAGAACTGTGCCAGG 1-07-021937 113.45362 1 69  1660.0 3313
TCTGTGCCTGTTATAGGGGTAGAAACTGAGACCA 1-07-021937 113.67086 1 62  1548.0 2332
GGGCTGTTCATTCTTCCTTGAAACTAAGCACAAA 1-07-021937 114.05983 1 62  1752.0 2223
TAAAGACCTACTCTGTGTACAGTCTAGGCATAGG 1-07-021937 114.13378 1 70  1660.0 2111
GGCATTTCACTACTTTAGGAAGTAGAGGTGACCC 1-07-021937 114.20563 1 65  1656.0 3332
CACACTCCAAGACTCTCTGGAGAAGGTGAGAGGT 1-07-021937 114.51437 1 64  1648.0 1442
CACCCTCCCATAATGGAAACAGAAGAGTCACCCA 1-07-021937 114.52308 1 66  1656.0 2333
TCATTTGCTAGAATGCTGATAATACGGGAGGCTG 1-07-021937 114.65409 1 63  1556.0 2412
GATTTTCCAGTTTTCTTGTAAATGTCATATGTAT 1-07-021937 114.81201 1 63  1656.0 1214
CGGCTTTGATTTCTCATCTAAGACTGAGAATCTA 1-07-021937 115.01365 1 60  1648.0 2131
CGGCCTCCCAAATTGCTAGGATTACAGGTGTGTC 1-07-021937 115.03729 1 61  1552.0 3141
ACCTTAGTTATCTTAGCTCCAAAATGGGTATACT 1-07-021937 116.38523 1 62  1748.0 1321
TGGTTATCTCTTTTCTACCCAGAAAAGGGCTCTG 1-07-021937 116.53759 1 62  1652.0 2332
TTATGACCTATTCTTTTAATAAAAGAGGCAGGTG 1-07-021937 116.7396 1 75  1764.0 2212
GAAGCACCCAGTCTCGTACCATTTTGAGCCCTCC 1-07-021937 116.84326 1 59  1560.0 3113
GAGAGACCCTTTCTGAAAGAAGTATGGCCAAAAG 1-07-021937 116.85952 1 62  1752.0 3131
TGAGCTCACCTCCTCTCATAAATATGTATACAGC 1-07-021937 116.89132 1 60  1652.0 2313
CAAGATCACCTACTTCTCCCAAAACTAGTGTCTT 1-07-021937 117.08513 1 60  1652.0 1131
AAAGGTAGGGTAATGATCTCAAAATGAGAGCATC 1-07-021937 117.16429 1 61  1660.0 1113
CATTTTCCCATTATAGATGAAGAAATGGAGGCTC 1-07-021937 117.29697 1 73  1664.0 3134
ACTGGTGCCTTTATAAAAGGAAATTAGGACACAG 1-07-021937 117.63624 1 61  1548.0 1423
TTTTACCCTATTATTTAATGAGTTTACAAAGAAT 1-07-021937 117.67885 1 59  1648.0 1224
TCAGGGCTGCTTTTAACCAGAGAAGGGGTATGGG 1-07-021937 117.77687 1 62  1648.0 2413
TAACAACTGCTATTAAGAAAAGTAAAGTAGCTAT 1-07-021937 118.32509 1 61  1656.0 1213
CAGCTTCCATTTCTTCTTTGAAAAGTAGGAGGGG 1-07-021937 118.47188 1 67  1652.0 4134
CAGAGTCCTAGTCTTGAGCGAATCTTATACCTGC 1-07-021937 118.53247 1 66  1660.0 3413
GCAGGTCCCCTTCTCCAAGGAGGAATGTGCCTTT 1-07-021937 118.79536 1 63  1560.0 1113
GCCCCTGGGATACTCAGACCAGTACAGGGTTTTG 1-07-021937 118.82226 1 62  1756.0 3444
ATATAGCCTGTTCTAGGTGTAAAACTTTAACCTA 1-07-021937 119.14959 1 64  1656.0 1212
ACGTAGCCTATTCTATATGTAAAACTTTCCCTTT 1-07-021937 119.15044 1 60  1752.0 1113
GTGATTCTTATGTTTACTCAAGTGTGAGAACCTC 1-07-021937 119.15509 1 76  1668.0 3133
CACTTTCATTTTATACATGAAGAAACTGAGGGGC 1-07-021937 119.22192 1 60  1552.0 3444
TGAGCTCCACTGTTTGTCATAAAACCCCAACATT 1-07-021937 119.2888 1 65  1556.0 1123
GTATTATAAATACTTTAAATATTCTTTGAACCTA 1-07-021937 119.30021 1 59  1656.0 2133
GTGTTTCTTGTCTTATTCAGAAGATAAGAATGTT 1-07-021937 119.30768 1 69  1560.0 1141
TATCTTAAAATATTACCAAGAGTAATTGAAAGGC 1-07-021937 119.41884 1 66  1756.0 2124
AGGGTTCACTTGTTACTTTTAAAATAATAGCTTT 1-07-021937 119.46024 1 68  1660.0 1113
TAAAATCCTTTTCTTTTAGAATAATCCTCAGTTA 1-07-021937 119.50767 1 60  1660.0 2111
TACGTGCATTTAATAATAAGAGTAACTGAATTTT 1-07-021937 119.553 1 64  1560.0 1111
AGTGTACATGTTCTTTTGGTAAAATTAAATGACT 1-07-021937 119.59458 1 62  1748.0 1323
TAAGTTAAAATTCTTAGTTGAATACAAGTGATCA 1-07-021937 119.61811 1 65  1760.0 2113
TGAAGTCCGATAATTAATGTAAAATTCTCAATTT 1-07-021937 119.65532 1 61  1756.0 1112
TCTCTTCCCAGATTCGGTTGAGAATGGCAAGATG 1-07-021937 119.7635 1 75  1760.0 2424
TGAGTCCCTACTATGTGCTGAACATGAGGGCTAC 1-07-021937 119.81715 1 64  1560.0 2313
TTAGTTTGGATGTTAGGCTCAATATCTGCCTTAC 1-07-021937 119.91014 1 62  1756.0 2213
GGGGTGCAGTTTCTCTGTCTAGTTTAGAAATATT 1-07-021937 119.9186 1 68  1660.0 1121
AGGAGTCCAGTTTTGCTTAGAGAAATGAAATGTT 1-07-021937 119.96214 1 66  1652.0 1141
GAGGTTGAGGTTTTGAGGAGAGTAAATGAAAATC 1-07-021937 120.01483 1 70  1668.0 3122
TTTGACCATATCTTTATAGTAGAATAAGTTGCCT 1-07-021937 120.06375 1 63  1748.0 1334
GTCTTCTCGATTTTGTTGACAGAAGATGTCCTGT 1-07-021937 120.13223 1 64  1756.0 1413
GAGGTTCTGGTTTTGTAGAGAATCTATAGTCAGA 1-07-021937 120.14677 1 63  1656.0 2423
TTTATTCCAAGATTGCTTTGAAAACATCCCCATT 1-07-021937 120.14891 1 63  1652.0 1123
AAATAACGAGTTCTCATTCCAAAATTGGAAAGCA 1-07-021937 120.22331 1 69  1756.0 1112
GGGAGTATGTTACTAGATTCAGTGTTGGAAATAA 1-07-021937 120.22497 1 62  1652.0 2212
GGTGTGCAGAATCTAACAGCAGAATTAGAATAAT 1-07-021937 120.43557 1 71  1756.0 1221
CCTGTACATATATTTGTTTGAGTACTTGTTTTCA 1-07-021937 120.4448 1 65  1752.0 2311
CATTTGTGTATATTATTTGGAGAAAGTGTATTCA 1-07-021937 120.45138 1 59  1752.0 2311
GGTTAGCATATTTTACCCTAAGAACAACAAAAGA 1-07-021937 120.50869 1 62  1752.0 2422
CTTGCCCACATTTTAGAAACAATAAGGAGGCTCA 1-07-021937 120.70533 1 60  1748.0 2313
GAAGTCTGGTTTATCCTAAGAGAAAGGGAAACCA 1-07-021937 120.70657 1 59  1556.0 2332
GAAGAAAGAAATCTGAACAAAATATTAGTAAATC 1-07-021937 120.83354 1 59  1760.0 3113
TAGGTCATTACTTTGACTGTAGTATTTGCATGGA 1-07-021937 120.91341 1 62  1752.0 2133
CCTGTTCCAAGATTTATTCAAATTTAAATCATGT 1-07-021937 120.98835 1 63  1652.0 1412
TCAGTTCTGCTACTTGGGAGAGAAAAGAGATATG 1-07-021937 121.19801 1 68  1660.0 2413
GAATGTAAGCTCTTAGAAAGAATATAAGAGCTTG 1-07-021937 121.2601 1 63  1664.0 3112
GAAAGGCCCCTTTTGTTAACAATGTTTGCATGTT 1-07-021937 121.38367 1 61  1656.0 1141
TCAAGTCCAATATTTCTTTCAGAGTTCCTGTTCC 1-07-021937 121.39078 1 59  1752.0 2411
TGCTTTTCTATCCTTTAGTGAGAAGATGCAAACC 1-07-021937 121.43057 1 66  1656.0 2342
CCCATTCTCTTTCTTCACACAAAATGAACAGTTG 1-07-021937 121.46457 1 61  1752.0 4114
AGACTTCCAAAATTCAACCCAGTAGCCTCATTTT 1-07-021937 121.4998 1 62  1656.0 1111
GCCAGTCACGTTCTTTGGCCAAACTCGGGACCTG 1-07-021937 121.51939 1 68  1656.0 3441
GATGGCCCTTTACTCTTGAGAAACTCCACCCAGC 1-07-021937 121.54883 1 60  1656.0 3123
AAACTTCTGAAAATACATACAATATATGATTTCT 1-07-021937 121.5515 1 66  1660.0 1114
AGCTTTCTGCTTCTAGGAAGAGTATGCCTTCTGG 1-07-021937 121.66616 1 60  1748.0 1342
GGCCTTAGTGTTTTGTTTCTAGAAAATGACAGTC 1-07-021937 121.70492 1 64  1660.0 3142
TCATCTCATAGTTTCATGGTAGTATTTGAATGGG 1-07-021937 121.71097 1 71  1756.0 2412
TCACTGTGAAATTTGTTTGCAATAGAAGAAATTG 1-07-021937 121.72098 1 60  1656.0 2414
ATTAATCATATATTCCTCTGATAAGTTGCACAAT 1-07-021937 121.72904 1 62  1648.0 1221
AAGGTACCTATTTTATTTCTAATACTGCATCACC 1-07-021937 121.73088 1 78  1768.0 1133
CTATAACATATATTGCTGTTAAAATAGAAGTATG 1-07-021937 121.74379 1 69  1860.0 4121
GATGTTAGTGTTCTTTTCAAAGAACCGGTTCGAA 1-07-021937 121.89879 1 68  1660.0 2243
TATGTTGTGATTTTGCACTAAATCTTTGAAATGT 1-07-021937 122.00019 1 70  1760.0 1412
GGGAATCGCTTGTTTTGACAATAATAGGATCCCC 1-07-021937 122.22644 1 65  1556.0 3331
GTAGCCCCTTTATTTTGGCCAATTTCTCCCCTTT 1-07-021937 122.36572 1 61  1660.0 1113
TGTGATCCTTTCCTACCCAGATTATTGGCTTCTT 1-07-021937 122.40061 1 64  1552.0 1131
GCTTTTAAGACATTAAGGTTAGAATGGGGTGCTA 1-07-021937 122.61725 1 62  1752.0 2134
CAAACACACACACTCTCTAGAATGTAGGCTCTCC 1-07-021937 122.70191 1 64  1660.0 3313
GCTGGAAGGTTACTTCGAGTAGTAAATGACCTTG 1-07-021937 122.74436 1 60  1656.0 3423
GTCACACCCCTTCTGGTTGAAACACTTGACCTTC 1-07-021937 122.85084 1 61  1556.0 3113
CAATGCCATACACTTCTTTCAATTTAGGATTGTT 1-07-021937 122.88075 1 67  1660.0 1141
GAAGCTCTGCTGTTTTGCATAAAACCAGGAGCCA 1-07-021937 123.02239 1 59  1552.0 2334
CTTCTTCCAAATTTAATGTGATAATTAGAATATA 1-07-021937 123.36894 1 70  1656.0 2121
CTCTTTCCCATGTTCCCTGAAGATTGTGAATGCT 1-07-021937 123.39274 1 71  1652.0 1341
TGGCTTGTGGTATTCCTTACAAAATTGGTATGGA 1-07-021937 123.47183 1 64  1748.0 2334
TTCATGCCTGTAATCTCAGCAGTTTGGGAGGCTG 1-07-021937 123.59411 1 64  1552.0 2241
GATTGGCTAATTCTTTATGGAATATGAGCGAAGC 1-07-021937 123.64117 1 61  1852.0 3122
GAATCTCTGATGCTGGACGTAGAACCTGATGGGA 1-07-021937 123.66143 1 61  1652.0 2444
TTTCCACATATATTTTAAGTAAACTTGTCAATTT 1-07-021937 123.71234 1 60  1752.0 1112
CTTGTTCTAAAATTTGGCTGAAAAGATTAGGGGA 1-07-021937 123.82789 1 62  1648.0 2444
AACTCCCCTATTCTTCCTCAAAAGTCATGAGTGG 1-07-021937 123.8369 1 60  1752.0 1142
GAACTTCCAATACTATGCTGAATAGGAGTGGTGA 1-07-021937 124.05184 1 71 Line1990r 93 1764.0 2414
GGTTTGCCAGTATTTTATTGAGGATTTTCACATC 1-07-021937 124.05558 1 61  1656.0 3123
TTACTTCCAATTATATGGTCAATTTTAGAATAAG 1-07-021937 124.06577 1 70 Line599r 90 1656.0 2214
ATTGATACTACTCTCTGGAAAATAATTGGCATTA 1-07-021937 124.12903 1 60  1652.0 1223
AATCTTCCCAAATTTGAGTAAATACATAAATCTA 1-07-021937 124.21662 1 69  1660.0 1124
GATTGAAAGCTTTTCCTTTAAGATTAGGAATAAG 1-07-021937 124.25311 1 60  1652.0 3122
ATCCATCCTAAAATTCATATAAAATCTCAAGAGA 1-07-021937 124.25902 1 61  1648.0 1244
CTGGATCACACTCTTCCAACAGAATATAGGCAAA 1-07-021937 124.28584 1 62  1748.0 2223
TGTTCTCTGATTCTTCCCACAGTAACAGACTGAA 1-07-021937 124.31362 1 63  1744.0 2241
CTATGTTCAATATTAGGGACAAGAGAGGACTTTA 1-07-021937 124.45214 1 67  1660.0 2111
AAGAGCCTCAATTTTCCTGTAGAATGAGAAGGAT 1-07-021937 124.51508 1 63  1748.0 1131
TAACTCCCCATCTTCTTAGAAGAATTTTAATGAA 1-07-021937 124.57466 1 66  1756.0 2114
ACATTGCCCATATTCCTCACAAACTCCTGAGCTC 1-07-021937 124.61973 1 62  1756.0 1412
CTATGTTCAATATTAGTGACAGGAAAGGACTCTA 1-07-021937 124.62568 1 66  1656.0 2131
GAAACATGAATTATCAAATTAGAGTAGGAAGGGA 1-07-021937 124.6261 1 59  1656.0 2444
CTTTTGATGATTCTCCTTTTAATTTCTGAACTCA 1-07-021937 124.63057 1 64  1752.0 2313
CCTGGTCCATTTCTGGTAGAAAATTTTCAAAATA 1-07-021937 124.65551 1 65  1652.0 2122
GAACTTCCAATACTATGTTGAATAGGAGTGGTGA 1-07-021937 124.76687 1 71 Line1990r 96 1764.0 2414
TTACTTCCAATTATGTGGTCAATTTTAGAATAAG 1-07-021937 124.78042 1 70 Line599r 93 1656.0 2214
GAACTTTCAACACTTTGTTGAATAGGAGTGGTGA 1-07-021937 124.87754 1 59 Line1990r 93 1656.0 2414
ACTTTGCCAGTATTTTACTGAGGATATTTGCATC 1-07-021937 124.88128 1 59  1652.0 1422
TGTCACCCCTTTCTTTGACTAAGAAAGGGAATTC 1-07-021937 124.91968 1 63  1556.0 2324
GTCACCCCTTTCTTTGACTAAGAAAGGGAATTCC 1-07-021937 124.91969 1 68  1560.0 3241
CAGACTCCCAAACTGCTAGGATTACAGGCATGAG 1-07-021937 124.99324 1 64  1552.0 4131
CAGAGTCCTGTTCTTGAGCCAAAGTTCTACAAAC 1-07-021937 125.00085 1 61  1652.0 3222
CAGGCTCCATTTCTGAGTCTAGAACACAGGTCCC 1-07-021937 125.09989 1 60  1652.0 3331
TCATACCCTCTTCTTTATGAAGAATACGTTTTCA 1-07-021937 125.12185 1 66  1756.0 2311
CTCCTTCACCTACTGGAAATAGTCTTTGAAAGGT 1-07-021937 125.2423 1 66  1648.0 1442
ACATTGCCCATACTCCTCACAAATTCCTGAGCTC 1-07-021937 125.28136 1 62  1756.0 1412
CTTTTGATGATTCTCCTTTGAATTTCTGAACTCA 1-07-021937 125.28433 1 64  1752.0 2313
TCCTTTGAATTTCTGAACTCAATCTAGGGTGTGT 1-07-021937 125.28446 1 59  1648.0 1414
CCTGGTCCATTTCTGGTAGAAAATTTTCAAAATA 1-07-021937 125.30939 1 65  1652.0 2122
GAACTTCCAATACTATGTTGAATAGGAGTGGTGA 1-07-021937 125.42287 1 71 Line1990r 96 1764.0 2414
TGTCACCCCTTTCTTTGACTAGGAAAGGGAATTC 1-07-021937 125.46496 1 63  1556.0 2324
CAGAGTCCTGTTCTTGAGCCAAAGTTCTACGAAC 1-07-021937 125.54652 1 61  1652.0 3224
TCTTCTCCAAATATGTGCTGAGTATGGATGCATC 1-07-021937 125.73371 1 60  1652.0 2422
GAATTCCCTTTCCTAGTCAAAGAAATGGGTGACA 1-07-021937 125.77775 1 63  1556.0 2324
TCACCACTCCTATTCAACATAGTGTTGGAAGTTC 1-07-021937 125.81758 1 66 Line1990 99 1660.0 2414
TGGCTTCTCATGTTCACCAAAATAGCTCAATAGA 1-07-021937 125.86718 1 59  1644.0 2334
GTATATTGAAATTTTAAATTATAATGGGAATTTA 1-07-021937 125.94587 1 62  1660.0 2111
CAGACTCCCAAACTGCTAGGATTACAGGCATGAG 1-07-021937 126.1303 1 64  1552.0 4131
CAGAGTCCTGTTCTTGAGCCAAAGTTCTACGAAC 1-07-021937 126.13791 1 61  1652.0 3224
CTGATGCGTATACTGAGGGAAGTAAGGGAGCCCA 1-07-021937 126.50838 1 74  1756.0 2333
GCCTAGCCTAAACTTTGATTAATTTATGCCCATT 1-07-021937 126.52166 1 65  1656.0 1123
GATGTCCAATTTCTCTTAGAAGAATACTAAAATC 1-07-021937 126.52583 1 70  1768.0 3122
TTCCAGCCCATATTAATGGAAATATACATCCTTT 1-07-021937 126.52876 1 65  1856.0 1113
GAACTTCCAATACTATGTTGAATAGGAGTGGTGA 1-07-021937 126.55655 1 71 Line1990r 96 1764.0 2414
TGTCACCCCTTTCTTTGACTAGGAAAGGGAATTC 1-07-021937 126.59861 1 63  1556.0 2324
CAGACTCCCAAACTGCTAGGATTACAGGCATGAG 1-08-113791 126.73362 1 64  1552.0 4131
CAGAGTCCTGTTCTTGAGCCAAAGTTCTACGAAC 1-08-113791 126.74123 1 61  1652.0 3224
TTTAATCTGTTTCTGACATTAGAATATATATATA 1-08-113791 127.13657 1 59  1748.0 2121
GATGGAAGTAGTTTTGTGCTAGAAGGGGTTCAAG 1-08-113791 127.17814 1 59  1652.0 3123
ATTAGTACAGTACTTTTGGTAGTGTTAGCACTTG 1-08-113791 127.20594 1 61  1652.0 1221
TCAATACCTACATTAGTATTAGTAGTGGTCTTGT 1-08-113791 127.20654 1 67  1656.0 1411
TCCTCTCCAAATATATCCTGAGTATTGATGCATC 1-08-113791 127.4089 1 60  1652.0 2442
AGCCTTCACCTACTGGAAATAGTCTTTGAAATTC 1-08-113791 127.41788 1 69  1660.0 1344
TCCTCTCCAAATATGTCCTGAGTATTGATGCATC 1-08-113791 127.49583 1 60  1652.0 2442
ACAAGACCACTACTAATACTAATGTAGGTATTGA 1-08-113791 127.66178 1 67  1656.0 1411
CAAGTGCTAACACTACCAAAAGTACTGTACTAAT 1-08-113791 127.66238 1 61  1652.0 1221
CTTGAACCCCTTCTAGCACAAAACTACTTCCATC 1-08-113791 127.69031 1 59  1652.0 3123
TATATATATATTCTAATGTCAGAAACAGATTAAA 1-08-113791 127.73189 1 59  1748.0 2121
CAGAGTCCTGTTCTTGAGCCAAAGTTCTACGAAC 1-08-113791 127.81977 1 61  1652.0 3224
GAATTCCCTTTCCTAGTCAAAGAAAGGGGTGACA 1-09-077382 127.82501 1 63  1556.0 2324
TCACCACTCCTATTCAACATAGTATTGGAAGTTC 1-09-077382 127.86707 1 71 Line1990 96 1764.0 2414
AAAGGATGTATATTTCCATTAATATGGGCTGGAA 1-09-077382 127.89474 1 65  1856.0 1113
GATTTTAGTATTCTTCTAAGAGAAATTGGACATC 1-09-077382 127.89767 1 70  1768.0 3122
AATGGGCATAAATTAATCAAAGTTTAGGCTGGGC 1-09-077382 127.90184 1 65  1656.0 1123
TGGGCTCCCTTACTTCCCTCAGTATACGCATCAG 1-09-077382 127.91519 1 74  1756.0 2333
GTTCGTAGAACTTTGGCTCAAGAACAGGACTCTG 1-09-077382 128.28591 1 61  1652.0 3224
CTCATGCCTGTAATCCTAGCAGTTTCGGAGTCTG 1-09-077382 128.29352 1 64  1552.0 4131
TAAATTCCCATTATAATTTAAAATTTCAATATAC 1-09-077382 128.47772 1 62  1660.0 2111
TCTATTGAGCTATTTTGGTGAACATGAGAAGCCA 1-09-077382 128.55629 1 59  1644.0 2334
GAACTTCCAACACTATGTTGAATAGGAGTGGTGA 1-09-077382 128.60608 1 66 Line1990r 99 1660.0 2414
TTACTCCCAACTATGTGGTCAATATTGGAATAGG 1-09-077382 128.61998 1 70 Line599r 96 1656.0 2214
TGTCACCCCTTTCTTTGACTAGGAAAGGGAATTC 1-09-077382 128.64599 1 63  1556.0 2324
GATGCATCCATACTCAGCACATATTTGGAGAAGA 1-09-077382 128.69002 1 60  1652.0 2422
GTTCGTAGAACTTTGGCTCAAGAACAGGACTCTG 1-09-077382 128.87714 1 61  1652.0 3224
GAATTCCCTTTCCTAGTCAAAGAAAGGGGTGACA 1-09-077382 128.98487 1 63  1556.0 2324
TCACCACTCCTATTCAACATAGTATTGGAAGTTC 1-09-077382 129.02693 1 71 Line1990 96 1764.0 2414
TATTTTGAAAATTTTCTACCAGAAATGGACCAGG 1-09-077382 129.13805 1 65  1652.0 2122
TGAGTTCAGAAATTAAAAGGAGAATCATCAAAAG 1-09-077382 129.16306 1 64  1752.0 2313
TCCCTTCCTACTCTAATTTGATAATTCATGTTTC 1-09-077382 129.16753 1 59  1656.0 2444
TAGAGTCCTTTCCTGTCACTAATATTGAACATAG 1-09-077382 129.16795 1 66  1656.0 2131
GAGCTCAGGAGTTTGTGAGGAATATGGGCAATGT 1-09-077382 129.17548 1 62  1756.0 1412
TTCATTAAAATTCTTCTAAGAAGATGGGGAGTTA 1-09-077382 129.22065 1 66  1756.0 2114
TCTGTCCATATTTTAATAGAAGTATTAAAAGGAG 1-09-077382 129.28705 1 71  1856.0 2423
AATGGGCATAAATTAATCAAAGTTTAGGCTGGGC 1-09-077382 129.36051 1 65  1656.0 1123
TGGGCTCCCTTACTTCCCTCAGTATACGCATCAG 1-09-077382 129.37375 1 74  1756.0 2333
TCCTATCCAGTTTTCATGGTAATTTTGGCCTGAT 1-09-077382 129.80874 1 63  1644.0 1241
GCCTGGCCAACATTGTGTCCAGAATTGGTTCCTG 1-09-077382 129.85183 1 69  1756.0 3442
CTCACACCTGTAATCTCAGCAATTTGGGAGGCCA 1-09-077382 129.95679 1 59 Alu16 90 1544.0 2334
TTTTGACCAATTCTTTGTTCAAAACACCAAGAAC 1-09-077382 130.03253 1 64  1752.0 2222
TCTATTGAGCTATTTTGGTGAACATGAGAAGCCA 1-10-004873 130.26426 1 59  1644.0 2334
GAACTTCCAACACTATGTTGAATAGGAGTGGTGA 1-10-004873 130.31405 1 66 Line1990r 99 1660.0 2414
TTACTCCCAACTATGTGGTCAATATTGGAATAGG 1-10-004873 130.32795 1 70 Line599r 96 1656.0 2214
TGTCACCCCTTTCTTTGACTAGGAAAGGGAATTC 1-10-004873 130.35396 1 63  1556.0 2324
GATGCATCCATACTCAGCACATATTTGGAGAAGA 1-10-004873 130.39799 1 60  1652.0 2422
GTTCGTAGAACTTTGGCTCAAGAACAGGACTCTG 1-10-004873 130.58511 1 61  1652.0 3224
GAATTCCCTTTCCTAGTCAAAGAAAGGGGTGACA 1-10-004873 130.6933 1 63  1556.0 2324
TCACCACTCCTATTCAACATAGTATTGGAAGTTC 1-10-004873 130.73536 1 71 Line1990 96 1764.0 2414
TATTTTGAAAATTTTCTACCAGAAATGGACCAGG 1-10-004873 130.8466 1 65  1652.0 2122
TGAGTTCAGAAATTAAAAGGAGAATCATCAAAAG 1-10-004873 130.87161 1 64  1752.0 2313
TCCCTTCCTACTCTAATTTGATAATTCATGTTTC 1-10-004873 130.87608 1 59  1656.0 2444
TAGAGTCCTTTCCTGTCACTAATATTGAACATAG 1-10-004873 130.8765 1 66  1656.0 2131
GAGCTCAGGAGTTTGTGAGGAATATGGGCAATGT 1-10-004873 130.88384 1 62  1756.0 1412
TTCATTAAAATTCTTCTAAGAAGATGGGGAGTTA 1-10-004873 130.92901 1 66  1756.0 2114
TCTGTCCATATTTTAATAGAAGTATTAAAAGGAG 1-10-004873 130.99541 1 71  1856.0 2423
AATGGGCATAAATTAATCAAAGTTTAGGCTGGGC 1-10-004873 131.06887 1 65  1656.0 1123
TGGGCTCCCTTACTTCCCTCAGTATACGCATCAG 1-10-004873 131.08211 1 74  1756.0 2333
ACTTTTCGTATCTTTAGAAAAGAAGGGGTCTCAC 1-10-004873 131.19273 1 66  1652.0 1422
TCCTATCCAGTTTTCATGGTAATTTTGGCCTGAT 1-10-004873 131.51715 1 63  1644.0 1241
GCCTGGCCAACATTGTGTCCAGAATTGGTTCCTG 1-10-004873 131.56022 1 69  1756.0 3442
CTCACACCTGTAATCTCAGCAATTTGGGAGGCCA 1-10-004873 131.66539 1 59 Alu16 90 1544.0 2334
TTTTGACCAATTCTTTGTTCAAAACACCAAGAAC 1-10-004873 131.74112 1 64  1752.0 2222
CCAGGATCTCTTCTGCACAAAGCATTTGAAGAGT 1-10-004873 131.88663 1 63  1652.0 1424
AAGGAACTCAATTTGGGAGTAAAATGTGAAGAGT 1-10-004873 131.99395 1 67  1752.0 1133
ATTTAGCTTACATTTTAGACAATAAATGAATAGT 1-10-004873 132.16399 1 63  1648.0 1222
GGAAGTATTCTTTTCAAATGAAGACAGGAACATA 1-10-004873 132.42008 1 68  1564.0 2123
GAAATACCATTTATGTTGTCAGTATAACAAGAAC 1-10-004873 132.47873 1 64  1664.0 3111
GTTACATCGCTTCTCTAGTCAAAACAGGATAATA 1-10-004873 132.4944 1 61  1652.0 2122
GCTGCCAGTATTTTATGTGCAGAAGTTGAATTTA 1-10-004873 132.56151 1 65  1760.0 2111
GGCAAGCCTAAAATCATTTAAGAAAAGGAATAGA 1-10-004873 132.75165 1 67  1556.0 2421
CAGGTCCCAAGAATAAACTTAAAATGGAAAAGAG 1-10-004873 132.86755 1 67  1656.0 4133
GAGAATACTAAATTGACAGTAGATTGGGAACAGT 1-10-004873 132.89812 1 74  1664.0 1423
GATAAGCATATACTATAAACATTATGGTAATACA 1-10-004873 132.90737 1 63  1756.0 2321
TTAATTTATAAATTAGGTGCAGTAAGAGATTGTT 1-10-004873 132.98704 1 60  1652.0 1141
GATGTCCCCACATTTAAAACAAAAGGTCAATTTC 1-10-004873 133.09446 1 68  1668.0 3111
GGCATTTGGTTCTTTACGTCAAAATGTGAACTAT 1-10-004873 133.19431 1 65  1656.0 1213
GAAACTCCACTACTAAAGAAAGAAGTGGTATGCG 1-10-004873 133.24771 1 70  1660.0 3111
CTTGGTGTGTTACTAGATGCAGAATTTGAACTGT 1-10-004873 133.26354 1 69  1756.0 1413
CTGGGCCATAAACTTACAGCAGAATGGGGCCTTA 1-10-004873 133.3325 1 71  1760.0 2113
ACTATTCACTTACTTGACTTAGAGTGGCCTCTGG 1-10-004873 133.37597 1 60  1648.0 1421
GATTCGTCCAGATTTCTCCTAGTAAGGGGACACA 1-10-004873 133.39085 1 61  1652.0 2323
TGCCATCCTGTAATGTGTGCAATCTAGCGAGTTA 1-10-004873 133.42486 1 61  1556.0 2114
AGCATCCCTTTTCTAGCAGGAAACTAACCACGTC 1-10-004873 133.58253 1 66  1660.0 1341
TCGTCTGAAATATTTGTTTGAATAAATGAGCTTA 1-10-004873 133.59387 1 65  1756.0 2113
TATGTTCAGAGATTGCAGTAAAGACAGGCATAAG 1-10-004873 133.72151 1 69 LTR126r 102 1556.0 2123
CTCACACCTGTAATCTCAACAGTTTGGGAGGCCA 1-10-004873 133.72444 1 59 Alu16 87 1544.0 2334
ACCTTTGCTACATTAATGCAAAACTGGGTGGGGG 1-10-004873 133.73941 1 63  1648.0 1442
AGACTTGGTAATTTGTAAAGAAAAGAGGTTTAAT 1-10-004873 133.77071 1 62  1652.0 1221
ATTAGTCAGCTTTTGGTTAAAGTATATGAAGAAA 1-10-004873 133.84826 1 70  1752.0 1221
CAAGCTACTGTCTTTCATGGAAAGTAAGTACTCC 1-10-004873 133.85153 1 68  1568.0 3313
ATAGTACCAACATTGCTACTAACAGAAAGACTAC 1-10-004873 133.89514 1 63  1560.0 1213
AATATTCAGAAATTAAAGGAAAGATAGCATATGC 1-10-004873 133.9439 1 66  1660.0 1121
CCACTTCATATACTAACTTAAAAGTTCCTAATTC 1-10-004873 134.1053 1 66  1764.0 3112
TTAAATCCTAATTTTATTGCATTATAGCTGAAAA 1-10-004873 134.1202 1 61  1652.0 2211
TTGAGTTAAATTTTATGTACAGTGTGAGAAGTAG 1-10-004873 134.15791 1 61  1748.0 2231
ATTTATCATATTTTCAGCTTAAAATGGGCTTATC 1-10-004873 134.22049 1 73  1860.0 1222
TATATAAATATATTTACATTAGTATATGTAATTA 1-10-004873 134.22991 1 68  1864.0 2112
ATTTAGGATATTTTCAACTTAAAATGGGTTTAGC 1-10-004873 134.24556 1 60  1848.0 1222
GACTTTGCTATAATTCTGAAAGACTTAGTTTTAC 1-10-004873 134.43989 1 60  1660.0 3142
ATGTTTTAATTTCTTTAGAGAAACTGGGTAGTTT 1-10-004873 134.46966 1 61  1652.0 1114
TAGGTGTATAAATTTAATCAAAAGTATGAGGGAG 1-10-004873 134.47092 1 61  1652.0 2133
TAAATTAGCAAATTTTAGAAAATCTGGGACCTTG 1-10-004873 134.6068 1 68  1664.0 2111
CAGAATTCCATTTTAAAGCTAATCTAAGACAAAG 1-10-004873 134.742 1 65  1752.0 4131
CTTTTCCCTAAATTTTACTCAGAATACAAATTGA 1-10-004873 134.81951 1 71  1760.0 2411
CATAAGCCTGTTCTTTCAACAGATTAGTTCATCA 1-10-004873 134.86469 1 59  1652.0 2312
TCAGTTTTCATTCTGTTGCCAGTTTGAGATGTAG 1-10-004873 134.98511 1 66  1756.0 2413
CATGATTTTCTTCTTAGCTGAGAGTAAGCAATTC 1-10-004873 135.03195 1 64  1664.0 3112
TAGCTCCCTGTTTTCACTCAAGAGTAAAAGCCAG 1-10-004873 135.16495 1 66  1656.0 2134
GAGGATCATTTACTCCAGACAGACTTCCAAGGAT 1-10-004873 135.17016 1 64  1656.0 1244
TATGTTGAAATATTGTATAAAGCATTTGTAGCAA 1-10-004873 135.26682 1 64  1752.0 2123
ACAGGAGAATTTCTGAATTTAATATGGGAAGAAT 1-10-004873 135.29274 1 65  1752.0 1224
TTTCTTCTGATTTTGATTTTAAATTCTTTTCCTT 1-10-004873 135.36985 1 60  1748.0 1133
CCACATCCAAATATTGCAGAAAAGTAGGAGGAAG 1-10-004873 135.65593 1 65  1552.0 4224
CACCTTCCTATGTTTCAGTGAGGATACAAATTAC 1-10-004873 135.67336 1 73  1668.0 3211
AAACTTTCTATTTTCTAGTTAGAAGATGTACATG 1-10-004873 135.7055 1 77  1772.0 1114
GGGGTACATAATATAGGCAGAATTTAGGTTACTT 1-10-004873 135.71253 1 62  1556.0 1132
CAAATGGTTGTATTCTTTTAAGTTTCTGAATAGC 1-10-004873 135.73901 1 60  1656.0 3421
CATAATCCAACATTACAACCAGGATATTGACAGT 1-10-004873 135.75945 1 63  1652.0 1423
CTGTATCTCCTTCTCAGTAAAATATCTGCTCATG 1-10-004873 135.77009 1 63  1748.0 4123
CTAATACAGTTACTTTGCTAAATATGATAGCCTC 1-10-004873 135.961 1 62  1756.0 3133
TTTGTGGGATTATTTTAAGGAATAATGGAGAATG 1-10-004873 135.98388 1 60  1648.0 2223
CAAATTCCCAGTTTCCTTCCAATAACTTCTCTTT 1-10-004873 136.03673 1 63  1660.0 1113
CTGTGTCCACTTCTTTGCCTAGAAGAGAACAAGA 1-10-004873 136.11662 1 64  1648.0 2422
GGGGAGTTCTTTCTATAATGAGAATATGAATCTT 1-10-004873 136.19937 1 64  1756.0 1131
AGAGTAGAAAGACTAGTCACAGAAATGGGAGAAG 1-10-004873 136.20025 1 59  1648.0 1313
GACTTTAAAATGTTTTCAGTATAACAGGATATTT 1-10-004873 136.28229 1 60  1560.0 1112
CAACTGACCAGATTACCCTAAAATTAAGTATTTC 1-10-004873 136.29641 1 62  1664.0 3111
CAACAACAGTTACTGGCAAAAGTGTGGGAGAGTG 1-10-004873 136.29993 1 61  1652.0 4114
CCTCATCTCTTTCTTGATATAATGTGGGATGTAA 1-10-004873 136.32945 1 64  1648.0 2214
TTCCCTCCCATTCTTCCTGAATAAAATGTAATGG 1-10-004873 136.41963 1 64  1652.0 2244
CAAGATTGGATTTTGAGCTTATTCTAGGAATTTT 1-10-004873 136.44377 1 69  1668.0 1111
CTAGGACCTAAATTCAGTTTAATAGCAGGAAGTG 1-10-004873 136.46452 1 66  1656.0 4142
CAAGAGCTGATTCTCTGAGAATTATTGGGGTCTG 1-10-004873 136.47011 1 63  1756.0 4113
TACACCCACATTTTCTTCAGAGAATTGCAAATCA 1-10-004873 136.48648 1 67  1856.0 2141
CCTGTGCTCTTGCTGCTCAGAAAATAGCAGAGAG 1-10-004873 136.55638 1 62  1648.0 4242
AAATTTCATTTGTTTAATGTAAAGTAGCTCCTAC 1-10-004873 136.56214 1 64  1564.0 1112
CATGTACACATATTCCTAGGAGTAGAACTGGATC 1-10-004873 136.58619 1 60  1756.0 3124
CTGAATCTGATGTTGAAGAGAAACTGGGAAAGTA 1-10-004873 136.61157 1 68  1652.0 2142
CATGGGCATATTTTGGGGAAAGAAAGAGTAACTT 1-10-004873 136.67785 1 66  1756.0 1132
TTATTTCCCCTTCTCTGTATATTATATAGCCACA 1-10-004873 136.69126 1 61  1652.0 2212
GAACTTCATAGTTTGGTTTGAATTTAGTAGCTGA 1-10-004873 136.74821 1 74  1672.0 2413
GGAGGTTGTATGTTTCTATGAGTTTATGCATTTC 1-10-004873 136.79449 1 65  1668.0 3111
AATATTCTTAAATTAATTAAAATATCCAAAGAAT 1-10-004873 136.79899 1 68  1756.0 1121
AAATTAATTAAAATATCCAAAGAATATGAATTAT 1-10-004873 136.79908 1 61  1660.0 1112
GTGATTAATATGCTTAATAAAATAGATGAGAAGA 1-10-004873 136.81822 1 62  1652.0 2422
CTGAAAGATATACTATCTGGAAGATATGAATAAA 1-10-004873 136.84228 1 61  1748.0 2221
TGATTTCAAGTTCTGTGTTGAGACTAGATAGTAG 1-10-004873 137.04294 1 64  1656.0 2312
TCTTCTGCTAATCTTTATCTAAAATATGCCATCT 1-10-004873 137.09882 1 63  1752.0 1312
ATGGTTCACTTATTCAAGAAAATAAAAGAAGATA 1-10-004873 137.17494 1 74  1660.0 1233
TAAATTCATATTTTGACCTAATAATTCTAATTTT 1-10-004873 137.23552 1 69  1768.0 1111
TAGAGACCTTTCTTGCATTGAGACTTGGAAATGG 1-10-004873 137.25585 1 67  1556.0 2131
TGCCCTCCTTTCCTTCAACAAATATCGTGGTTGA 1-10-004873 137.30844 1 60  1648.0 2344
CGAGGGCTGCTTCTGAACATATTAGAGGAGAAAA 1-10-004873 137.31857 1 59  1548.0 2222
CTTATTCTAAAATTGACCACATAATTGAAAGTAA 1-10-004873 137.38019 1 63 Line599 90 1652.0 2214
TCACCACTCCTATTCAACATAGTATTGGAAGTTC 1-10-004873 137.39744 1 71 Line1990 96 1764.0 2414
GGACTTCTAGTTCTGCTAGAAGTAATTGGCATTG 1-10-004873 137.47134 1 61  1656.0 3314
CATCTTCCCTTCTTGTTCTCAGTATTAGGTAGCA 1-10-004873 137.56176 1 63  1648.0 2342
TTCTGACCTAGTTTTCCTTTAGTATACCACTGCC 1-10-004873 137.64559 1 63  1752.0 2242
CTCATCCCCATTTTATAGATAATAAAGTTGAGGC 1-10-004873 137.65395 1 64  1752.0 3442
GCTGGCTAGATTCTTGCCACAGGATTTGAAAATA 1-10-004873 137.70695 1 61  1752.0 2122
CCATTTTAAACTCTTTGTTTAGAAGCGGAACTAG 1-10-004873 137.86207 1 70  1660.0 4213
AATGTAGTTCTACTACCATGAGAAATGGAATTTT 1-10-004873 137.9232 1 69  1664.0 1111
TCTGAGATGATATTTAAGCTAATATTTGCAGGAT 1-10-004873 137.9787 1 59  1844.0 1244
AGACTGGGTAATTTATAAAGAAAAGAGGTTCATT 1-10-004873 138.18133 1 62  1656.0 1123
GAAATACCAGTACTAAAACCAGAATGCTAGAAAC 1-10-004873 138.1866 1 64  1760.0 3111
TCATTTCCTTTTCTTGCCTTATTTTACTGGCTAG 1-10-004873 138.26529 1 60  1556.0 2412
GCATTCCACCTTTTCCACTAAGTATAGTGTTAGC 1-10-004873 138.26633 1 61  1756.0 3412
TTTTATCAATTATTGAGAGAAGAATATTGAGGTC 1-10-004873 138.27791 1 60  1752.0 2222
ACTGTTCTGCTATTCATTTCAATACATATATGAT 1-10-004873 138.28404 1 61  1648.0 1241
GCACGTCCCATTTTAGATGCATTCTGGCAAGCCG 1-10-004873 138.47858 1 65  1656.0 3414
TCACACCACATTCTCAGCTGAGTTTTCCAAATTC 1-10-004873 138.52444 1 59  1756.0 2414
CTGAAAACAATTTTAGAGGTAATGTAGGATCCAT 1-10-004873 138.66395 1 68  1752.0 1233
CTATCTCCAAATCTAGTCACATTATGAGATACTG 1-10-004873 138.67737 1 63  1652.0 4132
CACTTTCAGTTAATTGAGCTAAAAGAGGAATTTA 1-10-004873 138.7076 1 70  1564.0 2111
TAACTTTCAAGATTCCAGGTAAAGTAGGGTTCAG 1-10-004873 138.70804 1 65  1656.0 2114
TTGTATCAAATACTGGGAAAAGAAGTGGATTCAA 1-10-004873 138.73121 1 68  1748.0 2231
CCCTTTCTTGTTTTATGGATAAAATGTAGTCTGG 1-10-004873 138.87595 1 63  1752.0 4413
GAATTTCCAGTACTATGTTGAGTAACAGTGATGA 1-10-004873 138.93598 1 66  1660.0 2412
ATAGTGAGTATACTATAAATATTATTGGAGTATA 1-10-004873 139.01385 1 67  1760.0 1213
AATGAGACCATATTAAAGCAAGAACTGGAAACCT 1-10-004873 139.10611 1 70  1756.0 1123
CATGCCCCGTTAATTTCTGCAGTTTATAAACACT 1-10-004873 139.19139 1 60  1552.0 1323
AATTTACATTTAATTTAGGGAATATAACAATTCC 1-10-004873 139.27456 1 61  1660.0 1122
CAGAACCTTATTTTCTAAGTAGACTAGAAGAATG 1-10-004873 139.36814 1 64  1756.0 4122
CTTAATCCTTTTCTTTTAAAATTGTATTAATTAC 1-10-004873 139.42508 1 61  1556.0 3211
TAAATCCCTATAATGAATTCAAAATGACATCTGT 1-10-004873 139.52048 1 68  1764.0 1413
AAAACAGCTATTCTTGGGAAATTAGAGGATTCTA 1-10-004873 139.575 1 63  1660.0 1111
AAGTATTGAATTCTAAATATAATATAAGCATTGT 1-10-004873 139.60346 1 65  1856.0 1132
ATTGCACCAATTTTGTAAACAATACAGCTATACC 1-10-004873 139.60711 1 68  1756.0 1223
ATATTTCATCTTCTCTCCTGAATAGAGAAATAGG 1-10-004873 139.61174 1 71  1660.0 1212
TCACTACTCCTATTCAACATAGTACTAGAAGTCC 1-10-004873 139.64092 1 64  1656.0 2414
AGGGTGCCTAAATTTCTTACAAGACAGGCAGAGT 1-10-004873 139.66592 1 71  1556.0 1333
TCCTTCCCCTTAATTTCCAGAATACAAGAAAGAT 1-10-004873 139.75142 1 62  1548.0 1242
AATTGTAGTATTCTGAGCAGAAGAGAGGCATGAT 1-10-004873 139.83977 1 62  1652.0 1122
TGTGCACATAGTCTAGATTGAGTATAGATTCTTT 1-10-004873 139.86764 1 67  1760.0 1113
AGCATGCCCAAATTACCTTCAAAATAAGCCAATT 1-10-004873 139.89263 1 66  1752.0 1122
AGTGTTGTCTTTATTCTCAGAGTAAGGGAAACTG 1-10-004873 140.23652 1 62  1552.0 1323
GAACTTCCAACACTATGTTGAATATGAGTGGTGA 1-10-004873 140.26783 1 71 Line1990r 96 1764.0 2414
TTACTTCCAACTATGTGGTCAATTTTGGAATAAG 1-10-004873 140.28175 1 70 Line599r 99 1556.0 2214
GAGCTGAGATTCTTTGGAGGAGAAGAGGCACTCT 1-10-004873 140.29812 1 59  1556.0 1313
TTTTATCATATTTTCAAAACAGTCTATGATCTCC 1-10-004873 140.41762 1 75  1764.0 2222
CACATCCCTAAATTTTAGAAAGGATATGTCTGCT 1-10-004873 140.44142 1 64  1652.0 1341
CCATTATCTATGCTAGTACCAGAACTTGAACTCT 1-10-004873 140.46641 1 68  1660.0 1313
TGGAATCTTAAACTTGTGAAAGAAGGTTATCATC 1-10-004873 140.52753 1 60  1652.0 2331
ATACATCTAATATTTAACAAAGCATATATACTTT 1-10-004873 140.54483 1 65  1760.0 1113
CCACATCCACTGTTCATTTCAAGATAAAATCTTC 1-10-004873 140.62645 1 62  1560.0 3113
TTCTTTCCTTTTCTATTTGCAAACTGGCCAACTC 1-10-004873 140.63049 1 69  1660.0 2242
CCAATCACATTTCTTCAATCAAAATAAGACATAA 1-10-004873 140.63654 1 65  1756.0 2212
CTGACGCCTGTAATCCCAACAGTTTGGGAGCCCG 1-10-004873 140.6752 1 63 Alu16 87 1548.0 4231
CAGCCTCAGGTATTTCTTACAGTAAAACAAAACA 1-10-004873 140.74771 1 59  1648.0 2322
GCCCATAGCTTTCTTTTGTTAGATTAGGCAGAAT 1-10-004873 140.8662 1 59  1648.0 1224
GATATTTTAATTCTAAAATAATAATCAGGCCAGG 1-10-004873 140.9034 1 59  1752.0 3121
TGAATTCATTTTCTACAGTAAAATTGATTACTTT 1-10-004873 140.91509 1 64  1660.0 1113
TTAATTCTTCTACTACTAATAAAACCCATACTTG 1-10-004873 140.91583 1 64  1660.0 2211
ATGATCATTTTACTAGATGAAGAAAAGGCATTTG 1-10-004873 140.92006 1 62  1656.0 1231
CGACGTCACTTTCTATGTAGAAAACTTGAAGGGA 1-10-004873 140.92601 1 63  1648.0 2444
GAAAATTCCAAATTAAAACCAAAATTAGTTACCA 1-10-004873 140.93666 1 59  1752.0 2332
AATAGTCCAAAATTGTTAACAACATAGATCTTCA 1-10-004873 140.94004 1 61  1652.0 1121
GAACTTCCAATACTATGTTGAATAAAAGTGGTGA 1-10-004873 140.96526 1 74 Line1990r 90 1768.0 2414
TTACTTCCAATTATGTGGTCAATTTTAGAATAAG 1-10-004873 140.97917 1 70 Line599r 93 1656.0 2214
GGAGACACATTTCTAAATGCAAAATAAGAGATCC 1-10-004873 141.08225 1 67  1764.0 3312
ATTAGTCATAGTCTGGGTATAAAATAATTGCATC 1-10-004873 141.15897 1 63  1756.0 1221
TCACCACTGTTATTCAAAATAGTACTGGAAGTTA 1-10-004873 141.20869 1 65  1656.0 2114
AACTATAAAATATTGATGCAAGAAATTGAAGAAG 1-10-004873 141.21218 1 61  1748.0 1142
AAAATACCATTCTTCACAGAAATAGAAGAAACAA 1-10-004873 141.21369 1 66  1556.0 1111
GAACTTCCAACACTATGTTGAATAGGAGTGGTGA 1-10-004873 141.2342 1 66 Line1990r 99 1660.0 2414
TTACTTCCAACTATGTGGTCAATTTTGGAATAGG 1-10-004873 141.24807 1 70 Line599r 102 1556.0 2214
TGTCACCCCTTTCTTTGACTAGGAAAGGGAACTC 1-10-004873 141.27173 1 62  1552.0 2324
TTCATGCCTGTAATCCCAACAGTTTGGGAGGCCG 1-10-004873 141.36674 1 63 Alu16 87 1548.0 2241
CAAACACCTCTTATCAAACTAGAAATGGGAAAAA 1-10-004873 141.40916 1 60  1552.0 2222
TGTATTCAGATATTACTGAGAATATTCATTCCGT 1-10-004873 141.46205 1 64  1848.0 1433
AAAGTGCTTATATTGCTTTCAAAATGGGAAAATT 1-10-004873 141.46946 1 86  1876.0 1113
GCCTCAGCTTTCTTTTCTAGAAAATGAGAATGAG 1-10-004873 141.63236 1 59  1648.0 3442
GCAGTTGCCCTACTCCATGGAACATCAGTGATAC 1-10-004873 141.65634 1 63  1660.0 3212
TCCAAGCCCCTACTTGGAGGATAAAAGGGCCCTA 1-10-004873 141.70468 1 59  1548.0 2133
AATGTGGTAGTACTGCCAGAAGTACGTGAAATTG 1-10-004873 141.71295 1 61  1656.0 1123
ATTATTCCCATTTTACAGAGAGGAGAATCAAGGC 1-10-004873 141.75855 1 63  1652.0 1221
TCAACTCCTGTACTAACTGCAGAGTATATATTTT 1-10-004873 141.83106 1 64  1660.0 1111
CTTGTTCTTGTCTTAGAGATAGAATAAATTCTAG 1-10-004873 141.97596 1 65  1656.0 4213
AGGGTTCTCATTTTGTCAAGAACATTTGGAAGTG 1-10-004873 141.97781 1 71  1756.0 1333
CTTTTAATTATACTCTCTCAAGATTTTGATATAT 1-10-004873 142.02684 1 59  1748.0 1212
GTATTTCAGACTTTTATATTAGAATATAATAGAA 1-10-004873 142.10372 1 65  1756.0 2242
AGCCTCACTTTCTTCATCTGAAAAGAGGACTTTA 1-10-004873 142.14405 1 63  1556.0 1344
GGGCGACCTTTATTAGATTAAATATGTTTCCCCA 1-10-004873 142.15521 1 59  1748.0 2333
AAGCTACCAATATTCAAATGAAGATAGAGAATGG 1-10-004873 142.22331 1 69  1760.0 1134
AGAGTGGACAATTTAATTCTAAAATGTGACCCCT 1-10-004873 142.3384 1 64  1752.0 1313
TTTAGATATATTTTATATATAATATATGAAATAT 1-10-004873 142.5361 1 67  1856.0 1212
ACAGCTCCATTTCTCTAACAAGAACCAGCCTTCT 1-10-004873 142.55871 1 64  1652.0 1311
GAATCGTCTCTTTTCTTTGAAAACTGGGGAAAGG 1-10-004873 142.60803 1 61  1656.0 3112
AAGGTACAGATACTTCATTAAACATGAGGTGTTC 1-10-004873 142.65845 1 65  1760.0 1133
TTAATTCCTCTCCTTTCTCCAAAATGAGAATCAA 1-10-004873 142.72167 1 75  1660.0 2211
TCAGAACCTAAATTTTGTTAAATGTAAGATAACA 1-10-004873 142.78883 1 69  1656.0 2322
GCTTGTGCTATGTTCAAAGGAGAAGGGGTTCTCT 1-10-004873 142.91652 1 65  1656.0 1313
CCCCTTCCTAAATTCTGCAGAGAAGGCCCAGCTC 1-10-004873 142.97221 1 64  1656.0 3134
CTCCTACTTACTTTCTTTCCAGAATAAGAAATAG 1-10-004873 143.03341 1 73  1760.0 4212
GCAGAAACGATGCTTCTGATAGGATAGGAGAGAA 1-10-004873 143.32 1 65  1656.0 2242
AAAGCACCAGTTATGGTCAGAATAACAGAACTGG 1-10-004873 143.531 1 66  1560.0 1113
GATTATCGGGTATTGAACTTAATACCTGATTGAT 1-10-004873 143.62591 1 60  1648.0 1241
AGTTTTCATTTATTGTCCCAAGTAAAAGCGAAGG 1-10-004873 143.67614 1 63  1648.0 1322
AGTCTTCCTCTTCTGGTCCAAAGATGGCTGCCAC 1-10-004873 143.68667 1 68  1656.0 1324
TCAAAACATGTTTTGAATGCATTAAAGGTCCTTG 1-10-004873 143.71317 1 59  1556.0 2411
GGACTTCCAATACTACGTTGAGTAGGAGTGGTGA 1-10-004873 143.84851 1 70 Line1990r 87 1760.0 2414
CACATGATGAAACTGAAGACAGGAAGGGAACTTG 1-10-004873 144.02403 1 61  1556.0 4113
TTGCTTCCCCTTCTGCCATCATTATAAGTTTCCT 1-10-004873 144.60443 1 63  1648.0 1331
TGTGATATTGTTATTAAAAGAAATTAGGTGCTTC 1-10-004873 144.61396 1 61  1560.0 2323
TTTCTTCTTATTCTCTGCACAGTAACCACAATAT 1-10-004873 144.63393 1 63  1752.0 1212
TCATTTCAAATGTTATCACCAGTCTGGAATATTC 1-10-004873 144.64286 1 64  1660.0 2412
CCAGAATAGATTCTGGCTACAGAATCTGAAGAGA 1-10-004873 144.75875 1 65  1852.0 2424
GAAAATCACATGCTTTCTTTAACAAAAGGGCTTC 1-10-004873 144.84364 1 61  1564.0 3111
CTTGGTCTCAATCTCTTCTAAGAAATGGAGCTAA 1-10-004873 144.87745 1 72  1656.0 2213
CTTTCTCCCATACTACCATAAACACAGGCAAATA 1-10-004873 144.88397 1 71  1656.0 2122
GGAGTGTCTATGCTTTAGAAAACACATGATTTCA 1-10-004873 144.89869 1 63  1560.0 2311
GATTGGAATGTACTGGAAAGAACAAAGGAATTAC 1-10-004873 144.96457 1 60  1560.0 3122
AAAGCAGCTATATTTGTGCAAATTTTGGTATTTT 1-10-004873 144.98531 1 71  1768.0 1111
TGGATTCCTACTATAATCACAATAAAACAATAAA 1-10-004873 145.07245 1 63  1552.0 2221
GGGAATCTCATTTTGAAGCTAATGTATGTAGCCA 1-10-004873 145.09375 1 66  1752.0 2334
GCCTCACTTCTTTTCTCTGTAAAATGGGATCATA 1-10-004873 145.13352 1 72  1760.0 2123
ACAACCCCATTATTCAGTAGAGAATTTGTTCAAC 1-10-004873 145.18833 1 64  1752.0 1411
TGTTTGCTATTATTAGCATCAAAATTATGACTAG 1-10-004873 145.2119 1 59  1748.0 2322
GCAGATCCTGTCCTCCAGTGAACATGGTGCATTT 1-10-004873 145.42978 1 62  1560.0 1112
ACTATTGTTATTTTAAGACTAATAGAAGATATAG 1-10-004873 145.52703 1 67  1756.0 1421
TACATACATATATTTATCTAAATAGATAGAGATG 1-10-004873 145.55851 1 62  1756.0 2141
TCTTAAGATATTTTAAATGGAATATTCGCCCCAC 1-10-004873 145.82761 1 59  1848.0 2422
CTAAATCAACTACTGCTTGCAATAAAGAAAGGCA 1-10-004873 145.88965 1 64  1652.0 2344
GTGATTCCTATGCTCTTTGAAGTTTGAGCAACAT 1-10-004873 145.92022 1 70  1656.0 1232
ACTTGGCCCATATTGGTGCTAGTACAGAAGTTCT 1-10-004873 145.92864 1 65  1752.0 1311
TCAATTCTGCTTCTCCCTTAAGAATAGATCTCTG 1-10-004873 145.97709 1 65  1756.0 2411
GGGTTTGTTTTCTTGTCTGCAAAATGGGATATAA 1-10-004873 146.1129 1 65  1656.0 2212
AACTACCCCAAACTGAGTATAAAACACTAATTTG 1-10-004873 146.19513 1 61  1656.0 1142
TGCTGTCCTATACTGGTCAGAGTAGACACATGCC 1-10-004873 146.19933 1 67  1756.0 2342
TGCATCCTTATACTGGGGATAAGATTACTATTTT 1-10-004873 146.20869 1 59  1752.0 1111
TCATTGCCACTGCTTTAATGAGAAAGGGAAATCA 1-10-004873 146.27159 1 68  1556.0 2312
AAATAACATATTTTATGAATAATAATGATACTTT 1-10-004873 146.36668 1 66  1764.0 1112
TAATGTTTTGTATTTTGAGTAGAAATGGGGTTTC 1-10-004873 146.44306 1 59  1660.0 2112
ATAATTCATGTACTTCCAGAAATACGTGAAAGAC 1-10-004873 146.61155 1 71  1660.0 1211
CTTTCCCCTAGTCTTCTCAGAAAGTTAGCTCTCC 1-10-004873 146.86008 1 62  1652.0 3313
AAAGGCCCTATGCTGGAAAGAGTGTGGCATATTG 1-10-004873 146.98444 1 67  1664.0 1113
TGGGTGCCAACACTCTTCTAAGTACGTGACTTAC 1-10-004873 147.02353 1 68  1656.0 2333
ATGATTCCTTTGCTGAGGGTAATAGTAACAATGC 1-10-004873 147.03304 1 59  1552.0 1231
TGTGTCACTTTGTTACAACAAGAATGGGAAACGA 1-10-004873 147.07564 1 71  1656.0 2323
GGGAATGCGCTGCTGACCTCAGACTGGGAACTTT 1-10-004873 147.1157 1 67  1560.0 1113
GGCTTTGGGGTATTGAATGCAACACAGGAGAGGG 1-10-004873 147.11957 1 59  1548.0 3342
GCCCAGCTAATATTGTATTTAGTAGAGATGCGGT 1-10-004873 147.21671 1 59  1748.0 1443
CTGGCCACTAATTTAGAGCAAAAGTAGGAACTCA 1-10-004873 148.01656 1 75  1664.0 2313
ATTTTCCCTTTACTTACAAGAAAATAAGATTGCA 1-10-004873 148.06969 1 73  1756.0 1222
AGGATTCAACTCCTTAATCCAGAAGAGGAAGAGA 1-10-004873 148.12018 1 69  1552.0 1331
ATAGACTCAAAATTTTAAATAGTAAAAGAAGAAA 1-10-004873 148.21551 1 63  1652.0 1213
ACAACTACTATACTAAAATCAGAAGCAGAGAAAG 1-10-004873 148.26125 1 65  1752.0 1411
TGGGTTCCATTTATCCTACGAAAATAAATCACCC 1-10-004873 148.32073 1 61  1652.0 2333
CCAGCTCTACTATTATTGGCATAATAGCTGCCTA 1-10-004873 148.66214 1 62  1656.0 2133
GATACTACTAATTTCATAGGAAAATGAGAACATC 1-10-004873 148.72071 1 76  1772.0 3121
GGACACCAGTTCCTACCTGTAAAATGGGAAGATT 1-10-004873 148.75468 1 65  1656.0 1124
GAAGTCATTATGTTAAGTGAAATAAGTGAGGCAC 1-10-004873 148.82437 1 61  1660.0 3113
AGGCCACCGATTTTCTGACTAAATTTTGCTCTCT 1-10-004873 148.83942 1 63  1748.0 1313
GGACACCCCATTCTGGGAACAGGATGGGGCGGGG 1-10-004873 148.97751 1 65  1752.0 3314
CACAGGCCAATACTGAGTGTAGAAACGCTGCACT 1-10-004873 149.00206 1 61  1748.0 1323
GCATTACTCATAATAGCTAAAATATGAAAACAAC 1-10-004873 149.01662 1 64  1760.0 3223
GGACTACCCTTATTAGAGTCAATATCTGGAGTTG 1-10-004873 149.07946 1 70  1764.0 3314
TAATTTCAGATTTTCAGTTTAATACACGGTTATG 1-10-004873 149.24621 1 68  1760.0 2112
CCTGTTCCCAAATTCCAAGAAACACAGGGTGGTG 1-10-004873 149.41916 1 70  1556.0 4144
ATAGATCCTAGTCTGAGAGCAGGAGAAGATGAAA 1-10-004873 149.56727 1 69  1556.0 1213
AAGTTCCTCATTTTGTGATGAGTACCTGAAACCA 1-10-004873 149.63901 1 67  1752.0 1132
GTGGGCTTAATACTTTGTAAAATTTAGGAGTTGT 1-10-004873 149.67398 1 65  1756.0 1411
GTAGTATTGATGTTCTAAACAATATTAGGTCTTC 1-10-004873 150.03306 1 63  1764.0 3113
GGACTTCCAGTACTATTTCAAATAGAAGTGGTGA 1-10-004873 150.03777 1 68  1660.0 2414
TATTAATATATTCTATTATTAATATAAGCTCTAG 1-10-004873 150.09655 1 63  1856.0 2122
TCTGCTCCTTTAATGCACAAAATGTGGGTAAAAA 1-10-004873 150.23125 1 67  1552.0 2222
CTTGTTCTGTTATTTTGACCAACATTTGAGGACC 1-10-004873 150.27679 1 67  1652.0 3324
TTGGTTTACTTTCTGATTCTAAAAGTAGAACATA 1-10-004873 150.28816 1 68  1656.0 2123
TACTTTCTGATTCTAAAAGTAGAACATATTCAAT 1-10-004873 150.28822 1 63  1752.0 1223
TGAGTTTGGTTAATTCCAGCAGTAAATGCACCTC 1-10-004873 150.52582 1 61  1560.0 2313
GCAAGGCTTAATATTAAAGCAGAATAGAATCACT 1-10-004873 150.52636 1 61  1656.0 1323
TGGTGTCATATTCTCTCAGGAGTGTGTGTACATT 1-10-004873 150.60796 1 70  1756.0 1123
CAGGAAGTGACATTCCAGTGAGAACTGGAAGGGA 1-10-004873 150.89438 1 60  1648.0 2444
TGTTTTCTGCTATTTATAGCAGAATACCCAAAAC 1-10-004873 151.02112 1 63  1752.0 2322
GATTTGCCAACTCTCTCAAGAATAGAGATCCTAG 1-10-004873 151.14779 1 65  1660.0 3122
TTTGGCCTTAGAATCTGCAGAAATTAGGAGGCAC 1-10-004873 151.69169 1 62  1552.0 2223
CCCATGCCTATAATTCCAGCAATTTGGGAGGCCG 1-10-004873 151.71014 1 68  1652.0 4334
TTCAGACCTATAATCATAAGAACATTGGAATGGA 1-10-004873 151.95979 1 68  1652.0 2241
TTCAGACCTATAATCATAAGAAAACCGAAATGGA 1-10-004873 152.15351 1 61  1648.0 2241
GCTACGCCGATATTTGCAAGAATATTCCAGGGAG 1-10-004873 152.18879 1 62  1848.0 3421
TGGCCTCCCAAACTGTTGGGATTACAGGCGTGAA 1-10-004873 152.41084 1 59 Alu16r 90 1544.0 2241
GGTACCCAAATATTTGGTTAAATATAACAGTATT 1-10-004873 152.51344 1 61  1852.0 1121
AAATTTCTGAATTTGTTGCTAACATTTTAAGCCA 1-10-004873 152.61429 1 61  1652.0 1112
ATTTTATTTATTCTTATCAGAATAAATGAAATCA 1-10-004873 152.67786 1 66  1756.0 1222
TTGTCTCTGTTTCTATGTTCAATATATATATCTG 1-10-004873 152.68439 1 59  1748.0 2232
AAATAATTCATTCTCTTAAGAATACAGGGAAAGT 1-10-004873 152.84317 1 60  1752.0 1112
TAAACTCTTCTATTAACTTAAATAATTTATCTGT 1-10-004873 152.95649 1 61  1656.0 1413
TTAATTCTTCTTCTTATATTAATATATTCATTTC 1-10-004873 152.96551 1 69  1768.0 2211
GTGTTTCTTAATTTCCAAACATAAAGGGAAATGT 1-10-004873 152.97715 1 69  1560.0 1412
AACATACCTAGTCTGGTTAGAACATAGCATTTTC 1-10-004873 153.06071 1 70  1668.0 1141
AGAGAAGCTTTGCTAAAGCAAGAGTGGGAAACAG 1-10-004873 153.17154 1 63  1552.0 1313
CATGTAGCTAATATGACTTAAGAAACTGAATATT 1-10-004873 153.20619 1 61  1556.0 1121
ATGTTTAGGTTATTTAATGTAAAATGTGGATTTT 1-10-004873 153.32821 1 61  1752.0 1111
AGGGTGTTCCTACTCTGTAGAATCTGGGACTGGG 1-10-004873 153.44281 1 59  1644.0 1333
CTCCACCCCATCCTGACTTAAAATTAAGGACTGG 1-10-004873 153.45115 1 65  1652.0 4244
ACTATTCTTATTTTCAAGGTAGTTTTAACTGTCC 1-10-004873 153.52764 1 60  1752.0 1421
TAGTTTCCATTAATGTTGGTAGTATTTGATAATG 1-10-004873 153.76126 1 67  1656.0 2132
TTTGTTGCTTTTCTCGTGTAAGAATTAGAGTTGT 1-10-004873 153.7625 1 73  1760.0 1411
AATTACCTTATTTTAGTAAAAGTTTGGAAGATTA 1-10-004873 153.94133 1 62  1756.0 1122
CGACTTCCTAATATCATCCGAATAAATACTCTGG 1-10-004873 153.94347 1 60  1556.0 4314
CGAATAAATACTCTGGACATAGTAGGTGAAAGTA 1-10-004873 153.94365 1 59  1652.0 2142
CCTCATCCTCTTCTCCTGTCATTCTGTAAACTGA 1-10-004873 153.96558 1 61  1552.0 2413
GTCAGCCTTAGTTTTAAATAAAACTAATAACTGT 1-10-004873 153.96837 1 62  1656.0 1413
AGTATGCAGATTTTATTAAGAACATGTCTACCTC 1-10-004873 153.98697 1 60  1752.0 1321
ACCTCACCCATTATCTTCCTAGAATGGAAAGGCT 1-10-004873 154.1726 1 63  1748.0 1344
AGGGAGCTTTTACTCATGGCAGAAGGTGAAGCAG 1-10-004873 154.17751 1 64  1648.0 1333
CAGCAGCTTATTTTACTTGAAGAAGCAAAATGGA 1-10-004873 154.24692 1 59  1748.0 2441
GATGAGCAAATACTTTGTTGAGAAGCAGTACATC 1-10-004873 154.24995 1 69  1764.0 3123
TTTATAAGGATTTTACGTGAAGAAAATGAGATGC 1-10-004873 154.26968 1 60  1752.0 2221
AAAGTGAAAATTTTAAATGGAGGACCAGCACAGG 1-10-004873 154.49783 1 59  1652.0 1113
GCACTGGGGACACTGAGAGGAGTAAGGGAGGTTC 1-10-004873 154.89561 1 60  1660.0 3114
TAGATTCTTAAACTTATAACAAAGTGTAAAACTA 1-10-004873 155.00642 1 64  1656.0 2131
TTTATACCTAAATTCTATTTAAAATGTTAGTCTG 1-10-004873 155.0789 1 64  1752.0 2221
TCATCTCCTATAATTTCCTGAAAGTATTAAAGTG 1-10-004873 155.46938 1 66  1660.0 2412
CGAACTCCAAAATTCTATACAAAAGAGTTCCTCT 1-10-004873 155.49973 1 65  1656.0 1313
CAGATTCCAAATTTCCACTAAAACTAATAGTTTT 1-10-004873 155.72136 1 66  1660.0 1111
TAATTTCAGATTATAAAAGCAATACCTGACAGGG 1-10-004873 155.78601 1 62  1652.0 2112
CTTGTAACCAAATTCTTGTTAAAATCTGATAACT 1-10-004873 155.82897 1 64  1748.0 1322
TGTAACCAAATTCTTGTTAAAATCTGATAACTAT 1-10-004873 155.82899 1 60  1748.0 1213
AAAGACCAAATCCTTAAAACATAATCAGAACATT 1-10-004873 155.90314 1 66  1660.0 1113
CTTGCTCCCAGACTGGTCTCAAACTCCTGACCTC 1-10-004873 156.04336 1 65  1656.0 3133
CAACCTCCCAAATTACTGGGATTACAGGTGTGTG 1-10-004873 156.08787 1 62  1556.0 4114
AAAGTGTCAAAATTCTTCCCAAGAGGGGATCTGA 1-10-004873 156.11913 1 66  1560.0 1113
GTATAGATTATCCTTTAAGTAATCTAGGATAAGT 1-10-004873 156.16758 1 59  1652.0 1422
TGAATTTTCTTATTCAAAATAATACATGAAAACA 1-10-004873 156.17412 1 63  1652.0 2311
TAATTACATATGCTGAGTAAAGTATATCAAAAGT 1-10-004873 156.22807 1 67  1760.0 1422
GGTAAAACTTTACTCATTGCAGTTTAGGTGATCT 1-10-004873 156.28029 1 59  1652.0 1312
CGTGTCCAGAAATTAAGGAAAATGTAGGAATTCT 1-10-004873 156.28169 1 74  1660.0 1311
GGAATTCTCATTTTAAAATAAACATTAGCATTTT 1-10-004873 156.28195 1 70  1764.0 1111
TCATAACCAATTCTGTATTCAAACTGTGATTATA 1-10-004873 156.41355 1 65  1752.0 2121
CGGCTTCCAATTCTTTATTTAGAATGATACTTTT 1-10-004873 156.42864 1 72  1860.0 1111
GCATGTCCAGTACTGAAAAGAGAATTTTATGTTT 1-10-004873 156.46868 1 65  1760.0 1114
TATACACCTTTTATATTTCTAATAAAGCAAATTA 1-10-004873 156.49373 1 62  1560.0 2112
TCAGACCTTGTTATGACATTAGTATATTACCTGT 1-10-004873 156.50041 1 60  1656.0 1413
GAATATTATCTTTTCAAAGGATAATAGGTTAAGC 1-10-004873 156.51729 1 59  1660.0 3112
ATAGTTACTCTTATATCTAAAATTTCCGTATTTA 1-10-004873 156.54015 1 62  1560.0 1213
CAACTTCCCATTCTCATGCTATTCTCCCACCTCC 1-10-004873 156.54702 1 66  1664.0 3313
TTATATACTGTAATCTGATTAATATTCGATTAGC 1-10-004873 156.58286 1 59  1652.0 2212
TTTGAAACTATTCTCATAGTATAAATAGAATGAA 1-10-004873 156.58818 1 60  1648.0 2223
TTGTTTTATATTCTAACTGTAGTTTTGGCAACAG 1-10-004873 156.60992 1 67  1752.0 2232
CTGGTTGAACTTCTTGTCGCAGTGTGGGCACTTG 1-10-004873 156.83383 1 69  1660.0 4113
GCAAACACTCTTCTTGTATTAAGATTGGATTTCT 1-10-004873 156.94437 1 62  1656.0 1311
TGTCTTATCAATTTCTTTACAATAGTAGGACTTC 1-10-004873 157.09221 1 61  1656.0 2324
GCTCATCAGTTGTTATGTCTAAAATACAAATAGG 1-10-004873 157.19653 1 59  1648.0 3424
TTCATGCCTGTAATCCCAGAAATTTGGGAGGCCA 1-10-004873 157.20292 1 63 Alu16 87 1548.0 2241
TCACCTCTTCTTTTACAGGGAGAATAATAGCAGA 1-10-004873 157.21164 1 67  1756.0 2414
ATTTTATTGATACTAAATAAATTATCAGAATTTA 1-10-004873 157.41015 1 59  1752.0 1222
GGAGAGGGTGTTTTGTAGGAAGTAGGGGTTCAAG 1-10-004873 158.00309 1 59  1652.0 3313
GTCCTTCCTACTTTGGGTACAGACTGCTTCCTCT 1-10-004873 158.30074 1 64  1656.0 1313
TCTGTACCCCTTTTAAACCTAAACTAGACCTTCC 1-10-004873 158.45698 1 64  1656.0 2423
GCAGGCCCACTTCTCAGCAGAGAAGGCTAAAATC 1-10-004873 158.59445 1 63  1660.0 3122
TTTAATCATTTATTTATCTCAGTATAGACTCGTG 1-10-004873 158.60904 1 67  1756.0 2221
CACACACACATTCTCTCCACAAAGTACAAAATAT 1-10-004873 158.63688 1 60  1752.0 1212
CAGTTTCCCACTCTGTATAAAGACTGGGTTGTAT 1-10-004873 158.89079 1 69  1656.0 1214
TATAAGCCTACTATGATCTGAGAATAGGTTCATT 1-10-004873 158.95666 1 68  1660.0 1123
ATTGTCCCCTTATTCAGTCAAGAACTTGGCATAT 1-10-004873 159.26097 1 62  1648.0 1212
GAAGGGCCTGTGTTTCTGCTAGCATCTGGTCCCC 1-10-004873 159.4742 1 63  1560.0 3113
GATCCACCCCTTCTTTGTAGAATATAGCTGAACA 1-10-004873 159.67986 1 61  1752.0 2322
ATAATTCTCAGTCTGATGGGAGAAACAGAAACTG 1-10-004873 159.72246 1 68  1656.0 1211
ACTCAACCTAATTTTACAGAAGTCTGGGATACAA 1-10-004873 159.74125 1 66  1648.0 1424
TTGCTTCAAAGATTTCTCACAATATTGGCATCTT 1-10-004873 159.88693 1 72  1756.0 1131
CTAACTCTGACTTTATCTCTAAAATGAAAATACT 1-10-004873 159.93057 1 61  1748.0 1321
TTTCTTCCCCTACTTTCCCTAGAAGTCATCCTGA 1-10-004873 159.93186 1 60  1648.0 2224
CAGAATACCATATTACCATCATAATCAGAAAACC 1-10-004873 160.05905 1 65  1756.0 3322
GAGGTCCAAAGTCTCAGTTTAATCTGATAATTTG 1-10-004873 160.07153 1 62  1660.0 3133
ATGGCAGCTATATTCAAAGTAGAAACAGCCCAAG 1-10-004873 160.12606 1 62  1748.0 1233
CTCATGCCTAAAATCCTAGCAGTTTGGGAGGCCA 1-10-004873 160.21661 1 63  1548.0 2334
AATACTCCAGTTTTAATTTAAATGTAAAATTTCT 1-10-004873 160.22958 1 61  1652.0 1121
CTCTTTCCTACTCTACATCCAAAATATGAGCAAA 1-10-004873 160.25942 1 82  1764.0 2223
CTCATGAAAATTCTTTCACTATAACAAGAACAGC 1-10-004873 160.4192 1 60  1652.0 3423
ATTTATCTGATTTTCATTCAAAGAAAGGAAATAC 1-10-004873 160.4543 1 72  1660.0 1222
GAGCTTAGGAGTTTCACACCAGTCTAGGTAACAG 1-10-004873 160.51226 1 64  1656.0 3134
TCTAGTCAGAGTTTGCTGTGAGAATGTAAAGCAG 1-10-004873 160.53583 1 60  1744.0 2421
AACAATCCAACTATATTACAAATATATGAGACCA 1-10-004873 160.6731 1 65  1652.0 1141
CAAGTGCACATATTTTATCTAAAATAGTTTCAGC 1-10-004873 160.76117 1 74  1868.0 3423
GCTTCTCAAATTTTAATGTGAATCTAGTTTATAG 1-10-004873 160.7625 1 61  1752.0 3422
ATATTATCAATTCTAAGATGAGGATAAGATGAGG 1-10-004873 160.76501 1 64  1752.0 1212
TCAAATCTATTTATTACTAGAAAATAAGAGAGCG 1-10-004873 160.8546 1 60  1648.0 2411
GAAAATACAAAATTCAGTAGAAAATACGGGGTTT 1-10-004873 160.93255 1 64  1764.0 1114
CCTATCCTGTTACTTGGCACATAGTAGGAGTCTA 1-10-004873 161.38936 1 59  1548.0 2131
ACTGACCTTTTCTTAGAACTAAAATGTGAAGTTA 1-10-004873 161.81674 1 66  1656.0 1423
GAGTATTTCATACTGGGAACATTACATGAATTTC 1-10-004873 161.82389 1 61  1664.0 3111
TGTTTGCCAACTCTTGGGCTAGAATAAGCAGCCC 1-10-004873 161.8261 1 70  1756.0 2322
TAACACCTCGTTCTCTGAGGAATTTGGTAACTGC 1-10-004873 161.83862 1 63  1660.0 2114
GAGATGCCTATTTTAACTTTATAATTTTCTGTAC 1-10-004873 162.05868 1 60  1760.0 3131
GTTAAAACTATCTTCAAGAAAATAAAGGGTTTTG 1-10-004873 162.0968 1 60  1656.0 3221
GCTAATAATGTTCTGATTTCAACATATGAATTTG 1-10-004873 162.10968 1 64  1660.0 3421
TTCAAACATTTTCTTTATGGAGAGTTAGAACCAC 1-10-004873 162.11872 1 65  1652.0 2241
TGATGAATGATTTTCAATGGAAACTTGGACTTTT 1-10-004873 162.12952 1 59  1752.0 1111
AGAACCCTTGTATTACTCTAAGAAGAGAAGCTGA 1-10-004873 162.14113 1 63  1656.0 1311
CCTTGTATTACTCTAAGAAGAGAAGCTGAATATA 1-10-004873 162.14118 1 59  1648.0 2121
CAAAATACTAATTTTGGGCTAAAATTGGGCTAAA 1-10-004873 162.18597 1 66  1756.0 2221
AAAATACTAATTTTGGGCTAAAATTGGGCTAAAA 1-10-004873 162.18598 1 64  1752.0 1111
ATTTTCTCAGTTCTTTTAGAAATTTTAGAAATTT 1-10-004873 162.47969 1 61  1652.0 1112
CTGCTCATGATACTTAATAGAACATAGGGAACAT 1-10-004873 162.51652 1 62  1748.0 1232
AATAATCCAAATTTGACACAAATACCTGGGCTAC 1-10-004873 162.54243 1 65  1656.0 1121
TGGCTTTCTATGTTATTTGAAGACTGAGATCTCC 1-10-004873 162.68237 1 69  1660.0 2334
TTATTCCCAAATCTCCTTCTAAAATACAAACCTG 1-10-004873 162.86163 1 73  1764.0 2212
TGCCACACTACACTTCCTCAAGAATGAGAGAGAC 1-10-004873 162.91084 1 60  1748.0 2344
AAATCTCCATTTCTGGTGAGAAAATCTTGCCAAA 1-10-004873 162.91994 1 62  1752.0 1112
CATATTTCTGTAATATTTGAAGTTTATGATTTCT 1-10-004873 162.98317 1 61  1556.0 1311
GGGCTTCAACTACTTTGCATAAATTGGGTTGAAT 1-10-004873 163.08618 1 63  1648.0 1224
CTTATTCCAAAATTGACCACATAGTTGGAGGTAA 1-10-004873 163.11477 1 66 Line599 96 1552.0 2214
CACTTTCATTTTCTGTAAATAAATTCAGAGAAGC 1-10-004873 163.12265 1 67  1656.0 3422
TGCAATCCTGTTCTCTCTGCAACAGAGCATGGCT 1-10-004873 163.13917 1 62  1548.0 1344
CCCATTTCTGTTTTCCTAGAAGTATGGGGAGGAT 1-10-004873 163.18149 1 72  1756.0 1244
CTCCATCCTAGTTTCTGACTAAAACAATATGTGC 1-10-004873 163.19719 1 64  1656.0 3414
GGCAATCCTCTTCTCTCTGCAACAGAGCATGGCT 1-10-004873 163.20181 1 63  1552.0 1344
CCCATTTCTGTTTTCCTAGAAGTATGGGGAGGAT 1-10-004873 163.24445 1 72  1756.0 1244
CTCCATCCTAGTTTCTGACTAAAAGAATAACAAT 1-10-004873 163.26018 1 70  1656.0 1223
GGCAATCCTCTTCTCTCTGCAACAGAGCATGGCT 1-10-004873 163.26486 1 63  1552.0 1344
CCCATTTCTGTTTTCCTAGAAGTACAGGAAGGAT 1-10-004873 163.30803 1 75  1660.0 1244
CTGATTCCTGTTTTGAGATTAAATTCTCATGTAA 1-10-004873 163.33488 1 64  1652.0 2214
GTAAAAGATAGACTCATGGGAGTCTAGGCATTTA 1-10-004873 163.41457 1 60  1660.0 2111
GAAATGAACAAATTTACATGAAGATGAGAACAGT 1-10-004873 163.46363 1 61  1656.0 1423
TTATTTTCTAATTTAAATTTATTAACAGATTTTG 1-10-004873 163.53132 1 59  1556.0 2212
TACCTTCCAAATTTTCCTTGAATCTGTCCTCTTC 1-10-004873 163.53469 1 63  1660.0 2144
CTAACCCCTATTCTTCTGAGAACAGCTGTAGTCT 1-10-004873 163.53907 1 62  1652.0 1314
GCAGTCCCAAGACTTTGCACAGTAGCTGTTCAAT 1-10-004873 163.55914 1 67  1656.0 1223
CCTTGTATTACTCTAAGCAGAGAAGCTGAATATA 1-10-004873 163.64094 1 59  1648.0 2121
GAAATCCACAAATTCACAAAAGATTAGGAATAAT 1-10-004873 163.94672 1 72  1664.0 1221
ATTTTCTCAGTTCTTTTAGAAATTTTAGAAATTT 1-10-004873 164.0064 1 61  1652.0 1112
CTGCTCATGATACTTAATAGAACATAGGGAACAT 1-10-004873 164.04326 1 62  1748.0 1232
AATAATCCAAATTTGACACAAATACCTGGGCTAC 1-10-004873 164.06907 1 65  1656.0 1121
TGGCTTTCTATGTTATTTGAAGACTGAGATCTCC 1-10-004873 164.09555 1 69  1660.0 2334
TTATTCCCAAATCTCCTTCTAAAATACAAACCTG 1-10-004873 164.18492 1 73  1764.0 2212
TGCCACACTACACTTCCTCAAGAATGAGAGAGAC 1-10-004873 164.22099 1 60  1748.0 2344
CAACAGCCATTCCTAAATAAAATACAAGAATTTC 1-10-004873 164.22226 1 65  1564.0 3111
AAAGTTCAAACATTCTTAGTAAAATAATATGAAA 1-10-004873 164.22943 1 69  1760.0 1113
GTGGTCAATGTTTTATGTGCAGAATGAGAGGCCA 1-10-004873 164.33623 1 63  1752.0 2334
CCAGTTCACCTTTTGTGCCTAGGAGGCCAATTCC 1-10-004873 164.49115 1 61  1556.0 3311
TAATTTCCCACTTTAAAGTGAGAAAATCAAACAG 1-10-004873 164.62106 1 69  1660.0 2112
CAGGTTTGTATTTTAGAAGGAGATTTGGGAATAA 1-10-004873 164.65271 1 73  1764.0 2212
GGAGATCTCAGTCTTCAAATAACATAGAAAGCCA 1-10-004873 164.76042 1 69  1660.0 2334
GTAGCCCAGGTATTTGTGTCAAATTTGGATTATT 1-10-004873 164.7869 1 65  1656.0 1121
ATGTTCCCTATGTTCTATTAAGTATCATGAGCAG 1-10-004873 164.81271 1 62  1748.0 1232
AAATTTCTAAAATTTCTAAAAGAACTGAGAAAAT 1-10-004873 164.84958 1 61  1652.0 1112
ATTATTCCTAATCTTTTGTGAATTTGTGGATTTC 1-10-004873 164.90929 1 72  1664.0 1221
GTAATTCTTATTTTATTAAGAGCACTAGTATATT 1-10-004873 165.06378 1 67  1660.0 1121
CACGTTGACTTACTCTCTCCAGAAACGGCCCCAC 1-10-004873 165.07008 1 65  1656.0 3233
CATGCTCACCTTCTTCCACGATAATTGAAAGAGT 1-10-004873 165.19717 1 63  1652.0 1424
TGCTTTCCTGTCTTTACAGAAGAACCCCAGCTGT 1-10-004873 165.20829 1 63  1552.0 1413
ATCTTTCTTTTATTCTCAGTATTAGGGGAAAAGT 1-10-004873 165.31725 1 67  1552.0 1242
TATGGCAAGATTTTCTCACCAGAAATGGAGATTT 1-11-004610 165.44077 1 63  1756.0 1112
GTATAGCATAGTATAGTGGTAATACTGGAATCAG 1-11-004610 165.4662 1 60  1552.0 3212
CAGGTTTGTATTTTAGAAGGAGATTTGGGAATAA 1-11-004610 165.499 1 73  1764.0 2212
GGAGATCTCAGTCTTCAAATAACATAGAAAGCCA 1-11-004610 165.67805 1 69  1660.0 2334
GTGTCTGGTATTCTTCTCTGAGAAGAAGAATTCA 1-11-004610 165.7223 1 68  1760.0 2311
AAACTTCCCAAATTTGATGAAAGACATGAATACA 1-11-004610 165.73153 1 71  1560.0 1114
CGCGTTCGGCTGTTAACCGAAAGATTGGTGGTTC 1-11-004610 165.78783 1 64  1556.0 3114
TTACATCAAATATTGGTCTCAGAACTGTCATGGC 1-11-004610 165.83798 1 62  1752.0 2214
GTAGCCCAGGTATTTGTGTCAAATTTGGATTATT 1-11-004610 165.84173 1 65  1656.0 1121
ATGTTCCCTATGTTCTATTAAGTATCATGAGCAG 1-11-004610 165.8673 1 62  1748.0 1232
GAAATCATTATTATTTCTACAATATGGGCTTATC 1-11-004610 166.00554 1 61  1764.0 3111
CCTTGTCCAGTTCTCAAAGGAATCTGCAAACAAC 1-11-004610 166.4549 1 65  1652.0 3223
CTCACACCTGTAATCTCAGCAGTTTAGGAGACCA 1-11-004610 166.73123 1 62  1548.0 2332
GGCCTCAAGACTCTTTATGAAGAAAAGGTTCTTC 1-11-004610 166.98774 1 61  1660.0 3113
TTAATTCCCATTTTACAGATAGGAAAATAGAGTC 1-11-004610 167.04211 1 66  1660.0 2211
GAAATTAGAATGTTTTGGGCAGAACTTGAAGGAT 1-11-004610 167.14146 1 62  1656.0 1244
GCCATTCAAATTCTTTAATTAAACTCTGGCCACA 1-11-004610 167.17435 1 67  1752.0 2323
CATCTATTTACTATCTGACTAGAAGAGGAGCCTT 1-11-004610 167.17547 1 60  1556.0 1133
AAGACTCTCCTTCTCCTGTAAATCTTAGAAAGAG 1-11-004610 167.20205 1 63  1648.0 1131
TGACTTCTAATTTTGGTAACAGAATTTTAAACAT 1-11-004610 167.24219 1 70  1856.0 1232
TTAGCAGTTATTATTTAAGTAAAATTAGGACTAT 1-11-004610 167.27821 1 61  1756.0 1213
ACTCTTCCAGTTTTAGCCACATTCTCTGACATTC 1-11-004610 167.31876 1 63  1556.0 1424
TACTGACACATAATCTTCTTAGAAAAGGCAGGCA 1-11-004610 167.34076 1 59  1648.0 2142
TGGCCTCCCAAACTGCTAGGATTACAGGCGTGAG 1-11-004610 167.36051 1 59 Alu16r 93 1544.0 2334
CAAGTACACATTTTAGATTAAATGTAGAACCAGG 1-11-004610 167.5335 1 73  1764.0 4113
CCTGTGCCAAGACTAAGATGAGTATATTTGGGAA 1-11-004610 168.04851 1 62  1748.0 2244
TGAGTGTACATCTTCTATTGAATACAAGATCCTT 1-11-004610 168.05145 1 63  1656.0 1133
TGTTTTCTGTTTCTTATAACAGAATACCTGAATC 1-11-004610 168.29037 1 60  1752.0 2322
ATATTGGATTTACTTTTGCTAAAACGGGCACCAT 1-11-004610 168.3181 1 62  1652.0 1212
TAGTGGGCATTTCTTTGGTTATAATTGGAGCTGA 1-11-004610 168.32597 1 60  1652.0 2132
TTTTGTCCAGTTCTTCATTCAAAACACCAAGATC 1-11-004610 168.45597 1 65  1656.0 2222
AGACTGGGTAATTTATAAAGAAAAGAGGTTCAAT 1-11-004610 168.45778 1 61  1652.0 1223
GAAGCTACCAAAATTGATCAAATCTAAGATTCCA 1-11-004610 168.48813 1 59  1556.0 2331
AAATTTCCCAAATTTGGCGAAAGACATGAACATA 1-11-004610 168.66681 1 76  1568.0 1112
ACGTGCCCTTTTCTGATTCCAAAAGAGTGAGGGT 1-11-004610 169.15194 1 61  1648.0 1432
AAAGATCAGAGAATCTTAGGAGAAAAGTCACACG 1-11-004610 169.22218 1 61  1556.0 1113
AGGCTGCCTCTGCTCTTGGAAAACTAGGAAAGGG 1-11-004610 169.33752 1 72  1556.0 1334
CAAGTATTTCTTTTGGGTCTAGTGTGTGTACCAT 1-11-004610 169.40172 1 62  1656.0 1233
ATGGTCTCAATTCTGCCACTATAGTGTGAAAGCA 1-11-004610 169.55135 1 61  1648.0 1233
GCTGGACCTCTACTGACTTCAGTAGTAGCTGGGC 1-11-004610 169.74392 1 62  1652.0 3423
AAACCATTCCTTCTAGGATCAGAATAAGAATACC 1-11-004610 169.8111 1 61  1756.0 1114
TAGTGTCATAAATTCAGTAAAATACAGTATTTCT 1-11-004610 169.91698 1 64  1656.0 1311
GAAACCCTAAAATTCCATTGAATATATAAATCCA 1-11-004610 170.14226 1 61  1756.0 2331
CTATTTCTATTATTTTGGTGAATATCTTTATTTA 1-11-004610 170.17069 1 62  1756.0 2111
CAAATTACAACTCTAGGAGTAGAATCTGTCCCTG 1-11-004610 170.25926 1 67  1760.0 4111
GAAAATCTCATTTTCTGAGGAGAAATTCAAGCCA 1-11-004610 170.33463 1 63  1756.0 2334
TGCTGCCCGCTTCTTCCTACAGGAAGGGAAGCCA 1-11-004610 170.86133 1 62  1544.0 2334
AACAGCATGATTCTTTGCCCAGTAGAGGAGGCTG 1-11-004610 170.90581 1 61  1752.0 1141
GACACTCTAATCCTCAGGGTAGAACCTGAGAAGG 1-11-004610 170.91384 1 60  1648.0 3141
TAGTTTCAAAATTTATATTTAGAAGGTCAAAGTC 1-11-004610 170.99929 1 62  1656.0 2132
GAGATGCAAATTTTCCTTACAAAAGAGTAACTCC 1-11-004610 171.59427 1 75  1772.0 3131
GTTGAACCTCTTTTCTTTATAAATTACCCAGTCT 1-11-004610 171.72268 1 62  1656.0 1314
CTGATTGCTAAATTTTAGGAATTTTATGAGCCGG 1-11-004610 172.32318 1 63  1552.0 4231
GGAGGTCTCACAATCATGGTAGAAGGCGAAGGAG 1-11-004610 172.33907 1 61  1552.0 3313
TGTGCCCTGCTTTTAGGCAGAAAAGGGGAGGCAA 1-11-004610 172.37643 1 62  1644.0 2234
TACATACTTATACTAACAAAATTATTCGTCGTTT 1-11-004610 172.70435 1 61  1756.0 1114
CTCGCTTGTATTTTCTCACAAGGACCGGGTCTGT 1-11-004610 172.71046 1 63  1652.0 1413
AACGGTGCTGTTCTCTTGACAGTCTAAGGCCTCT 1-11-004610 172.89417 1 67  1660.0 1143
GTTCTTCTCCTTATCTAGCTAGAAATAGCACGGG 1-11-004610 174.01172 1 59  1548.0 3224
ACAGACCCAACATTCTAGTAAGAATTTAGGCTTA 1-11-004610 174.04206 1 62  1756.0 1413
GTAGGACTCACATTAGCCACAAGATTAGAAATTA 1-11-004610 174.35304 1 65  1660.0 2112
ACCCTCCCTAAACTGCTCCTAAGATCAGGGCTTG 1-11-004610 174.35377 1 66  1656.0 1444
CAAGACCCTGTTCTCTACAAAATAAATAAATACT 1-11-004610 174.43634 1 67  1660.0 1321
AGTGGGCCTAAATTTAAAATAGAATGAAGCAGCC 1-11-004610 174.43694 1 59  1748.0 1323
TGGCCTACAATTCTCAAATGAGAAATAGCTCTTG 1-11-004610 174.72864 1 62  1752.0 2334
AAGGTTGGCATCCTTTGTGTAGAATATGTGTGGG 1-11-004610 174.82907 1 63  1752.0 1133
GCATGGTAGCTATTAGTCATAATTTAGGACCTCT 1-11-004610 174.86387 1 61  1656.0 1313
GACCTTCCTGTCCTGCCTTCAGAATGCAGTGTAG 1-11-004610 174.86689 1 61  1656.0 3144
ATCTATCCTCTTATCTGAGAAATATACGTTGATA 1-11-004610 174.9046 1 63  1652.0 1242
GTGATAGGGAGTCTAAGCACAGAGTAGGACTTTT 1-11-004610 174.92879 1 61  1656.0 1111
GGGGCCCCAATTCTCTGCACAATCTACTGTTGTC 1-11-004610 174.99173 1 61  1756.0 3141
GTTTTGAGAGTTCTGTATTAAATATATGATTTGT 1-11-004610 175.10245 1 60  1752.0 1411
TTCCTTGTAGTACTGGAGAAAGAGTAGGTTCTCC 1-11-004610 175.11509 1 64  1656.0 2244
GGGGACAATTTTCTGAGAGTAGTAATGGAGGGAG 1-11-004610 175.13979 1 59  1648.0 3333
TAAGGTTTTATCTTGTTGCAAGAGTGGGACCTAC 1-11-004610 175.15752 1 71  1668.0 2113
ATAGTTCATAATTTAAATAAATTATATAATGTTG 1-11-004610 175.51837 1 66  1664.0 1213
TGTGTGCCTATCTTTGTGGCAATACCACACTATC 1-11-004610 175.61225 1 64  1656.0 2323
GAATGGCAAAGTTTATATTTAGAATGGGATATAT 1-11-004610 175.70746 1 67  1760.0 1212
TTGGTGGTGATGCTGGGACTAGAACCTGAGCTTC 1-11-004610 175.86431 1 61  1656.0 2233
TTCTCTTCCATATTACAGGGATTATACGGATATA 1-11-004610 176.174 1 62  1752.0 2121
AACAGGCCTCTACTATCCTGAAAATCTCCAGCAA 1-11-004610 176.18463 1 59  1748.0 1141
GTGCCTGCCATTCTATGTGGAGTCTTGGTACCCA 1-11-004610 176.20636 1 70  1756.0 2333
AAACATCAAGTTATTTCTATAGAATGGGATAATA 1-11-004610 176.20943 1 64  1656.0 1114
TCATGGCGAGTTTTCAGTGAATTAAAGGAGCCGG 1-11-004610 176.22548 1 59  1548.0 2412
CACTTGGAAATACTTAATACAGAACCAGGACCTC 1-11-004610 176.28624 1 61  1756.0 3133
TGCCTTCCAAATTTCAAGCAAATTTATCTGCTGC 1-11-004610 176.30889 1 64  1656.0 2344
TGCACAAATATTTTCATATCAAAATAAGGAAGAA 1-11-004610 176.3134 1 61  1848.0 2242
TCATCACCAATATTTTCCCAAGTGTGAAAAGCTC 1-11-004610 176.48534 1 63  1756.0 2412
GTTCGTCTAACATTACCTGTAGAATAAGTGACAT 1-11-004610 176.49342 1 62  1748.0 1232
AATAATATTCTTCTGTCTGCAATAAAGGCTTTTC 1-11-004610 176.61235 1 61  1660.0 1121
GGCAATGACTTTCTGCATATAAAATGGGGAAACT 1-11-004610 176.72526 1 61  1748.0 1322
GGCTGTGTGATTCTCCTAGGAGAATCAGCGCTGG 1-11-004610 176.7676 1 62  1852.0 3342
GTCAGTCTTTTACTTTTAGCAACATAATAAGTAT 1-11-004610 176.78431 1 63  1656.0 1214
TTCATTCATTTATTTATTCAAATAATACATATAC 1-11-004610 176.8465 1 60  1652.0 2241
CACCTTCCAATGTTATGCTCAGACTCCTAAGTAA 1-11-004610 177.3627 1 66  1656.0 2214
CTTATTTGGAAATTCTACCTAGTGTCTGAACAGA 1-11-004610 177.36947 1 63  1648.0 2423
CTGCTTCCTATCTTCTCATCAGTACAGAGGGAAA 1-11-004610 177.53242 1 66  1652.0 2224
GTATTTCCATTATTCTGTTGAGGATAATGAGGCC 1-11-004610 177.56446 1 65  1660.0 3212
CATTCTCAAATTTTGGTCCTAGAACGAGTTTCCC 1-11-004610 177.78009 1 60  1748.0 3331
GGAGCAGCCGTAATTGGGGAAGTTTCAGAACATG 1-11-004610 177.96313 1 59  1556.0 3313
TTAGTTCAACTCTTCACACCAGGATGAGAAGTTC 1-11-004610 178.19365 1 69  1564.0 2213
GGAGCTATGACTCTTTCATCAGATTTGGGACCTC 1-11-004610 178.33009 1 67  1664.0 3133
TTCCAACCTCTTCTTGACACAGCACAGTAAAAGT 1-11-004610 178.40323 1 61  1548.0 1422
TTTGGTTTCCTTCTGCCAGAAAATTGGGATAATC 1-11-004610 178.81845 1 62  1652.0 2223
CTGTGTCTGCTTCTGTGTCCAAATTCCGCTCTTC 1-11-004610 178.89655 1 60  1652.0 3113
CAAATTCCGCTCTTCTTATAAGAACATTATATTC 1-11-004610 178.89674 1 63  1564.0 3112
GCCCGGCCCAGTCTAGGAATAATATCTTAATACC 1-11-004610 178.97771 1 62  1752.0 3321
TCTTTTCACTTATTAAGACCAGTTTTATAACCTA 1-11-004610 179.00766 1 64  1652.0 2133
TATTTTAATACTCTACTGATATTAATGGAATTCA 1-11-004610 179.12712 1 62  1556.0 2122
GCTGTTCATAGTCTTGACTCAGAACAGCTCTCTT 1-11-004610 179.18443 1 67  1660.0 1131
TCCGGAAGTATATTAAGCCCAAAGTGTGATTTCC 1-11-004610 179.28189 1 60  1752.0 2443
TTCACTCATGTATTGTCTGCAATAACAGACTGAG 1-11-004610 179.56951 1 61  1644.0 2241
TGCACACCCATACTCCGTTGAACACAGGCTTCCT 1-11-004610 179.72047 1 61  1644.0 1331
ACAGTCCTGAGATTCCAAGGAACAATGGAAGGGA 1-11-004610 179.75467 1 66  1552.0 1413
TCTAGCCCTGTTCTTACTACAGAAGAGGTCAAAG 1-11-004610 179.8355 1 64  1648.0 2421
AAGACTCATTTATTTATCTGAATATACATTTTCC 1-11-004610 179.95557 1 60  1756.0 1131
ACAAAGCCCATTTTGTAATAAAGAGCTGAGTATC 1-11-004610 180.17402 1 61  1652.0 1411
GTTCTTGAGTTACTTCCCTTAGAATAGGGGTCTC 1-11-004610 180.20452 1 66  1760.0 3131
ATTTCTAGTATTCTTATTTTAATAAATGAAGAAA 1-11-004610 180.37175 1 66  1752.0 1222
GGGATCCAGGTTTTCGGTTGAGTTTTGGAAAGGT 1-11-004610 180.49224 1 67  1652.0 1442
AGCATTCCCCTTCTCTAGAAATAGTACCATCAAC 1-11-004610 180.7027 1 61  1552.0 1341
GACCATCCTTTTCTGACCACAGGAAAAGCCCTTC 1-11-004610 180.75002 1 68  1568.0 3113
GAATAAGCTATGCTGAGGGAAGTCTGGGCTCTGA 1-11-004610 180.85171 1 62  1660.0 2413
AGGCTGCGCATTTTACGAGGAGAAAAGAGAGACA 1-11-004610 180.92136 1 62  1748.0 1334
CCCAATCTAAAATTTCAGGGAACAAAGGAAAGGC 1-11-004610 180.98092 1 66  1552.0 3442
CAGATCCTGTTTCTTCCTCCAGAAGAGGGGACAA 1-11-004610 180.9862 1 61  1648.0 2232
GAGCTTCTGTTTCTGGACCTAAAATGGGTATAAG 1-11-004610 181.00429 1 73  1760.0 3134
TAGAAACCTATTCTAAACCTAGAAAATTACTTCC 1-11-004610 181.13462 1 65  1760.0 2131
CAAACTGATATCCTCCATGTAGAATAAGATTAGC 1-11-004610 181.23651 1 65  1760.0 3421
AACAATCTTTTACTAAACAAAGAAAGCTAAGGCT 1-11-004610 181.30952 1 59  1648.0 1141
AATCCTCTTTTACTTCAGCTAATATTGAAATGAG 1-11-004610 181.36337 1 69  1756.0 1124
TACAGTCTGAGTCTTGAGGCAGAATTACTTCTTC 1-11-004610 181.38949 1 59  1756.0 2141
GAAATTCAGAGACTCAAGACAATAAAGTTTTATT 1-11-004610 181.39337 1 62  1660.0 1121
TAGTTTCTGATTTTGAAAAGAAATTAAGACATTT 1-11-004610 181.5312 1 73  1764.0 1112
TGGGTTCTCTTTCTATCACAAATAAAACGTCCTT 1-11-004610 181.76193 1 62  1652.0 1133
CAAAGACCTTTTCTGTTTTCATTAAAAGTGCTTG 1-11-004610 181.76582 1 60  1560.0 4111
GATACACAAACATTTATTGTAGAATATGCAACTG 1-11-004610 181.80746 1 63  1756.0 3121
TTCAATCATCTATTTATATCAGTACAGACTCATA 1-11-004610 181.84156 1 62  1652.0 2123
TATGTCCTGCTTTTAGGCAGATAAGGGGAGGCCA 1-11-004610 181.87391 1 60  1548.0 2123
GATGAGATCAGTTTTCTCCCAGTTTGGGACCTGG 1-11-004610 181.9134 1 62  1656.0 3123
CTGGTTCAGACACTATCAAGAAAGTAGGCTAGGC 1-11-004610 181.92575 1 70  1656.0 3442
TGCCTCCCCACTTTGTAGAGAATTTAGCAAGCAA 1-11-004610 182.00196 1 67  1652.0 2234
ACTGTAAACATATTATAATTAAAGTCAGAAATAA 1-11-004610 182.09684 1 64  1752.0 1423
AAATCCCAGATATTCTATAGAGAATTACAACTAG 1-11-004610 182.09972 1 67  1860.0 1112
GAAGTTCTTACTCTTAAGATAAGAAGGGGTGGGC 1-11-004610 182.19908 1 68  1564.0 3113
GGTCTTCAGTTTCTACATGAAGCATCTGAAATTT 1-11-004610 182.33006 1 69  1660.0 1112
TATGTACAAAATTTTCTGTAAATATACACTCCTA 1-11-004610 182.33845 1 63  1756.0 2123
TCCCTTCCTCTGTTATCCCAAATGTGGGACATAG 1-11-004610 182.38862 1 71  1556.0 2444
CAGCTTCTCTTACTGGAGGAAGGAAGAGAAGGTG 1-11-004610 182.49 1 63  1552.0 4134
CCAGCCCTTATAATATTTCTAAGATACAAATATA 1-11-004610 182.55199 1 60  1656.0 2121
AAATTGCCTCTTTTGAGTGAAATAAATTATCATT 1-11-004610 182.57515 1 68  1664.0 1112
CTACTTCCTACATTTGCGTTAGTCTCAGTTCCAC 1-11-004610 182.83023 1 71  1660.0 3233
ACTATTGCCTTATTATTACAAACAAGGGAAGGAG 1-11-004610 182.83299 1 64  1548.0 1421
TGGGTTCGGAGTCTGTCAGCAGAATATTTATTGT 1-11-004610 182.95668 1 67  1756.0 1411
AAGTCTCCCTTACTAGACAGAGACTGTGAGAGCA 1-11-004610 183.03318 1 64  1648.0 1132
GGGATCCACATCTTGGCATAAGAAGTGGAAGGCT 1-11-004610 183.03647 1 67  1652.0 1344
CAGCTCTGGAAATTCAGAACAGAATAGGATTTCC 1-11-004610 183.04472 1 66  1760.0 3311
CAAGTGCTCTTTATATAGCAAAGATATTAACCCT 1-11-004610 183.08029 1 60  1556.0 1333
AGAGTGCCACTTCTTAAAAGAAAAGCATAATAAT 1-11-004610 183.16144 1 64  1652.0 1221
AGTGTTTATATGCTGATATAAGCACGTGTACTAT 1-11-004610 183.33871 1 61  1552.0 1213
ACTGGCCGTATCCTAAGTTCAGAAGACAGACTCC 1-11-004610 183.52832 1 61  1656.0 1423
TGAGTGTCCACTTTGTGCTGAGCATTGGAGATTC 1-11-004610 183.72527 1 68  1664.0 2313
TCTTGTCCTATTATTTCCTTAATATTTTACTATA 1-11-004610 183.77195 1 63  1752.0 2121
GAATCTCCAAATCTCTGATGAGCAGAGGAAGTGA 1-11-004610 183.81699 1 74  1568.0 2414
ATTAGCCCCATTTTATGAAGAAACTGGGATAACA 1-11-004610 183.8659 1 68  1748.0 1221
TCATTGGCGACACTGCGTTTATAATAGGCATTTA 1-11-004610 183.99494 1 63  1660.0 2111
ATCTCTCCATTCCTCAAAGCAGATTGGGGACATC 1-11-004610 183.99857 1 68  1556.0 1242
GCAGAGCCTCTTCTCCTGTGAAAATAGACTCGTG 1-11-004610 184.01479 1 73  1768.0 3413
CCGACCCTTCTTTTCTTTAGAAAACAGGTTGGGG 1-11-004610 184.0802 1 59  1644.0 4431
AAGGCACCTCTACTCCTATTAGTATTTGGCCCTC 1-11-004610 184.08993 1 72  1764.0 1133
TTATATTTCATATTTCATTGAATCTAAGACATCT 1-11-004610 184.13865 1 61  1752.0 1312
TGAAATCTGACTCTGGCTTGAGAACAGGACGGGT 1-11-004610 184.37261 1 67  1652.0 1444
TTAGGACCCATTATTCAGGAAATTTAGGGGAAAA 1-11-004610 184.42692 1 64  1652.0 2213
TCCCCTACTATATTCATCAGAGAAGCTGCATAAT 1-11-004610 184.44919 1 63  1748.0 1221
GATGTCCACCTGCTTTTATGAATATAAGTGGATT 1-11-004610 184.57837 1 62  1656.0 1124
CACGATCATATTATGAAGTTAATATTAACCCCAT 1-11-004610 184.60016 1 61  1752.0 1233
AATAGTCCTTTATTTTATTTAATAAAATAAAATA 1-11-004610 184.61264 1 68  1660.0 1121
TTTACTCCCACTCTGTCCTTAATCTAGAAAGACT 1-11-004610 184.70147 1 68  1652.0 1324
TGGTTCTAAATACTAGGGAGAAAATAAGAAGAAA 1-11-004610 184.7685 1 67  1852.0 2224
CAGACTACTCTGCTAATTAAAGAAAAGGAGATGT 1-11-004610 184.77374 1 64  1556.0 1412
CCGCTTCCCTTTATTGTGGGAATTTGGGCTTGTG 1-11-004610 185.08594 1 61  1548.0 4141
GCCTGTCCATTATTGTATGGAAAACTTGCATTTC 1-11-004610 185.20007 1 66  1660.0 3111
GGCTTACCTATGTTTGGGGTATATTTTGAAGGTA 1-11-004610 185.23209 1 64  1556.0 2144
GACATTTCAAATATTTCAGGAGTAAAGGACATAA 1-11-004610 185.49049 1 64  1560.0 2212
TGTGGCCCCAGTCTCAGCCTAGAAGAGGAACCCC 1-11-004610 185.90274 1 79  1664.0 2323
GAGGTAGAAATCCTGGTAGAAGGAGAGGACTCGG 1-11-004610 185.91064 1 59  1552.0 3133
GCATGGCCCTTTCTGGGTACAGCACAGGATAAAG 1-11-004610 186.36556 1 63  1552.0 3412
AGTCTTCCCTTTCTTGTCCTAATTTTCCATCCTC 1-11-004610 186.76599 1 66  1656.0 1324
CTCATGCCTGTAATCCCAACAATTTGGGAGGCCA 1-11-004610 186.77426 1 63 Alu16 90 1548.0 2334
GAAATTATAATATTTTAGACAGAATGGGTTACAT 1-11-004610 186.80127 1 68  1860.0 1232
ACAGGAAATATATTTGAAGAAATAATGGCTGGAA 1-11-004610 186.89927 1 59  1748.0 1413
CTTGTCACTGTATTAAAAGAAAGAATGGAGTGTT 1-11-004610 187.05001 1 63  1552.0 1141
AACATTCATAAATTACTTAGAAAAGTGTGACAAA 1-11-004610 187.06472 1 67  1656.0 1141
AAAGAAAGTAGTTTAGAAGGAACAGAGGAACAAC 1-11-004610 187.12797 1 67  1564.0 1113
CAAGCAGTATTACTATAGACAAAAGAAGAACAGT 1-11-004610 187.13084 1 63  1656.0 1423
TCCTATCAAATATTTAAGGAAGAAATGCTACCAG 1-11-004610 187.16184 1 64  1748.0 2442
CTTTGACCTAAATTTATACTAGTTTGTAAATGAC 1-11-004610 187.28294 1 59  1648.0 3241
GCCTCAGTTGTTCTATCTGTAAATTGGGAATAAT 1-11-004610 187.31881 1 59  1648.0 1221
CAGCCTCCCAAACTGTTGGGATTACAGGCGTGAG 1-11-004610 187.40745 1 60 Alu16r 90 1548.0 4134
CAGGATCTGATACTTAAAGGATAATTACTCCTCA 1-11-004610 187.44736 1 59  1752.0 2313
TAAAGCCTTATTCTAAAGAAAGTAATTCAATTTG 1-11-004610 187.79839 1 62  1760.0 2111
CAAGTGCAGCTATTTGGGGAAAGACAGTCAGATG 1-11-004610 187.85346 1 59  1556.0 4113
GAAGATCAAAATCTACAAATAGTATACTGCCAAT 1-11-004610 187.87823 1 65  1760.0 1223
CAAGAGCCAACACTTTGTCAAGAAATGAGTCTCC 1-11-004610 187.93004 1 63  1660.0 3313
ACTATACCAAAACTCAACAAATTACAGGGTCTGA 1-11-004610 187.97209 1 63  1552.0 1421
TGAGTGCCTCTCTTGGCCTAAATATGACATGCCC 1-11-004610 188.05753 1 64  1656.0 2313
AGAGATCCCACTCTGTTAAAAGAAAGTGAAACTA 1-11-004610 188.18346 1 73  1660.0 1313
ACAGCTGACCTTCTGTACTAAGTATGTGCCCCTG 1-11-004610 188.18781 1 61  1752.0 1413
AAAATCAACAAATTCCTTGTAAAATACGATATAC 1-11-004610 188.21951 1 62  1760.0 1111
GATATACCAAAATTGAAACCAAAATAAATAAAAA 1-11-004610 188.21978 1 64  1756.0 2222
TCTCTTTTAATACTGTCTAAAATGTTAGAACTCT 1-11-004610 188.2953 1 69  1756.0 1313
TGGATTCCCAAAATGGTACCAAAACAGGCAAAAT 1-11-004610 188.31761 1 67  1552.0 1222
TGAACACAAAGATTACTTCCAATATTGGAGAAAT 1-11-004610 188.45651 1 64  1748.0 1222
ATAGTTCACAAAATAGTTTAAGAATACCTACGTA 1-11-004610 188.46241 1 65  1660.0 1213
GATCTTCATAGTATTCACCTAATATCTAACTTCT 1-11-004610 188.50367 1 59  1656.0 1311
GCCATAGCCAATATTACTGCAGTATATGAAGATA 1-11-004610 188.58384 1 62  1656.0 2124
CCAAGTAACATTTTCCTATTAGAATAAGCTCAAA 1-11-004610 188.6388 1 64  1852.0 2223
AAAACACAAATACTGAAATTAAGAAAGATACACA 1-11-004610 188.65815 1 59  1652.0 1111
AAAGAAAATATACTATTCAGAGAATTTGTCAGAA 1-11-004610 188.67334 1 60  1852.0 1113
GGTTTGCCAATATTACTGAGAGTACCCCAAATCC 1-11-004610 188.76582 1 67  1760.0 3312
CTTTGCCCTAAATTCTAGTGAATATCTGGAAACA 1-11-004610 188.94892 1 65  1748.0 2322
ATAAATGCCACATTTATTTCAGTACTGGAGGTTT 1-11-004610 189.01136 1 64  1656.0 1114
TTAGTTTTCAAATTACCAAGAATATAAGGAATTA 1-11-004610 189.0195 1 69  1764.0 2112
GGCTCTCCACTTTTAGGCACAGTCTTTGTTCTTT 1-11-004610 189.08353 1 65  1656.0 1113
TAGATTCCTACTTTGTTCTAAATCTGAAAAGAAA 1-11-004610 189.08991 1 68  1656.0 2131
ACTGCTACTTTTCTGCTATGAGAAAGAGAAGGAC 1-11-004610 189.27925 1 68  1656.0 1423
CAAGCTTCCATTTTCTCATGAGAAAATGGGGCTA 1-11-004610 189.47161 1 66  1760.0 2134
AGCTTCCATTTTCTCATGAGAAAATGGGGCTAAG 1-11-004610 189.47163 1 65  1748.0 1342
TCAGTGCCTCTGTTCTTTGGAGACTTCCTACTCC 1-11-004610 189.49335 1 63  1560.0 2413
TAAATGCCAAGTATAAAGGTAGTAAGGGGCCTGG 1-11-004610 189.52103 1 62  1556.0 2111
CACTTTAATAAATTGTCCAAATTTTAAGAAATAG 1-11-004610 189.52989 1 60  1556.0 4142
TCATTTCACTTTCTTTATGGAGTCTTTAAAGTAA 1-11-004610 189.69186 1 61  1652.0 2214
GATGGGACAGTATTGAGACTAAAATTTGGTTTTG 1-11-004610 189.84312 1 59  1756.0 3123
TCATTACAAATATTCTAAGCAGTTTCTGACTTTG 1-11-004610 189.86648 1 65  1756.0 2412
TAATTTACAATAATAACAAGAAATTAGGAATACC 1-11-004610 190.06202 1 73  1668.0 2112
ATCCTTAACATCCTTACAACAAAACAGGCACCTG 1-11-004610 190.55975 1 67  1656.0 1244
CCACTTCTAAGTCTCTCCCAAGAAAGATCACTTA 1-11-004610 190.61686 1 61  1656.0 2113
CAGGATGGAAATCTGTGGACAGAATCAGAAGACC 1-11-004610 190.71584 1 66  1756.0 3324
CTCACACCTGTAATCCTAGCAATTTGGGAAGCTG 1-11-004610 190.72094 1 64  1552.0 4134
AAAGGGCAAAGATTTGCAGCAGAAGAGCTATGCA 1-11-004610 190.90391 1 59  1652.0 1113
TGACGACCTATAATAACATAAGAAAGTGATGTTG 1-11-004610 190.90879 1 62  1656.0 2314
GACATGAGTACTTTGGGGAAAGAATGAGAAGCGC 1-11-004610 191.01778 1 65  1760.0 3141
GCTCCCCTTAAACTAGAGCTAATGTTCAAACTCA 1-11-004610 191.11078 1 59  1652.0 2313
TCCGCACTAAGTTTGGCATCAATATGGTGACTTC 1-11-004610 191.13575 1 66  1760.0 2443
TTTAAACATATTTTAGTGACAGAAATGTACAATG 1-11-004610 191.23067 1 60  1748.0 2221
TAAGTGCAATTTCTCAATTTAATAAAGGAAGGGA 1-11-004610 191.25543 1 75  1664.0 2113
AAAATACATATATTACTGCAAATCTAATAACCTG 1-11-004610 191.29131 1 72  1768.0 1111
TTCCTTCTGATTATAAATGGAACATAGGCTCTCT 1-11-004610 191.34524 1 68  1656.0 1313
TACTTACAAATACTCATTCAAGGAGTAGAGCTTA 1-11-004610 191.43833 1 64  1656.0 2113
GCATGTGGTATTCTCTTCAAAATACTGGACTGGG 1-11-004610 191.60254 1 66  1756.0 3412
GCCCGGCCCATTCTTCCTGCATTTTAAGATGGGT 1-11-004610 191.62091 1 60  1648.0 1444
TCCTTCCAGTTTCTGAGCACAAAACTGCAACGCA 1-11-004610 191.66597 1 63  1648.0 2343
GAAATCAGGATACTGTTACCAAAAGAAGGAGAAG 1-11-004610 191.84893 1 60  1756.0 3111
GAGATTCCAAATCTCATAGAAGGATTCTGATTGG 1-11-004610 192.00897 1 62  1656.0 3131
AATCCTACTTTTATGATTAGAAAAGAGGAATAAT 1-11-004610 192.10352 1 65  1556.0 1124
TTTTGACCCATTATAAACCCAGACTTAGAAGACA 1-11-004610 192.24986 1 60  1644.0 2222
TCTCAGCTAATTTTATATATAATATGTGTGTGTA 1-11-004610 192.26016 1 59  1844.0 2141
CAATTTCTCATGCTGGTTTAATTATAGCTCCTGA 1-11-004610 192.33213 1 63  1660.0 2413
TATGTTCAGAGATTGCAGTAAAGACAGGAGTAAG 1-11-004610 192.40084 1 70 LTR126r 96 1556.0 2123
TCTGCTCATATGCTATATAAAATATTTATAAAAT 1-11-004610 192.4435 1 62  1748.0 1222
ATAGTATATGTACTATTTAAAATATTTGGGGTTA 1-11-004610 192.44382 1 60  1756.0 1213
CTGCCTCCTAGATTCAAGTGATTCTCCGGCCTCA 1-11-004610 192.72209 1 59  1548.0 2313
TATATCAGGATATTCATAGAAGAATGAGAAGACT 1-11-004610 192.78769 1 65  1852.0 1324
AGGCTTCCTAGAATCAGTGCAGTGTTGAAGCTTG 1-11-004610 192.84395 1 67  1560.0 1334
ATTGAGCGTATATTGTCTTCATTGTGCGAAATAA 1-11-004610 192.86871 1 63  1652.0 1223
AGCACTTTTGTATTTAAACAAGTAGAGGGATGAT 1-11-004610 192.91575 1 61  1648.0 1241
ACGTTGCCTGTACTTACTAAATATTATTAACTGG 1-11-004610 192.93272 1 63  1556.0 1432
TGTGTGGCAATTCTATGTTTAGCATTCGAAGAAA 1-11-004610 192.95003 1 68  1752.0 2224
TCAAGTTATATTTTAGATTGATTAAGGGAATTTA 1-11-004610 193.03262 1 64  1660.0 2111
TAAATGCCTATAATAGGAGCAAAACTGGGTGGTT 1-11-004610 193.09732 1 66  1660.0 1144
ATTCTTGGTCTACTGCTAGGAAAAGTTGAGCATC 1-11-004610 193.09877 1 64  1656.0 1224
TTACCTCATTTTCTAGTACCAATTTACTGTCTTA 1-11-004610 193.10134 1 59  1656.0 2113
CTTCTGAGTCTTCTGAGTCCAAAATGGGGCCCAA 1-11-004610 193.27594 1 62  1748.0 2233
GTTGAGGCCAGACTGACAGGATTAGAGGAAACAG 1-11-004610 193.29691 1 61  1552.0 3223
TGAATATTCAGACTTAACCCAGAAGAGGAATTGG 1-11-004610 193.37171 1 64  1656.0 2311
TGCGCTCTTATATTTAGTTCAGAATTCAGAACCT 1-11-004610 193.39373 1 67  1852.0 1332
AAAAGTAACTTGCTCAAGGCAATTTAGGAAGTTG 1-11-004610 193.43784 1 62  1560.0 1111
CCCTGGCCCAATCTTAAAATAAAATTTTAAATTT 1-11-004610 193.5102 1 62  1752.0 1112
TATTGTCTGTTTCTTCCACTAGAATGTAAGCTCC 1-11-004610 193.53103 1 63  1756.0 2122
ACTGTTCTAACTTTCAGTGTATTATTTTATTTTA 1-11-004610 193.62271 1 59  1652.0 1423
GGTGGGCCTAATTTTGTGTAAATCTAATATATGA 1-11-004610 193.66067 1 63  1656.0 2412
CTAAAGCCTGTTCTCTTCAGAGAAAATCAGCTGG 1-11-004610 193.75122 1 63  1656.0 4211
ACTGCCCCTACACTATCCAGAAGAAATGACCTCG 1-11-004610 193.84303 1 68  1556.0 1423
ATTATGACAACATTTTAGTTAAAATGTGAATTAC 1-11-004610 193.8585 1 66  1756.0 1221
ATGACAGCTATCCTGCAATTAGGAGAGGGTCTTC 1-11-004610 194.20018 1 59  1556.0 1231
TAGATTCAAATTTTAAAAGTATTATGATGATGTC 1-11-004610 194.28337 1 60  1756.0 2131
CAAGTTCCTACTATGCTGGTAAAATGCCAGACTC 1-11-004610 194.3298 1 69  1668.0 3132
AGAGCCTAATTATTCCAACAAGAATTGGAGGTGA 1-11-004610 194.40266 1 62  1752.0 1313
AAAGGCAGTATGCTGTATTTATAATATGAAATTG 1-11-004610 194.45598 1 62  1664.0 1113
CTATGACCAATAATCCTATTAATCTGGAAGCTTC 1-11-004610 194.50045 1 62  1660.0 3113
TTTGCCATTACACTGATTCCAATATTAGATTCTA 1-11-004610 194.57347 1 59  1748.0 2131
GCAGCAGCTATTTTGTGATCAGGAGGGGAAGGCC 1-11-004610 194.66363 1 70  1664.0 3344
CCCTGGGCTACACTGGAAGAAGAATTGGTTTGGG 1-11-004610 194.7385 1 59  1744.0 4441
GAAAGACCCATACTTAACCTAGAAGAGGATGCGA 1-11-004610 194.81283 1 74  1764.0 2434
ATATTTTCGTTATTCATACCAGTGTAAGACAGCT 1-11-004610 194.85576 1 64  1652.0 1212
GAAGGCCCCTTTCTGGTTGCAGTGTAGAGAATGA 1-11-004610 194.95809 1 66  1664.0 2412
GTTATTGCAGTACTTGGCACAGAGTAAGTACTGG 1-11-004610 195.01902 1 68  1660.0 3221
GGGCCTCTTATCTTTATGACAAAAGCTTAACTAG 1-11-004610 195.02566 1 64  1656.0 3334
ATCCTTCCAAATCTCCAAATAAAACATATTTGTT 1-11-004610 195.08542 1 59  1648.0 1141
TCAGCTCACACTCTTGTCCCAGAATTCTCGCCTC 1-11-004610 195.09051 1 62  1756.0 2413
TGCCCTCCCAAACTGCTGAGATTACAGGTGTGAG 1-11-004610 195.15011 1 59 Alu16r 87 1544.0 2344
CCTGATTTAATAATTTTAAGAGAAGAGGAGTGTA 1-11-004610 195.16188 1 62  1652.0 2141
TCATTATTCATAATAGCTGGAAAGTGGGAACAAC 1-11-004610 195.29651 1 63  1656.0 2412
CTCATGCCTGTAATCCTAGCAGTTTGGGAGGCCG 1-11-004610 195.34607 1 63 Alu16 90 1548.0 4241
GAAAGCAAGATTATTAATAAAGTAAAGGAATAAA 1-11-004610 195.36656 1 59  1656.0 2221
TTAATTGTAATAATGCACACAATACATGAACACA 1-11-004610 195.65627 1 65  1656.0 2211
AAAGCTGCATTTCTTCACTAAAATTCTGTTAGTC 1-11-004610 195.68616 1 59  1656.0 1113
TTGCCTTAGATATTAACTGCAGAATAAGGTGTTT 1-11-004610 195.72867 1 61  1852.0 1114
ACATTGCAGCTTATTGATTAAGACTGTGAACTGG 1-11-004610 195.72917 1 60  1552.0 1412
AAGGTTCCTGTTATTCGGACAGTGTTAGATAAAA 1-11-004610 195.74306 1 68  1556.0 1133
CATTACCTTGTAATCCTGTCAGAAAAGGAAGTGA 1-11-004610 195.77497 1 63  1556.0 2414
ATGACTCATCTATTGACCTCAGGATAGAGCCCAG 1-11-004610 195.81923 1 61  1648.0 1231
TCAGGGCATATTCTCCTCATAGCATCTGTGTGTG 1-11-004610 195.82517 1 62  1752.0 2413
CTAGTGCCTTTTATTGAGTTAGTATATTGGAAGT 1-11-004610 195.83171 1 59  1652.0 1422
TAAAATACAGTACTTGTAGAAAAGTTAGAAAATT 1-11-004610 195.83988 1 63  1656.0 1122
TAGTTTAGAATAATTGTTAGAAATTCAGAATGAC 1-11-004610 195.97208 1 59  1652.0 2132
TGGGACCTAATACTTGGGCAAATAATTGATGCTG 1-11-004610 195.98156 1 63  1748.0 2333
GTAAAGAATCTATTTCTGTAAAACTACGAACTTT 1-11-004610 196.01153 1 64  1664.0 1113
TAATCTTCGATACTTGGTGCAATAGAAGCTGCAA 1-11-004610 196.01929 1 61  1752.0 2112
CTTATCCCTGTAATCCCAACAGTTTGGGAGGCTG 1-11-004610 196.04813 1 64  1552.0 4134
CCAATCCAAATCCTCTCATCAAAATTGGAGAGGC 1-11-004610 196.05781 1 69  1756.0 3442
GAATGTGTTACTTTCTTATAAAAGTAGGAGAAAA 1-11-004610 196.13648 1 65  1660.0 2222
ATAGAACCTCTTTTCTTTATAAATTACTCAGTTT 1-11-004610 196.2185 1 63  1660.0 1114
TAATTACATGTTTTGTGCCAAGTATCCTCTCTCA 1-11-004610 196.48965 1 60  1756.0 2112
CTACCCCAGTTTCTTATGTGAAAACTGGTTCCTC 1-11-004610 196.52265 1 60  1652.0 3133
TTCACACAGATACTTGTATAAGAAATGGTCATAG 1-11-004610 196.53913 1 59  1744.0 2241
CTAGGTAAGAGTTTGTGTTAATTATTTGATCTTT 1-11-004610 196.55553 1 60  1656.0 1113
CATTTCCCTGTTTTCTGCCAAGTTTGCAAATTAG 1-11-004610 196.59093 1 64  1656.0 4122
GAGAAAACTTTATTGCCATTAAAATATGATTTTA 1-11-004610 196.62225 1 66  1764.0 2111
GCAAATGAAACATTTGGTGCAGAATTAGAAAAGG 1-11-004610 196.6325 1 62  1752.0 3411
TCACCACTCCTATTCAACATAGTGTTGGATGTTC 1-11-004610 196.95417 1 62 Line1990 96 1656.0 2414
TTTACACAGATACTTATAAAAGAATACTCATCAC 1-11-004610 196.98612 1 59  1848.0 2221
GGACTTCCAGTACTATGTTGAATAAAAGTTGTAA 1-11-004610 197.10008 1 68  1660.0 2214
GAAATACCAATTCTTATTTCAATGTCTGATAGAA 1-11-004610 197.14316 1 70  1760.0 2242
TATTTCAAGGTTTTGTTTGAAGATTTAGAACTCC 1-11-004610 197.24951 1 61  1656.0 2122
TGTGTTCCTTTGTTATTTAGAAAGTTTATTTTGC 1-11-004610 197.29208 1 59  1552.0 2323
AATTGATTTATTCTTAATAAATTATAAGAGCTTT 1-11-004610 197.38482 1 62  1760.0 1113
TTTATTCCTAGTTTGCTGAGAGTTTTAAATCATG 1-11-004610 197.4547 1 68  1656.0 2221
CTTTGTCTAGTTTTGGTGTTAGAATAATACTGGC 1-11-004610 197.45772 1 60  1748.0 3441
AAACCCCGAAATTTAGAACCAATAGGAGAAAGAT 1-11-004610 197.57385 1 59  1648.0 1114
TGAGCACCTACTATGTGCCAAGTGTTGGGTTACA 1-11-004610 197.6656 1 59  1548.0 2313
GATTATCCTATTTTACACAGATAAAACTGAGACC 1-11-004610 197.66776 1 62  1660.0 3122
AATTCTCATGTTTTACATTAAGAACAGAGAAATA 1-11-004610 197.68804 1 63  1656.0 1122
TGGCCTCCCAAACTGCTGAGATTATAGGCATGAG 1-11-004610 197.78133 1 68 Alu16r 87 1652.0 2334
CGGCTTCTCATCTTTACAGAAGAATTGATAGATC 1-11-004610 197.88577 1 66  1756.0 3124
AAGAACTCCACACTGTGATGAGAACAGGAGGCCA 1-11-004610 197.90347 1 60  1648.0 1131
CCGGACCCCTTTCTTGTAACAAAACCACAAGCCC 1-11-004610 197.97572 1 60  1648.0 3334
TTGGTGTTTCTTCTTCCTTAAGTATTTGGTCAAG 1-11-004610 198.2572 1 61  1748.0 2233
AATCTACTAATTATAACAACAGCATAGGGACAAA 1-11-004610 198.36395 1 67  1656.0 1124
CGGCTTCCTCTCCTCAAATGAATAAAGGCCTCCT 1-11-004610 198.39422 1 68  1552.0 1331
GATTCACCCACATTCTCAGGAAACTAGGAGCCGA 1-11-004610 198.53824 1 72  1660.0 2433
CCAAGCTCTCTACTTACAGCAGAAGAGGAGGAGG 1-11-004610 198.66388 1 63  1652.0 4411
AAGGCACCTATGTTGTTCATAATAGAAATCCCAC 1-11-004610 198.66829 1 62  1656.0 1133
ACAGAATTCATATTCCGATTAGTATGGGTAATGA 1-11-004610 198.67228 1 66  1856.0 1413
TCAATTCAGCTTTTATCAACAGTAATGAAACACT 1-11-004610 198.69965 1 69  1656.0 1323
TGATTTCTTTTGCTTTTGTCAGTAATGGAATCTT 1-11-004610 198.81257 1 71  1560.0 1131
ATCACACCTACTCTGTGGTAAGAATAAAATCCCA 1-11-004610 198.82286 1 66  1752.0 1241
ACACTTTTAATACTAAAATGAAAACATGAAGGCA 1-11-004610 198.8778 1 68  1756.0 1414
CCAGATAATATATTCTTTGCAGCAAGAGACCATG 1-11-004610 198.90346 1 64  1656.0 4123
GAAATATTTATTTTGGGAATAAATTTCGAAATAA 1-11-004610 198.90604 1 66  1764.0 2212
TAAATCCAAGTATTTCCTAGAATAAAGTTAACAG 1-11-004610 198.97687 1 59  1652.0 2111
AAATGTCATATTTTGGCTATAACAGAATAATAAT 1-11-004610 199.03515 1 63  1656.0 1112
CAATCATCTATGCTTCTGTGAATAAGGGATGGTG 1-11-004610 199.0745 1 62  1656.0 4112
ATTGTTCTTAAACTAGGGTTAAGATACTTTTCTA 1-11-004610 199.09078 1 61  1652.0 1223
TAACCTCCTCTTCTCCTCTTAGAACCACATTTTA 1-11-004610 199.15964 1 63  1660.0 2111
AGAGGACGAATGTTGAGAAAAGTAGGTGAATAAG 1-11-004610 199.17049 1 62  1648.0 1313
TAGAAACCAATACTCCACAGAGAAGGGACAGGGT 1-11-004610 199.18042 1 61  1748.0 1444
TAGTTTCTCAAACTGAGTTCAAAAGATGCACAAG 1-11-004610 199.22913 1 69  1656.0 2132
ACTGCTCTCATTCTTTAACCATTATTTAATGGGC 1-11-004610 199.2629 1 59  1748.0 1423
GGGATACAGATATTAAATGAATAATTATAAGTTA 1-11-004610 199.34034 1 60  1756.0 2114
GGCTGAATAATATTCCATGGAGTATATGTACCAC 1-11-004610 199.4055 1 64  1856.0 3233
GTGGTTCTCAAATTCTAGCAAGCATCAGAGTCAC 1-11-004610 199.50851 1 68  1656.0 3231
AGTCTGCCTATTCTGAGTACAACATAAGGCAACC 1-11-004610 199.52118 1 69  1756.0 1324
GACTTTGATTTACTACTGAGAGCAAAGGGCCATA 1-11-004610 199.67618 1 63  1560.0 2123
GTTGTTTTAATTATAAGAATAATATGTGCTCATC 1-11-004610 199.69053 1 64  1760.0 3123
CCAAATCACAATTTCTCTGTAAACTTGGAAGAAA 1-11-004610 199.79164 1 68  1652.0 2224
TCTGGTCAAATTATTGGGTTAACATGGGGATCTC 1-11-004610 199.85915 1 66  1656.0 2423
ATATGTGCTATATTTTACAAAATATGGGCGTGGA 1-11-004610 200.35139 1 70  1856.0 1212
ATTGATCATATTTTGGACTTAGTCTATGAGACAC 1-11-004610 200.423 1 74  1760.0 1223
GTGTATACAATTTTGCATACAATTTAGGCTATTG 1-11-004610 200.58594 1 67  1760.0 3232
ATATGGCATGTTCTGCCAACAAAAGGTGAATGTA 1-11-004610 200.71877 1 62  1652.0 1212
AATGTAATAATTTTGAAAGGAATATTTGTGCACT 1-11-004610 200.71905 1 64  1852.0 1123
GATGCAAGTTTAATACACATAGTAAAGGAAGGTG 1-11-004610 200.73488 1 61  1560.0 3123
AAATTTCCCAAATTTGGCCAAAGACATAAACCTA 1-11-004610 200.83316 1 69  1564.0 1112
GACTGTTCTTTATTGAAGATATTCTATGAGCTGG 1-11-004610 200.98215 1 62  1560.0 3142
CAGATGCTAAGTTTTAGGTGAGTATAGCTGAGAG 1-11-004610 201.11064 1 59  1748.0 4131
AAGAAAACCATGCTTAAAGAAGTAAAGGAAGGTA 1-11-004610 201.11847 1 65  1656.0 1131
GCAGAACCTCTTTTCTTTATAAATTACCCAGTCT 1-11-004610 201.23004 1 63  1660.0 1314
GTAGGTGAAGTTCTTAGTCCAGAGTTGGACAAAA 1-11-004610 201.27023 1 62  1652.0 2222
GAAATCACCCTACTGCAGTGAGATTAAGTAATTT 1-11-004610 201.29563 1 62  1664.0 1112
CCATTTCCTAATTTGGACAAAGGACATGGAAATA 1-11-004610 201.44447 1 69  1560.0 2122
GGAGTGGATTTATTATCACAAGAGTAGGTTTGTA 1-11-004610 201.49823 1 63  1660.0 2141
TAATTTCCCAAATTTGCCAGAACACACACATTTC 1-11-004610 201.50546 1 62  1564.0 2112
GGCTGTCAGATTCTTAGGTCAGATTCCTAAGAAA 1-11-004610 201.52098 1 61  1748.0 2224
TTAGACACTGTTCTAGAGAGAGTAGCAGACAAGG 1-11-004610 201.62921 1 59  1648.0 2213
GTACCTCTTAGTCTCCATCCAGAAAAGGAAGACT 1-11-004610 201.68353 1 75  1664.0 1324
TCAGACCCTAAACTGTCAGCAGGAAAGGCCAGGG 1-11-004610 201.79356 1 64  1552.0 2413
GGAGGGCAGATTATATCACCAAAGTAGCCCCTTA 1-11-004610 201.97742 1 59  1660.0 2113
GGACTTCTCATATTCATTATAGCAAAGTGAACCT 1-11-004610 202.18453 1 64  1656.0 1332
GAGGCACATTTTCTCCCCAAAGTATGCAGAATGG 1-11-004610 202.20019 1 60  1756.0 3133
TCAGCAGGTGTTATAGGCTGAGTAGTGGAACCCC 1-11-004610 202.2079 1 61  1556.0 2413
TAAGAATCAAGATTCAGCTGAGAATAAGAACAGG 1-11-004610 202.24408 1 73  1764.0 2113
TGTCTTCAAATTCTCAGGGAAATTTATCTCCAAT 1-11-004610 202.35317 1 62  1748.0 1223
CTCATACCTATAATCCTAGCAATATAAAAGGCTG 1-11-004610 202.39164 1 65  1756.0 4134
CTTGTTCCAAGAATTAAATAAGAAAATGAATGCT 1-11-004610 202.40864 1 71  1556.0 1341
TAAGTTCTCCTTCTAAGATGATAAAAGCACAAAA 1-11-004610 202.53014 1 62  1556.0 2113
GCCCAGCTCATTCTTCTTTGAATAGCTGCACAAT 1-11-004610 202.53798 1 62  1748.0 1223
TATGATCCAGTAATTCTTAAAGAACAGGAATCAA 1-11-004610 202.5828 1 73  1560.0 2123
TTAGCTCCCACTTTGAAGTGAGAACATAAGATGT 1-11-004610 202.62167 1 65  1656.0 1412
AAAGGAATAATTTTCAAATGAGTAGAAGGAAAAG 1-11-004610 202.67566 1 59  1752.0 1113
TGAGGCACAAGAATCGCTTGAATATGGGAGGCAG 1-11-004610 202.68768 1 59  1648.0 2313
GGATATAAGATTTTATTAAAAGCATGAGAAATAG 1-11-004610 202.69713 1 63  1756.0 3312
ATCATTCAAATAATATATTTAGCATAGGGTCTGG 1-11-004610 202.74973 1 68  1656.0 1241
GAGAGTGTCGTATTTCTTCAAGTATATGGACAGA 1-11-004610 202.85356 1 64  1756.0 2423
CTATTACATGTTTTACACAAAGTAAAGGAAGATT 1-11-004610 202.89182 1 74  1664.0 1124
ATCATCCACATTTTACAGCAAATAAATGAGACTT 1-11-004610 202.99923 1 66  1752.0 1132
AGGGTACATTTTATTCCAAGAATAAAGGAAACTG 1-11-004610 203.03905 1 70  1560.0 1333
AAACAAACAGTGCTCCTCATAGTATAGGAGAAAG 1-11-004610 203.06296 1 61  1652.0 1114
AAACATCCAGTCTTAGCATCAAAACATGCCCTGG 1-11-004610 203.28336 1 63  1556.0 1114
CACGATGCTATACTCCTGAGATAAAAGGCCAGGT 1-11-004610 203.42038 1 65  1656.0 1442
AGGAGTCAGATTCTGAACTGAGAAAACGGTTCCC 1-11-004610 203.4503 1 62  1748.0 1331
CAATTTCTGAGACTGGACAGAGAAGTGTGTCCAT 1-11-004610 203.46687 1 61  1652.0 1233
CAAAGACCCATGCTGTAACCAAAACAGGGCTAGG 1-11-004610 204.06061 1 63  1652.0 4111
ATCAATCCAAATTTATATAAAGAACTTGAGAAGG 1-11-004610 204.34482 1 63  1644.0 1241
CAGCATCCCAAATTGCTAGGATTACAGGTGTGAG 1-11-004610 204.41622 1 60  1548.0 4134
TTTAATTCCATTCTGTATTTAGAAGATGAATCTT 1-11-004610 204.60426 1 69  1756.0 1131
TCACAACCTAGACTCCCCAAAGTAAGGGAAGGAA 1-11-004610 204.69312 1 71  1656.0 2244
TAAAAGCAGATTTTGCTTTTAAAATCTGGCCATC 1-11-004610 205.01199 1 66  1860.0 2111
AAAATTCCCAAATTCACTGAAATTTATCAGACTC 1-11-004610 205.10455 1 67  1664.0 1111
CCTCACCCACTTTTATGTATAGAATCTGTGCTGA 1-11-004610 205.11294 1 63  1748.0 2413
AAGATTCCTATTTTGATGCAATTTTAACGACTGG 1-11-004610 205.14066 1 69  1664.0 1131
TACCTTCACTTCCTCTATGAAATAGATCAACTAC 1-11-004610 205.14114 1 64  1560.0 2144
GTTTGCTAAATTCTCTGTAAAAGATAGGAGCAGT 1-11-004610 205.16766 1 64  1752.0 1423
TTGTGTAAAATTTTAATTGAAGAAAGGGATACAT 1-11-004610 205.20306 1 61  1744.0 1232
GAACTTCCAACACTATGTTGAATAGGAAATCAAT 1-11-004610 205.22708 1 67  1660.0 1223
TCACCACTCCTATTCAACATAGTGTTGGAAGAAA 1-11-004610 205.22992 1 63 Line1990 90 1648.0 2224
TAAAATCTTTTACTTACAACAGAATCAGTAGAAA 1-11-004610 205.30178 1 67  1756.0 2111
GGGATGTGAGTATTCAATAAAGAATAAGAAGAAA 1-11-004610 205.44592 1 63  1752.0 2224
TTATCCCCTGTATTAAGGACAAAATAAGTTGTCA 1-11-004610 205.5013 1 66  1756.0 2212
ATGGGACAAATAATCTGAAGAATCTACAAACTGG 1-11-004610 205.53313 1 60  1652.0 1233
GATAGAACTATTCTGTTGACAGTCTAAGTTCTTT 1-11-004610 205.53472 1 65  1764.0 1113
ATATGTCTTAAATTTTATTTAGAAAAGACACACA 1-11-004610 205.54504 1 66  1656.0 1212
GCAGGAGACATTATCTTAGGAAGAGGGGAACATT 1-11-004610 205.55503 1 59  1556.0 1123
ACAGGGCCTATACTGCTGACATATTTGTTAGTAT 1-11-004610 205.58033 1 62  1656.0 1214
TGAGAACACATATTCTCCTAAATCTTACAATCTC 1-11-004610 205.60316 1 62  1756.0 2313
CATACTCATATTTTCATGTGATTTTATAAACATG 1-11-004610 205.656 1 65  1660.0 4121
GATCTTCCTAGACTAGTAAAAGGAGATATACAAC 1-11-004610 205.69129 1 67  1564.0 3124
ATCATTCCTATCTTATTCAGAGACTGTAATCTTA 1-11-004610 205.78256 1 69  1660.0 1241
GAAAATCATTTTCTATTTTCAATAATTTAAAAGA 1-11-004610 205.80223 1 61  1656.0 2422
TTATTTCAAATATTTGGCAAAACAAAGATATAAA 1-11-004610 205.80456 1 63  1652.0 2212
AAAGTACACATTTTAAAATAAATGTAGTGTGCCC 1-11-004610 205.85688 1 65  1760.0 1113
GATAAACTTTTCTTTCCACAAATATATCAAATAT 1-11-004610 205.9564 1 59  1656.0 1212
AAAGTCCCAATATTATTTTCAAAACCTTTTCTGC 1-11-004610 206.09974 1 67  1764.0 1113
CAAATACCTATTTTGTGCAGAGAACAATTCCATA 1-11-004610 206.10257 1 68  1764.0 2123
CAAGTGGAGATATTTGTCAGATAATTGGAAATTT 1-11-004610 206.22941 1 70  1768.0 1112
AGAGTGCCAAATTTATAAGAAGAATAAAATTGCT 1-11-004610 206.35049 1 68  1756.0 1313
TAAATGGCTTTACTATTTAAAGAATTCGCTTGAA 1-11-004610 206.37394 1 60  1752.0 2111
TGTCTACAGGTTCTGGGTCAAATATGGTATTTTC 1-11-004610 206.39754 1 63  1756.0 2324
CAAGATATTAGATTCCTGATAGTGTTTGAGAAAA 1-11-004610 206.42455 1 60  1652.0 2222
ATTTCTCCCATTCTCTCATTAGAACGGTGTGTGT 1-11-004610 206.43711 1 62  1748.0 1222
TCACCACCTCTATTCAACATAGTTTTGGAAGTCC 1-11-004610 206.47589 1 73 Line1990 87 1664.0 2414
AGTGTATACAAATTCATTTTAATCTATGAAACAG 1-11-004610 206.50701 1 61  1648.0 1323
CACCTTCAAATTCTTCATGCAGGAATGTAACTAT 1-11-004610 206.51104 1 70  1660.0 1213
TGGCTTCCTCTCCTTCAATGAATTTCTCACCTGA 1-11-004610 206.54623 1 63  1552.0 2334
GTAATTTAGAGATTATTTAAAGTATATGGGAGGA 1-11-004610 206.5787 1 60  1752.0 2442
CATCCTAATATGCTCTCAATAACACAGGAAATCA 1-11-004610 206.581 1 63  1556.0 2312
AAGTTTCATAAAATACTTTTAATATATGAAAGTT 1-11-004610 206.58994 1 72  1664.0 1132
CCACCTATCTTACTCGTGTGAATGTGGGAGTCTC 1-11-004610 206.61072 1 59  1652.0 3131
GTGGTCAAGAAATTATTCCCAAAATATGTAATGT 1-11-004610 206.62344 1 63  1756.0 1412
CTACTGCCTATACTACTAATATAATAGTATATTA 1-11-004610 206.64676 1 72  1768.0 2112
GATATTTCTCTATTATATAAAAGAACTGACTCTG 1-11-004610 206.70943 1 61  1556.0 3121
AATACTCCTATGTTGCCTGAAGAAATAGGGTGTT 1-11-004610 206.7288 1 63  1652.0 1121
AGAGAGCTTAGATTCCTTTCAAAATATTACTGCT 1-11-004610 206.77705 1 62  1752.0 1313
TATCATGAGAATCTCATGATAAAACCTGAACAAA 1-11-004610 206.78691 1 60  1648.0 2124
AAGTTTCTTCTATTTTCATTAAGAACTTAAATTT 1-11-004610 206.84344 1 60  1556.0 1112
GTCTTTGGTATATTTAAACAATTGTAAGTTCATG 1-11-004610 206.90891 1 60  1656.0 3242
CACAATTTATTTCTCATTTGAATAAATGAATACA 1-11-004610 206.91269 1 59  1648.0 2321
GGATCACCAATTTTAAAGGAAATACTTGACAGGA 1-11-004610 206.93802 1 65  1752.0 2442
AGCTGTCGTACTATTGAAATAGAAAGGGAATCCA 1-11-004610 206.94582 1 63  1548.0 1342
GAAATGCCATTTCTCGTTTTAAGATTCTGCCATC 1-11-004610 206.9605 1 59  1660.0 3111
CAAGTTCTTAATTTTGCTTTAAAATTTCTCTTTA 1-11-004610 206.98188 1 66  1764.0 2111
CACTGGCCTATATTGATATTAGAACTAAAAGTTT 1-11-004610 207.01154 1 66  1760.0 1114
GTAGTACTTACTCTGTCGAGAATAAACAGACATC 1-11-004610 207.11478 1 67  1668.0 3123
TCTCTCTCTCTGTTTCTCTTAGAACTAGGACTTC 1-11-004610 207.27742 1 59  1556.0 2424
GAGTTCATCATTCTTCACAGAGAAAAGGGTCCAT 1-11-004610 207.30881 1 64  1756.0 1233
TAATATCCTACTTTTATCCGAACATCAGAAAAGA 1-11-004610 207.35833 1 72  1660.0 2112
CAATTTAAATTATTACACATAAAATTAGTATCCA 1-11-004610 207.4502 1 61  1752.0 2331
AATTTTCAAATAATAAATAAAATATGGAAAACAA 1-11-004610 207.47179 1 68  1756.0 1122
ATTAATCAGTTACTAAAAGAATAACAGGAAACTC 1-11-004610 207.48116 1 65  1556.0 1221
TCAGGTCATTTATTTCCCCAAATCTACAGATATT 1-11-004610 207.48466 1 62  1656.0 1121
CCTCTGCTTATAATTCTAAAAGAAAATAAACAAG 1-11-004610 207.51439 1 62  1652.0 4223
TAAAATCCTAATATTAAGCCAGTAAGTGTAAGAC 1-11-004610 207.54899 1 61  1556.0 2111
AAAATTTTAAAATTTCCTGAAATAAATGACAGTA 1-11-004610 207.65355 1 61  1656.0 1111
AACTGCCAGAAATTTTCTACAGAATTTGAATTCA 1-11-004610 207.78869 1 64  1752.0 1142
TTAACTTCTATAATACATAAAGTAATGGCAGAAT 1-11-004610 207.80091 1 62  1652.0 1224
TCAAAACATGTACTGTTTAAAATACAGTTACTTT 1-11-004610 207.80169 1 63  1660.0 1113
CAACTTCCAACACTATGTTGAATAGGAGTGGTGA 1-11-004610 207.81092 1 65 Line1990r 96 1656.0 2414
GGCTTTACTATTCTGTACAAATAGTGTGCAGATT 1-11-004610 207.86223 1 62  1656.0 1124
GGTAATAGTATTCTAGATAAAGTAGAAGTAATTT 1-11-004610 207.94698 1 64  1760.0 1112
AATAAGCCCATCCTATGAAGAGAAAGGGAAAGAA 1-11-004610 207.94756 1 68  1652.0 1121
TATTTTAACACTCTTTCCTAAATATTGGGCTTTT 1-11-004610 208.02527 1 63  1756.0 1111
ATTGTTCTAAAATTATCTAAAATGTCAGCTCTAT 1-11-004610 208.0901 1 66  1652.0 1213
AGCTTCCATATGTTATAATAAATGTAAATACTTC 1-11-004610 208.1036 1 62  1660.0 1342
GTGCAAATTAAATTTTAAGAAATATGCGAACTGA 1-11-004610 208.10496 1 64  1756.0 2413
GTAGGCTTTATTTTGCTTCTATAAGAGGATAACT 1-11-004610 208.13555 1 61  1656.0 1322
AAGGCACTAATATTCAAGAAATTATCTCAGCTCC 1-11-004610 208.16783 1 60  1756.0 1133
GAGATTCAAACATTTTCCTTAACATTCAAATAAA 1-11-004610 208.21281 1 61  1652.0 2221
TTCCTGCCCTTTATAAGATTAAAATCTTAACAGC 1-11-004610 208.2318 1 62  1652.0 2244
ATGTTTTCTATTTTACATTAAGAAAGTGAAGAAA 1-11-004610 208.30615 1 72  1756.0 1232
ATAATTTGTATTATTTATAAAACACATGCACTGT 1-11-004610 208.36365 1 59  1556.0 1211
CTCAAATCTATTTTCTAATTAGATTAAGAAACTT 1-11-004610 208.42138 1 67  1756.0 1132
ACAATCTCTTTTCTCAAAGCAGAATTAGTATAAG 1-11-004610 208.43134 1 63  1752.0 1411
CATTTCCTTCTTTTATCTGCAATATAAGAAGGAA 1-11-004610 208.48105 1 73  1760.0 2244
CAAGATACAAAACTAGGTACATAATCTGACTTTA 1-11-004610 208.57851 1 62  1660.0 2111
GTAAATCTACTTCTATTTTAAGACTAGCAAGTAC 1-11-004610 208.60965 1 67  1664.0 3211
ATACTTCCTTTACTGTTTATATAATAAAATTTTC 1-11-004610 208.63073 1 68  1668.0 1214
TAGCTTCATTTTCTAACTTAATAATAGCTACAAG 1-11-004610 208.6859 1 68  1660.0 2134
GTAGTTCCAGTGTTCCAGCAAAGATGTGAGGTAG 1-11-004610 208.79262 1 69  1560.0 3213
AGCTTCCCTATTTTCTTTTAAAGAGATGGAGTCA 1-11-004610 209.02534 1 68  1656.0 1342
CACTTTTCGAGTTTTGGTGTAGTATCAGAAGAAC 1-11-004610 209.1935 1 71  1760.0 3224
TTACGGTCTACTTTAGTCTCAAAGTTGGGATTTT 1-11-004610 209.48318 1 61  1656.0 1111
GGTTTGCCTACTTTCCCTGTAATCTAAAAGACCC 1-11-004610 209.60384 1 63  1656.0 3322
CCTTGTTCATTTCTCCTACTAGAATGTGAACTTC 1-11-004610 209.64992 1 72  1764.0 3113
GAGGGGCTCATGTTTCAAGGAAAACAGAAACTGA 1-11-004610 209.93928 1 69  1664.0 2413
GGGTTTCCCTTGCTAGGAGCAGTTTTAAAACTCC 1-11-004610 209.97924 1 66  1560.0 3313
GGAGTTCAGATGCTGCTGCTAGATTTCTCTCCCC 1-11-004610 209.99263 1 61  1656.0 3313
GCTGGCCCTATTTTCCCCATATTCTAGGATTCTA 1-11-004610 210.04894 1 73  1664.0 2131
GAATCAGGCATTCTGCTGGAAATGTAGGTTCCTG 1-11-004610 210.18232 1 62  1760.0 3112
GGAATTCCTTTAATTATGGAAATAATTAAAAGTA 1-11-004610 210.48203 1 63  1560.0 2142
CCACTTCAATTTCTTCTTTGAATAGTGTAATGTT 1-11-004610 210.69642 1 66  1656.0 1141
ATAGAACCTATTTTCTGTCTAGTGTAGAGGTTAT 1-11-004610 210.70008 1 68  1760.0 1211
AACTATCTGATACTGGGAAGAGTTTATTATTTTA 1-11-004610 210.72454 1 62  1756.0 1142
GATGTCCTTGTACTTTAACCAAAATATTTATGCT 1-11-004610 210.85722 1 66  1760.0 1341
TCACTGCTCATTATATGTGAAATATAATACATTA 1-11-004610 210.91136 1 59  1756.0 2112
TGCCACACTACACTTCCTCAAGAATGAGAGAGAC 1-11-004610 211.01842 1 60  1748.0 2344
AAATCTCCATTTCTGGTGAGAAAATCTTGCCAAA 1-11-004610 211.02751 1 62  1752.0 1112
TGAACCCCTCTTTTCATTTAAGGATTTGAGTTTG 1-11-004610 211.06031 1 64  1656.0 2311
ACTGTTCTCATCTTCATGTAAATTTGTTCATTTC 1-11-004610 211.35497 1 61  1656.0 1423
TAAATGCCTAGACTCCCATGAGTCTATCTTTTAC 1-11-004610 211.43371 1 60  1660.0 2111
AAAGACGATGTCTTGAAGGAAACATAGGTACAAA 1-11-004610 211.52592 1 61  1556.0 1113
AACAAGAATATTTTCAATGCAGTCTCTGAAGCAG 1-11-004610 211.54582 1 59  1748.0 1141
TTACATGAGAATTTAATCTCAAAACAGGAATCAG 1-11-004610 211.55392 1 64  1652.0 2214
AACCCTCCCATACTTCTAGGAAAATAGAAATGGG 1-11-004610 211.58072 1 79  1864.0 1144
AGACACCTACTTTTGTTGACAGAAGAGAAAGATG 1-11-004610 211.6039 1 60  1652.0 1314
TGCCATGCTCTGTTGCAGAGAGAAGAGGATTGCC 1-11-004610 211.62286 1 63  1552.0 2344
GCTTCTCTGAATTTATTTCCAGAAAATGAAAGTG 1-11-004610 211.63959 1 67  1656.0 3422
TTACCTCCAACTATGTGGTCAATTTTGGAATAAG 1-11-004610 211.64764 1 66 Line599r 96 1552.0 2214
ATTCATCCCAATTTAGACGAAGTAGTTGAAGCCC 1-11-004610 211.66893 1 68  1652.0 1224
CGTCTGGGCATTCTGGAAGAAAACTTCGCACCTC 1-11-004610 211.78477 1 60  1752.0 3133
AGGGTTCAGAAATTTGGAAAAGTAAAATTGATGC 1-11-004610 211.80984 1 59  1652.0 1333
TGGGAACCTCTGCTTGGGTGAGAATGGGCCCAAG 1-11-004610 211.87977 1 69  1652.0 2333
CTGGAGCAAAGACTGGAGTCAAGATAGGATGAGG 1-11-004610 211.93197 1 65  1648.0 4233
GGAGAGATGAGACTTCCCTAAGACTTGGAATGGG 1-11-004610 212.02638 1 61  1652.0 3313
AGCCACCGTTTACTTACCCTAATATATGGGTTAA 1-11-004610 212.22194 1 60  1748.0 1344
GAAGTTTATAGATTCCAAGTAGAAAGTGACTTGT 1-11-004610 212.25286 1 66  1664.0 1411
GGGGAGACAATTTTGGAAGCAGAAAAGGCCCCTC 1-11-004610 212.35622 1 70  1764.0 3133
GTAGTATTTATTTTATTGAAATAAAATGCACGTA 1-11-004610 212.39632 1 64  1664.0 2143
ACTATTCAGACACTGGCGATAGAGTCTGAACAAG 1-11-004610 213.46079 1 70  1652.0 1421
CCCCTTCTCATTCTGCATGCAGTACACAGAAATG 1-11-004610 213.518 1 63  1752.0 4122
TAGTATCTTGTATTTATTTGATAACTGGTTCTGT 1-11-004610 213.63935 1 60  1552.0 1413
TTTCATGCTTTATTGAAAGTAGAATATGAATCAA 1-11-004610 213.67996 1 71  1756.0 2224
GATGTTACTAATTTCAGAACAATCTTTGTTTCTG 1-11-004610 213.70058 1 65  1660.0 3123
TGACTGCTCATATTTACTTAAGTATGAGGTACTA 1-11-004610 213.7163 1 64  1852.0 2132
GGACTTCCAATACTATGTTGAATAAGAGTGGTGA 1-11-004610 213.75288 1 70 Line1990r 90 1760.0 2414
GAAATACTCTTATTAAACTGAATAATGAAACTAC 1-11-004610 213.91128 1 68  1668.0 3111
GACACACCCTTTCTTCTTAAAATGTCAGCTCTTA 1-11-004610 213.93276 1 61  1656.0 2113
AAATGTCAGCTCTTAACTATAGAAACCGAAAGCA 1-11-004610 213.93295 1 59  1548.0 1112
GATTTTAAAATAATTATTTCAAAATCAGAGATAT 1-11-004610 213.94976 1 61  1756.0 1212
ATCAGAGATATATTTAAGAAAATATTAGTAATTC 1-11-004610 213.94999 1 61  1856.0 1241
CTTATTCAAGTTTTATAAATAAAATGAAAACACA 1-11-004610 213.95351 1 68  1752.0 2323
TTTCTTCCCCTTCTCTTTCTAAAATCTGAAAGAG 1-11-004610 213.95646 1 76  1756.0 2224
ATACATACTACACTTTCCATAATAAATGAATTTA 1-11-004610 213.96859 1 69  1664.0 1214
TTTATTTATTTATTTAATAGAAAACAGGCCGGGG 1-11-004610 213.97657 1 61  1648.0 2221
TAGAATAGAAAATTATGCCTAATATATGATGAAT 1-11-004610 214.03729 1 60  1748.0 1224
AATATGCATATATTGAAGAAAATTTACCAATATG 1-11-004610 214.07098 1 67  1760.0 1121
GAAAATTCTGTAATGATGTAAGTACAGGACACAA 1-11-004610 214.07211 1 63  1560.0 2232
AGCTTTTCTACTCTTAGCATAATATTTGGTATTA 1-11-004610 214.17178 1 65  1756.0 1342
TCATATCAAATACTGATTAAAACATTGGCAGAAA 1-11-004610 214.17874 1 68  1752.0 2224
GAAGCTCCTTTCTTAAAAGTAAATTTGCAATTAA 1-11-004610 214.18616 1 71  1568.0 2211
TAAGTTCCTATGCTATTTTAATTAAATAAAATCT 1-11-004610 214.26478 1 70  1568.0 1312
CATGTTCTGTTATTTACTGGAAAACAAAACAATT 1-11-004610 214.26707 1 64  1656.0 1122
CGGGGTCTTGTTCTGTCACCAGACTAGGGTGCAG 1-11-004610 214.27002 1 68  1652.0 4234
TCACTTCACAATCTTCCTCCAAAACATGTACAAT 1-11-004610 214.36331 1 69  1656.0 1223
ACAAAATTTATTCTATTTAAAATAAAGGACAATA 1-11-004610 214.36583 1 64  1756.0 1411
GCTTTTCAACTTCTACTACAAATAGTAATACATT 1-11-004610 214.41771 1 60  1652.0 1123
AGCATGCATATACTGCTGGTAGAAATGCAGTCAC 1-11-004610 214.47018 1 64  1752.0 1341
CTGATTCTGAGACTGAGAAAAGTAACAGAAAATC 1-11-004610 214.51374 1 68  1656.0 3122
TGTAAAACAATATTCAGCTTAGTATAAGTTTTCT 1-11-004610 214.9052 1 60  1848.0 1311
CAGCCTCCCAAATTGCTAGGATTACAGGTGTGAG 1-11-004610 215.29638 1 60 Alu16r 87 1548.0 4134
TGGTATCCTAAATTCTACAAAATATGGTAACAAC 1-11-004610 215.39911 1 78  1764.0 2332
TATTTCCGTTTTCTGGATGAAGAAACTGAGGCTC 1-11-004610 215.90252 1 63  1656.0 2122
ATCTTTGTTATTTTGATTAAAATAAGGGTCTCAC 1-11-004610 215.97726 1 64  1752.0 1242
GCTCATCTGAGACTCACGATAAAATCGGCCTGCC 1-11-004610 216.12555 1 65  1752.0 3341
TCTTGTCCCATATTGGAAGCAGCACATAGATTTA 1-11-004610 216.32435 1 60  1652.0 2111
CTAGGACAATTATTTCAGGAAGAATGTGCTATTC 1-11-004610 216.44577 1 61  1756.0 3112
AAACATCTATTAATATCTCAAGAATGTGCCCATC 1-11-004610 216.62582 1 59  1656.0 1114
AGTGCCCCTGTTCTTTCCGAAAGAGGAGGTCTTG 1-11-004610 216.65818 1 61  1552.0 1323
TTGTTGCCCAGACTGGTCTCAAAATCTTGGCCTC 1-11-004610 216.66845 1 61  1752.0 2232
AGATATAGAACATTCCCATGATTATGGGAAGTTT 1-11-004610 216.68899 1 61  1656.0 1114
AAACATCTATTAATATCTCTAGAATGTGCCCATC 1-11-004610 216.87506 1 59  1656.0 1114
AGTGCCCCTGTTCTTTCCGAAAGAGGAGGTCTTG 1-11-004610 216.90454 1 61  1552.0 1323
TTGTTGCCCAGACTGGTCTCAAAATCCTGGCCTC 1-11-004610 216.91479 1 61  1752.0 2232
AGATATAGAACATTCCCATGATTATGGGAAGTTT 1-11-004610 216.93518 1 61  1656.0 1114
GAACTGAGAATGCTGTAGGAAGAGTGGGATATAT 1-11-004610 217.23669 1 59  1656.0 1212
CTCACGCCTGTAATCCCAACAGTTTGGGAGGCTG 1-11-004610 217.29517 1 60 Alu16 90 1548.0 4134
GATCTTCTTCTTCTTTAGTAAATCTTGGCAGGCC 1-11-004610 217.33967 1 72  1664.0 3124
GAAGCTTCCGTCTTCTCTGCAAAATGGGACAATA 1-11-004610 217.41134 1 69  1664.0 2122
GACTCAGGTTTACTTCCTCTAAAATAGGGGTAGC 1-11-004610 217.46209 1 60  1756.0 3142
AGCTTGCCCAAAATCACACAAGAATGGGAATCTG 1-11-004610 217.54212 1 70  1656.0 1342
GCAGATTTTAATTTTGCGTAAGAATAAGGTGCCA 1-11-004610 217.54603 1 63  1756.0 2334
TTGGTAGTATTATTGAAGGAAGAATATGTAGGGG 1-11-004610 217.57996 1 61  1748.0 2233
AAATTCCTTATATTGACTTTAAAGTTACCATTAC 1-11-004610 217.64662 1 61  1760.0 1112
AAGTTACCATTACTTGTTAAAGACTAATAATTAA 1-11-004610 217.64683 1 64  1656.0 1132
ACTGTTAAAGTATTTCATTGAATCTAAGATTCCA 1-11-004610 217.66647 1 62  1648.0 1423
AGAAGACCTGTTATGTTTCGAGAACACCAACAGA 1-11-004610 217.68144 1 59  1552.0 1311
GCTTTTCTGATTCTTAGTCTAGTTTTGGATATGA 1-11-004610 217.69327 1 74  1760.0 2412
TCCTTTTGTAGTTTGATGGGAAACTCAGATTTTG 1-11-004610 217.76533 1 60  1652.0 2442
TCCTTTTATATTTTACTGCCAGAGTTGGTTCCTA 1-11-004610 217.77854 1 68  1756.0 2133
ACTCCAACTTTATTATACTGAAAATCAGACCGCC 1-11-004610 217.80449 1 64  1752.0 1424
AGCCTTGAACTTTTGACTCCAGAACTTGTACTAC 1-11-004610 217.99685 1 60  1652.0 1344
AATTTACTGATACTATTTCAAGATTGGGAGATTT 1-11-004610 218.37022 1 70  1760.0 1112
ATTTCTTCATTTCTTCTTCCAAAATATGGGGAGA 1-11-004610 218.4367 1 59  1744.0 1222
AAAACCCATACATTTCTTAGAGGAAGGGAATTAT 1-11-004610 218.47776 1 63  1556.0 1111
AGTGTGTTCTTTCTTGCAGGAGTAAAGGGGCAGC 1-11-004610 218.48891 1 62  1652.0 1323
GAAGGCGTGCTTCTCTTGAAAATGTTAGAACCAC 1-11-004610 218.58844 1 62  1660.0 3113
TTAATTATAATTATTGGTTGAAACTAAGAACAGG 1-11-004610 218.66021 1 65  1656.0 2211
ACAGAGCCTAGATTTTATTCAGGAGTACAATGTG 1-11-004610 218.68259 1 59  1552.0 1413
TAGGTGGTCCTCTTCTCTATAAAATAGGGGCATG 1-11-004610 218.75106 1 63  1656.0 2133
GGTGGTCCTCTTCTCTATAAAATAGGGGCATGAC 1-11-004610 218.75108 1 76  1664.0 3241
AATGGTTACATTCTCAATGCAATACAAGAAGAAA 1-11-004610 219.02782 1 68  1756.0 1123
TGGCCTCGAAAACTGCATTTAAAATTACAATGTG 1-11-004610 219.03974 1 61  1748.0 2334
AATGTTCATAAAATGCTAGTAGAAATGCAAATTT 1-11-004610 219.04085 1 67  1564.0 1112
ATAGACCCTATTTTGCAGTGAGTAGACTGAGACC 1-11-004610 219.09897 1 67  1760.0 1213
CTGCCGCCTTTTCTGTTCTAATAAAAGGCAGATG 1-11-004610 219.39923 1 62  1552.0 4124
TGAATTCTTACACTTACAGGAAATTAGAGCCCTT 1-11-004610 219.41475 1 67  1660.0 1133
TCGGCACCCAGACTCCATGCAGAGTAGAAATGGA 1-11-004610 219.45601 1 67  1652.0 2433
AGTGTAGGCAATTTGCATGAAGTCTGAGAAATTG 1-11-004610 219.76225 1 60  1652.0 1323
CCAAATCCAGTTCTCATTTTATTATATGCAGCAC 1-11-004610 219.77018 1 65  1656.0 3234
TTCTACCAAATATTTAAGAAAGAATAATATCGAT 1-11-004610 219.96692 1 63  1848.0 1243
AAAGAGTCTCTTTTGCTTGTAGTGTTGGTTTCAC 1-11-004610 219.99341 1 61  1656.0 1113
TATAATCATTTGTTGTAGTGATTATAGGTGATTT 1-11-004610 220.18629 1 60  1556.0 1112
TTAAATACTTTTCTGGAACAAATCTAGGGTTGGG 1-11-004610 220.21715 1 63  1652.0 2211
TCTGTTCTCACACTGCCATAAAGATACTACCTGA 1-11-004610 220.46284 1 67  1656.0 2413
CCCTTTGAAAGACTCTGTTAAGAAAATGAAAAGA 1-11-004610 220.71001 1 62  1648.0 2422
AAAGCTCGGTTACTCATGCCAGAAAACTGAAGCT 1-11-004610 220.74157 1 59  1652.0 1113
CCATTTCTTACACTTTAATAAGCACACGAATCAC 1-11-004610 220.84921 1 69  1560.0 3231
CCAGCTCCCAGTATGGGAAAAGTAAAGGCAATAT 1-11-004610 220.88298 1 69  1560.0 1212
TGTGTGCCCAGTTTGGGATAAGTACCTGCTGCTC 1-11-004610 220.90965 1 63  1652.0 2323
CTCATGCCTGTAATCCTAGCAATTTAGGAGGCCA 1-11-004610 221.04145 1 66 Alu16 87 1552.0 2334
ATCCTACCACTTCTAAGGTCATTAGCAGAATTTA 1-11-004610 221.11438 1 61  1552.0 1244
TTACTTCCAATTTTGTTGTTATAAACCATGCTGC 1-11-004610 221.17035 1 60  1656.0 2214
TACCATCCAATTCTCCCATCAGCATTATTAAGTA 1-11-004610 221.18607 1 62  1752.0 2142
TTGTTTACCTTTCTTGGTCAAGAAATGGTATGTG 1-11-004610 221.24027 1 65  1652.0 2232
CAATTTTGGAGTATACACCCAGAAGTGGAATTGC 1-11-004610 221.27598 1 61  1560.0 3411
AAACTTCTAATACTATTTTGAACAAAAGTGGTAA 1-11-004610 221.29575 1 63  1656.0 1114
GAGTCTCCTCTTTTATTCTTAGTCTGTCTAGCTA 1-11-004610 221.3041 1 61  1656.0 2134
AGCAACCCTATGTTCCCACTAAAAGAGAATGTGA 1-11-004610 221.39401 1 63  1652.0 1341
GTTTCTCCTGTCTTGCTAACAAAGTATGCTGTTA 1-11-004610 221.48063 1 62  1556.0 2114
CAAGACCCACTCTTCAAACTAGTATAGTATTATA 1-11-004610 221.49882 1 66  1660.0 2121
TGTTTGCATATATTTTGGGCAGTTTTATGACTTA 1-11-004610 221.58965 1 63  1756.0 2113
GAGTTTGGTATCTTGGTTCAAATACTGGCTTAAA 1-11-004610 221.59159 1 60  1652.0 2221
AATATTCTAGTATTATTTAGAATATGAAAAGAGA 1-11-004610 221.62622 1 65  1752.0 1121
GAAGTCAAGATTTTATTCAGAAGATAGGGATTAC 1-11-004610 221.63978 1 71  1772.0 3113
ATCATTCCAGTGTTGGATTCAGGATTGGATTACC 1-11-004610 221.64794 1 68  1552.0 1241
TTGGTATAATTTCTTTCTTAAATATTGGGTGGAA 1-11-004610 221.74298 1 59  1744.0 2233
TTGCTCCGCCTACTGGGTTGAAGATAGGATGAGG 1-11-004610 221.77851 1 65  1648.0 2234
CCAAAGCCAACTCTAAGGAGAGGAGAGGAAGAGC 1-11-004610 221.78972 1 67  1556.0 3424
GTGCTGGAAATCCTCTACAGAGAATTAGAAAACT 1-11-004610 222.08756 1 60  1748.0 1322
GCAGATCATATCTTGTATCCAGGATGTGACAATT 1-11-004610 222.09443 1 68  1660.0 1122
GTAGTTGCCTTATTCTCACAAACACCAGGCTTTC 1-11-004610 222.10391 1 59  1560.0 3111
TTAAAACCTACTTTGCAGGTAAATTTGGTGATAA 1-11-004610 222.11123 1 63  1652.0 2211
GTATTTCTTAGAATTGATGAAATATAGTATCGTC 1-11-004610 222.1295 1 72  1672.0 3143
ATTTCTCTCATTTTACCCAGAGAATTTTACCCAC 1-11-004610 222.13234 1 66  1852.0 1222
GGGCCTCCCAGTCTAGAAGGAGAGTCAGCACTGA 1-11-004610 222.73995 1 68  1656.0 2413
GGACAGTCAAAATTAATCTTAAAAGAGGAGCTCA 1-11-004610 222.74161 1 66  1660.0 2313
TTCTTTCATTTATTTATTTAAAGACAAGGTCTTG 1-11-004610 222.96783 1 64  1556.0 2242
CACTAACCAGTTTTGTATCTAATTTAGCAATTTT 1-11-004610 223.21262 1 66  1660.0 1111
GTCCTTTGTGTCTTCAGAGTAAAATAGGGCACGC 1-11-004610 223.21587 1 63  1656.0 3244
TTCCTTCTCCTCCTTACCCGATTATAGGGAGGGA 1-11-004610 223.33508 1 62  1548.0 2244
GTAACTCCTTTTCTTCTCCAAGTCTTATCTCTTC 1-11-004610 223.69251 1 63  1664.0 3113
TAAATACTTTTATTTGGGAAAATATTGTTGTTTT 1-11-004610 223.75329 1 62  1760.0 1111
TATCTTCCAAATATTATTTCAATATTTCACCAAT 1-11-004610 223.85173 1 63  1652.0 1223
CTTTCTCCCCTTCTCTAAGCAGAAGTAGTGACTC 1-11-004610 223.94362 1 60  1648.0 3132
CTGATGAATTTATTTCCATGAAAATAGGTGAGCC 1-11-004610 224.40105 1 62  1752.0 3342
CTAGACCCCAGTCTCTACTAAATAAATAAATAAG 1-11-004610 224.57588 1 63  1652.0 4213
CAAATAAATAAACTAGTTGCAGAATGTGATGAGT 1-11-004610 224.78826 1 60  1752.0 1424
CACCCTGCTTTATTCCAGAAAAGATTGGAGGCTG 1-11-004610 224.84651 1 66  1656.0 4134
CATCTTCTCATTTTACAACGAGAAAAGCTGAGGC 1-11-004610 224.97823 1 65  1756.0 3442
ATGGAACACATTTTGTAAGAAAATTAATAAGAAA 1-11-004610 225.01462 1 62  1748.0 1233
GAGGATCTGATTCTGTTCCCAACATGGATACAAA 1-11-004610 225.10822 1 70  1760.0 2223
TTTCCTCATCTTCTCAAGGAAGTATTCTCAAGTC 1-11-004610 225.14068 1 60  1752.0 2224
TACATTGCCACACTGTTATTAAAACAGGCTTATT 1-11-004610 225.33332 1 65  1656.0 1121
TTCACACCTGTAATCCTAGCAATTTGGGAGCCTG 1-11-004610 225.35233 1 64  1552.0 2241
AGGTCATATATACTAGAGCCAGGATTTGAACCCA 1-11-004610 225.80252 1 62  1748.0 1332
ATCATTATCAAACTAGTGTAAGAATAAGAGACCT 1-11-004610 225.82836 1 63  1748.0 1241
AGAGCCACTAGATTTGCTGCAGGACTGGATGTGG 1-11-004610 225.87876 1 60  1552.0 1313
TCCAATAATACTTTATTTACAAAATAGGCTATAA 1-11-004610 225.93814 1 63  1752.0 2212
ACAATATATTTACTTTAATGAGAATAAGAATACT 1-11-004610 226.29139 1 66  1756.0 1321
CCCATTAGCATTTTGGAAAGAATTTTGGAGGCTT 1-11-004610 226.32599 1 66  1752.0 1134
TTTGTTTTGATAATTCAGTGAGTTTATGTAAAAC 1-11-004610 226.61148 1 60  1652.0 2223
GTGGATTGTAGATTCTACCTATAATAGGAGGAAA 1-11-004610 226.7158 1 65  1656.0 2224
ATTCTACCTATAATAGGAGGAAAATCTGCATAAA 1-11-004610 226.71591 1 67  1752.0 1224
TAAATGGGTATTTTCCAATTAAAATATGTATATA 1-11-004610 226.82111 1 68  1864.0 2111
GTTGTATGCTTACTTCCCTTAAAATGTGAGGTTA 1-11-004610 227.19427 1 62  1756.0 2114
AAATTTCCCATTTTGTTTGTAGCATTACTAGTCT 1-11-004610 227.28282 1 67  1760.0 1112
CCTGCTCCCTTTCTTGCCCAAATAAAATTCAGTT 1-11-004610 227.31412 1 59  1648.0 1142
GAGCTTAGTAAAATAAGTTTAGAATGAGATTCTA 1-11-004610 227.32371 1 59  1656.0 2131
AGAGTTCTAATCTTGAAGAAAGAAGTTGAGTTTT 1-11-004610 227.34702 1 69  1660.0 1111
AGTTTTCTCATATTAAGTAAAGTCTTTAATATGT 1-11-004610 227.35458 1 61  1748.0 1322
CAGATTCCATTACTTAATGGAAAACGCAAACACC 1-11-004610 227.3601 1 70  1660.0 3323
GAAGAACGTATTTTACTTGCAGTGTATAGTGTAT 1-11-004610 227.38783 1 60  1760.0 1214
TTGAATCAGTTTCTGTGTATAGCATATCAACATT 1-11-004610 227.41061 1 63  1652.0 1123
AACTTTAGGATTATTGAACTAGACTGTGACCTAA 1-11-004610 227.41361 1 59  1652.0 1142
TATTTTCCCATCCTGCCCTTATTCTTGGAAGGTC 1-11-004610 227.57186 1 72  1564.0 2122
AGAATTCTTATCCTGTCTTAATAATCTCATCATT 1-11-004610 227.60628 1 62  1656.0 1123
AAGTTTATTATGTTCTTTAAATTCTAGGCAGAAG 1-11-004610 227.63392 1 59  1552.0 1132
CTAAATCTGAGACTTTGGCCAGAATTAAGACTGT 1-11-004610 227.64346 1 61  1752.0 1413
GCTGGGCTTATTTTGAAAGCAGATTAGAAGAGAC 1-11-004610 227.68528 1 68  1760.0 3242
CTTTTCCATATCCTTACAGGAATATAGAATTTGA 1-11-004610 227.68771 1 67  1756.0 2411
AATAATTCCCTTTTATTAGCAAGATCTGAAATTA 1-11-004610 227.70217 1 63  1656.0 1121
TTCTTTCTCCTTTTCATTCAAGTATTTTCTCTCA 1-11-004610 227.82725 1 60  1748.0 2242
ACATTGATTCTTCTTACCAGAAAGTAGGATGCAT 1-11-004610 227.92753 1 62  1652.0 1234
CAACGTGATACAATGATTAAAGTTTACGAACTCT 1-11-004610 227.94476 1 61  1560.0 1313
GAGTTCAGAACACTCCAGATAAAAGTGGAAGAAA 1-11-004610 228.03642 1 61  1652.0 2224
AAAGATCCAACTTTCAAAGTAGTCTTTTCTCATT 1-11-004610 228.12982 1 62  1656.0 1113
CTAGTATCTAGACTTCAAGGAAAATAAGTTCACT 1-11-004610 228.13877 1 70  1760.0 1323
CATGTTCCTTTCTTAGACAAAATTTAACAATATT 1-11-004610 228.45577 1 71  1564.0 1121
GAGAATTCCAATTTAATTGTAATATGGGTCATAT 1-11-004610 228.45672 1 64  1756.0 1212
CAAGCTACAAGATTTCTGAGAAAATAAGAAGCTT 1-11-004610 228.49911 1 75  1768.0 1134
ATATTTACAACACTGCTGAAAGAAAAGGCAATAC 1-11-004610 228.55175 1 70  1664.0 1212
CTAGCATAATTACTGGGTACAGAATAGGCAACTC 1-11-004610 228.55817 1 65  1760.0 3132
GCAAAACAATTATTTCTGACAAAAGAAGAATTTT 1-11-004610 228.56152 1 64  1660.0 1111
ATAGTTTGTAATATATGCTTAGTATATGCATAGA 1-11-004610 228.61395 1 63  1656.0 1213
TCTGATCCCTTTCTGTCCCTAGTACAGTGTCTGG 1-11-004610 228.64668 1 68  1656.0 2423
GGATCACAGATTCTTTTAAGAATCTAGTGAAATC 1-11-004610 228.65534 1 62  1760.0 3122
CAAAATCACATTTTATGGGGAAGAGTTGAAGGAG 1-11-004610 228.74844 1 64  1652.0 4111
GATAATCCAAATCTCACAGGAGTTTGGGGAGAAC 1-11-004610 228.8953 1 70  1660.0 3121
ATCCCTCTTAAATTATAACCAATATATTTATTTG 1-11-004610 229.09947 1 63  1756.0 1244
TATGTTCAGAGATTGAAGTAAAGACAGGCATAAG 1-11-004610 229.1345 1 69 LTR126r 99 1556.0 2123
AAATCTCAGGTATTCTTTTCAAAACATAAAGAAC 1-11-004610 229.17346 1 61  1656.0 1112
GGTCTTTGCAGATTTAATTAAGTTTAGGGTTTGA 1-11-004610 229.44336 1 60  1652.0 2411
CTCATCCATAAACTGGAAATAATAATAGCACTCC 1-11-004610 229.47589 1 65  1656.0 3313
TAACTAAGCAAATTTTATAAAGAATTTGAAACGT 1-11-004610 229.70912 1 61  1752.0 1432
CAAAATTATAAATTGAAACCAAAATCTGATATAC 1-11-004610 229.72801 1 63  1760.0 3212
GGCCTCAGTTTTCTCACAGTAAAACAGGGATACT 1-11-004610 229.79911 1 61  1652.0 1321
AATCTGAATATTTTATTAGGAGCACAGGACACCT 1-11-004610 229.85731 1 62  1652.0 1124
CAAGATAAAATTCTAGAGTGAAAATCAGACTTTA 1-11-004610 229.88777 1 69  1864.0 2111
TTCAGTCCAATTATAGAAATAGTCTTAGAACATA 1-11-004610 229.93966 1 70  1656.0 2123
GAAGCTCCCATTCTTAGAGAAACATAAACACACT 1-11-004610 229.96005 1 74  1768.0 1323
ACAACTCAAATTTTATTTGTAGATTTTGTTCTTT 1-11-004610 229.97463 1 65  1756.0 1113
GAAATACCCATGTTAACTCAAAACTATCATACAA 1-11-004610 229.97654 1 61  1656.0 2232
TGGCTACTTAATTTTACCTGAAAAGTGTTTCTTC 1-11-004610 230.02815 1 60  1656.0 2334
GATTATACACTATTTTGTCAAGAATGAGGAAAAT 1-11-004610 230.03764 1 62  1752.0 1222
AAGAAACACAATCTACCTAGAAAAGAGAAATTTA 1-11-004610 230.23954 1 61  1656.0 1131
ACAGAACATCTACTAAGTTTAAAATATAATTTCT 1-11-004610 230.2853 1 63  1756.0 1311
GATGGTCCTATCTTTTCTTGAAGATATTTTCTAT 1-11-004610 230.50236 1 68  1664.0 1213
CAGCCTCCCAAACTGCTAGGATTACAGGCGTGAG 1-11-004610 230.5357 1 60 Alu16r 90 1548.0 4134
GGATGCGCCTTTCTCCCTACAGATTGTGAACTGT 1-11-004610 230.56769 1 62  1656.0 1413
TCTCTATCTATGCTCTCCTAAATGTATGAACTGT 1-11-004610 230.87443 1 70  1660.0 1413
TAAGGTCCCCTCCTGGAGTGAAATTAAGACCCAC 1-11-004610 230.89791 1 72  1564.0 2113
GCATTTCAAATTTTATTAACAAAATATAAATATA 1-11-004610 231.02168 1 75  1868.0 2121
AATTACTCCTTTCTCAAGAAAATATCTGAAAATC 1-11-004610 231.52342 1 63  1756.0 1122
CATGTACCCCTACTATGTGCAAAGTAGTAGGCTA 1-11-004610 231.7116 1 69  1660.0 2134
AATGTCCGGAGTTTGGAATTAGAATAGGGTAGAA 1-11-004610 232.11661 1 70  1756.0 1123
AGACATTGTAAAATATGAATAAAATATGAAATAA 1-11-004610 232.37199 1 61  1656.0 1314
GAAACTTCTAGACTTTGGAGAGCATCAGTAGGTT 1-11-004610 232.54787 1 62  1660.0 1144
TCTGTTCCTCTACTGTTTGGAAAATGTGCCCACC 1-11-004610 232.6606 1 79  1764.0 2423
CTCTTTCTCCTTCTATCCAAAGAAGAAGGTTATA 1-11-004610 232.88316 1 61  1648.0 2121
GACTGTACTCTTCTCTGGGTAGGAAAGGGGCTAT 1-11-004610 232.9575 1 64  1560.0 1213
AACTTCCCTTTACTGGTCTTAAATTTACTTCTTT 1-11-004610 233.14732 1 60  1656.0 1113
TGAGACCCTGTCTTAAAATAATAATAATAATAAT 1-11-004610 233.18734 1 59  1552.0 1221
AGGCTGCGGATTTTATTGAGAGAACGGAGACTGC 1-11-004610 233.28191 1 65  1756.0 1334
CACTTTCCCATTCTAGTCTTAGAAGCGTACTGAG 1-11-004610 233.32693 1 71  1756.0 4142
TGGCCTCCCAAACTGTTGGGATTACAGGTATGAG 1-11-004610 233.76247 1 63 Alu16r 87 1548.0 2334
TATTTTCAGAAATTAAAGATAGTATATGTAAATC 1-11-004610 233.91709 1 72  1764.0 2122
TGCTTTCATTTTCTCAGTGAAGTAGAAATAAAGG 1-11-004610 233.99011 1 60  1648.0 2342
TGAATTCAGTTTCTTTGGTAAATAGAAATAAATA 1-11-004610 234.01261 1 59  1652.0 2122
GAATATCAGATGTTTTCAGTAGAATTGACAAGCG 1-11-004610 234.02679 1 63  1756.0 3112
AACATTCCTATTTTACAAGGAAAAGAGGGCCTCA 1-11-004610 234.05507 1 84  1772.0 1141
TATGAAGGTATATTCATCGAAGTAAGAGAACAGA 1-11-004610 234.09204 1 67  1756.0 2123
GTGAAACCCCTTCTCTACTAAAAGTACGAAAATT 1-11-004610 234.35186 1 67  1656.0 1122
CTTTCTCATAAATTCTATCAAAACTAGGGCAAAA 1-11-004610 234.37736 1 64  1648.0 2222
AAATGTCTAATTTTCATAGCAAAAGAAGTAGAAG 1-11-004610 234.42566 1 67  1756.0 1112
TGGTTTCAGGTATTAATTGAAGAAACAGATCAAT 1-11-004610 234.44912 1 66  1648.0 1223
TATTACCATAGACTATCCCCAGTATCCTAAGGGG 1-11-004610 234.47711 1 59  1748.0 2122
TTGGGGCCATTATTAAGTCAAATAAGGGTGACTT 1-11-004610 234.61997 1 63  1648.0 1132
TAGGAAAACATTCTATCCTGAAAACAAGATTATT 1-11-004610 234.66065 1 60  1752.0 1121
TGCCTGGATTTTCTATATCTAACATGGGAATGGT 1-11-004610 234.70843 1 62  1648.0 1441
ACATATATTATACTTTATCAAATGTAAGATGTCA 1-11-004610 234.71022 1 64  1756.0 1412
CCGGATCATTTCCTCGATGAAGAACTTGGACTTG 1-11-004610 234.86794 1 65  1556.0 4113
AGGTTTCAATTATTATAGATAATACACACACAAT 1-11-004610 235.0276 1 61  1648.0 1223
GGGTTTTAGACTTTAGGGCTAGAAGAGGTCATCT 1-11-004610 235.06276 1 60  1652.0 1312
ATCATCCCCATTTTACTGTAAGAAATCTAAGGCC 1-11-004610 235.1279 1 65  1752.0 1241
GAATTCTCTCTTCTACATTCAGACTGGGACTTAC 1-11-004610 235.19731 1 68  1668.0 3112
GAAAATTTTAAATTCATTACAGAATTTGAAGAAT 1-11-004610 235.39075 1 66  1760.0 1224
TTCTTCATAATTTTACCTCCAAAATATGCATCTG 1-11-004610 235.43299 1 63  1852.0 2242
ACAAATAATTTATTTTAAGGAAAATCAGTTCTAG 1-11-004610 235.52392 1 60  1752.0 1411
AAACATTTTATACTAGATAAAATATAGGAGTCCA 1-11-004610 235.65582 1 74  1864.0 1114
GTAGGACTAATATTAGGCACAAGATTAGAAATTA 1-11-004610 235.8857 1 70  1764.0 2112
CGTCATCCCCTCCTGCCCAAAGTAGCTGAGGTTG 1-11-004610 235.90657 1 60  1548.0 4114
TGTAGATCTCTTTTATACCCAGTACAGGAAAAGA 1-11-004610 235.96039 1 66  1652.0 2321
CTTCTTCCTGTCCTTTCCTGAGAACCTGAGCGCA 1-11-004610 236.0018 1 69  1552.0 2343
CCCACCCCTTTTCTGTCTATAAAACTAAAACCTT 1-11-004610 236.11054 1 63  1652.0 1133
GAACATCTTTTATTATTTTAAATATTAGCTTTCT 1-11-004610 236.32501 1 65  1760.0 1311
TGGCCTCCTAGATTTCTGGGATTACAGGTGTGAG 1-11-004610 236.39174 1 62  1548.0 2334
CGGCCTCCCAAATTGCTGAGATTACAGGTGTGAG 1-11-004610 236.47 1 59 Alu16r 90 1544.0 4241
AAACATCATATCCTAATAAGAAACTAAGGAATCC 1-11-004610 236.55483 1 67  1664.0 1114
AATTTCCTTTTATTTGTCCTAAAATGCTTACTTT 1-11-004610 236.56549 1 64  1760.0 1113
GGACTTCAATTATTCCATGTAGTTTTCGATAACA 1-11-004610 236.56594 1 64  1652.0 2322
CGCTTTCAGATCTTTCTTGAAGTGTAGTAAGCAG 1-11-004610 236.56736 1 67  1652.0 4234
CTGGGCCAAATTTTCAAGAGAATAATACAATAGT 1-11-004610 236.56896 1 59  1744.0 1421
GGCCTTCTAGTTCTATACAGAAAATGAACAATTT 1-11-004610 236.57382 1 62  1756.0 1112
TTTAGTCAGGTACTACACTGATAATCGAAAGCTC 1-11-004610 236.5883 1 60  1652.0 2221
CAATCTCCCAATATTATTCCAGAACATCAACCAG 1-11-004610 236.64238 1 62  1556.0 4112
TTCCTTCTTAAATTTAAGACAAAAGCAAATCACA 1-11-004610 236.68397 1 62  1648.0 2244
AAACTTCGATTATTATTATTATTTTGAGAAGGAG 1-11-004610 236.74428 1 61  1552.0 1114
AGTGTACTCCTTCTATTTATATATTAGAAAGTTA 1-11-004610 236.77385 1 61  1556.0 1323
TGATTTACAATATTTGTATTATAAACTGATTTCC 1-11-004610 236.86774 1 61  1656.0 2312
GAAGATCCAAATTTATCTGTAATATAGCCCTATC 1-11-004610 236.95944 1 73  1772.0 3113
CCCACTCCCATTCTCCCTTTAAAATGCTGTCACC 1-11-004610 237.1175 1 66  1852.0 3323
AGTGCAAACATATTCTATGCAGTAGAGGAATGCT 1-11-004610 237.3169 1 67  1752.0 1323
TGGCCTCCCAAACTACTGGGATTACAGGCGTGAG 1-11-004610 237.45698 1 59 Alu16r 93 1544.0 2334
CTAGTACCTTTGCTCTTACTAAAAGTGGGAAAAC 1-11-004610 237.62626 1 70  1560.0 3222
ATTCTTACAAATATTCCTCAAATAAAGGAGGCCC 1-11-004610 237.67767 1 62  1552.0 1224
ACACGTCTCCTTCTGTGGTGAGACTGAGACCTGG 1-11-004610 237.94072 1 64  1652.0 1414
ATGCGACCCATATTCAAGAGAAAAGATAATAGTG 1-11-004610 238.19713 1 60  1748.0 1234
CATGTCTTTATGCTCTTGTCAAAGTGGGCAGTTC 1-11-004610 238.21737 1 65  1664.0 3114
CTGGTTTACAGACTCCTTTGAGAATGTGATGAAT 1-11-004610 238.23965 1 64  1748.0 1224
TATCTGCATTTCCTAAAGTTAATATAGGAAATAC 1-11-004610 238.34765 1 75  1668.0 2124
CTGGCCCAGCTTCTGTCTGAAGAATCCCAAGCAG 1-11-004610 238.46596 1 59  1744.0 4233
TCAATATCTATTTTGGAGGTAATAATAGAACTAA 1-11-004610 238.59835 1 73  1764.0 2213
CAGGCCCCTATTCTTGATTCAGTCTCAGCTCACA 1-11-004610 238.80433 1 70  1756.0 2323
CTTACGCCTGTAATCCCAACAGTTTGGGAGGCTG 1-11-004610 238.81328 1 60 Alu16 87 1548.0 4134
CTGCTTCCGATATTTTACTCAACAGAACTTCCTG 1-11-004610 238.86227 1 63  1652.0 4133
TGAATGCCGAAAATTGGGAAAGTATAGAAAATTA 1-11-004610 238.87511 1 68  1664.0 2112
GTAGCTCACATTATATCATGAGTATGTCATTTAA 1-11-004610 238.87642 1 61  1756.0 2211
ATTTTCCATATATTGAGTTAAATAAAATATATTG 1-11-004610 239.00728 1 63  1756.0 1222
CCAGCTGAGAAAATGTTATAAATGTGGGAACTGA 1-11-004610 239.1312 1 63  1556.0 2413
GATGAATGTATATTGCCTTGAGAATAAGAAAACA 1-11-004610 239.18146 1 72  1864.0 2322
AGTTTTCTAATCTTGTCAATAAAAGGTGACCTAA 1-11-004610 239.19864 1 67  1652.0 1322
TAAGTATCCCTACTATACTCAGTCTTGGATGGGA 1-11-004610 239.20499 1 66  1656.0 2113
CAGCCTCCCAAATTGCTAGGATTACAGGTGTGAG 1-11-004610 239.21702 1 60 Alu16r 87 1548.0 4134
TTAGTTCATTTATTGAAAGTAGTAATTCATTTAT 1-11-004610 239.24019 1 64  1656.0 1211
TACATGTTTATATTTATACTAATAAATGTATTCA 1-11-004610 239.28006 1 62  1756.0 2141
AAATGCCCAGTATTAGAATGAAAACAGCATAGAT 1-11-004610 239.40998 1 61  1652.0 1112
TACCCTCAGCTTTTAACACCAGAAGTGGTGTTTC 1-11-004610 239.44153 1 62  1656.0 2144
AAACTTCCAATACTATGTTGAATAGGAGTGGTAA 1-11-004610 239.59864 1 70 Line1990r 90 1760.0 1114
TTACTTCCAACTATGTAGTCAATTTTAGAATAAG 1-11-004610 239.61258 1 65 Line599r 93 1552.0 2214
GAGATGTCATTATTCCTCCTAACAGAGGAGAAAA 1-11-004610 239.69006 1 60  1552.0 2222
AGTTCCCCAATTCTGTGGTTAGATTAAGGGTGGG 1-11-004610 239.7436 1 61  1744.0 1322
GCTATTCAGAAAATAATCTGAATGTTGAAACTTG 1-11-004610 239.79008 1 64  1560.0 3421
AAAGTTATTTTATTTCAAATAACATTGGCCTGTT 1-11-004610 239.93257 1 65  1660.0 1113
GACTCACGTAGACTGGCTCTAAAATCCAAGCTAG 1-11-004610 239.99417 1 61  1756.0 3142
ACTGTTACCATCTTCTGTATAAAACAGGGATACT 1-11-004610 240.03627 1 71  1656.0 1321
AGAGTACCCAGATTTGCTCAAGAAGAATAACCTG 1-11-004610 240.25656 1 72  1664.0 1313
GCCTAAGTTGTTTTGACTATAAAATAGGAGTGGC 1-11-004610 240.29082 1 64  1756.0 3441
GGAGAAAGAAATTTTAGGACAGAATAAGGAACTC 1-11-004610 240.58922 1 61  1760.0 3132
CGGTCTCCTGTATTCATTGGAGAACAGAGGCAAT 1-11-004610 240.64333 1 66  1652.0 1223
ATGTTTGTTAATTTAATGTTAGAGTCTGGGCTTG 1-11-004610 240.7195 1 59  1652.0 1232
CTATTTCTATTACTTTGACTATTCTATGTGCCTC 1-11-004610 240.96189 1 60  1556.0 3133
AGTTTTCAAAATATAAAGCAAATAAGGGATGGCT 1-11-004610 241.00851 1 60  1544.0 1322
AGTTAACACATTCTCAGGCTAGTCTGTGAAGACA 1-11-004610 241.18027 1 62  1744.0 1322
CTAAGAACTTTATTCACATTAGTATAAGTACCTG 1-11-004610 241.19241 1 67  1760.0 4133
TTTGAGCATCTATTATTGGGATTTTAGGAGGCCT 1-11-004610 241.34565 1 61  1548.0 1334
CTTGCTGCTCTACTTCTACAAGGAGAAGAACGCC 1-11-004610 241.42509 1 70  1560.0 3343
CATCATCCTAATCTAATTTTAGAACATTTTGTCA 1-11-004610 241.43724 1 59  1652.0 2314
AGTTGTCATTTCTTGACTTCAGTATATCACCTCC 1-11-004610 241.46271 1 63  1656.0 1322
TTTCTTATTAGTTTCTCTACAAAATCAGCTTTCT 1-11-004610 241.64475 1 59  1748.0 1311
GCAAAACCCAGTCTCTACTAAAAGTACAAACATT 1-11-004610 241.72872 1 65  1660.0 1123
TTGGGCCCAAGTCTTTCCTCAAGAACTTAACTTA 1-11-004610 241.73607 1 60  1552.0 2113
CGGCCTCCCAAATTGTTGGGATTACAGGCATGAG 1-11-004610 241.8326 1 63 Alu16r 90 1548.0 4241
CTGTTAAATCTACTCAAATAAGAATAAGAAAATC 1-11-004610 241.87533 1 67  1760.0 3122
TCATTCCCCTTTCTTTTGGTAATAGAGACTTGAA 1-11-004610 241.88379 1 59  1648.0 2241
TTTGATAGCATTTTACCTACAGTAGAAGTTCTTT 1-11-004610 241.98419 1 64  1756.0 1113
AAATTTGAAATATTGTGAGAATTACCAGAACATG 1-11-004610 242.00746 1 64  1660.0 1112
CAGCTCCAGACATTTGCCTTAAAATTGGTTATTT 1-11-004610 242.01981 1 65  1756.0 1112
TAAGCTTTTACATTCTTCCGAATAGTAGAATAAA 1-11-004610 242.07303 1 64  1656.0 2113
AGGTTTCTCATTTTCCACGAAATCTGTAAACTTT 1-11-004610 242.12008 1 70  1760.0 1113
TATACACATATATTTACACAAATATGTATACACA 1-11-004610 242.12608 1 63  1852.0 2121
CCATTATCTTTTCTCAAATAAATATGCGGCCATC 1-11-004610 242.14628 1 65  1760.0 3123
TAAGTTGTTTTGCTGAGACTAGTAGTTGAAGGAG 1-11-004610 242.20667 1 63  1556.0 2113
GATTAACTCATATTATTCATAAAACAATAATTAG 1-11-004610 242.23903 1 61  1756.0 3122
ACAGACCATAGATTTATTTTAAAAGGGAAAATCT 1-11-004610 242.28747 1 64  1656.0 1312
TATCTTCCTGTACTAAAAGAAACAAATTATTTAT 1-11-004610 242.28943 1 63  1556.0 1211
CAGCTTCCCATATTTACAGGAAGATTATGTCTTC 1-11-004610 242.52713 1 68  1764.0 3113
CATTCTTTTATTTTGTCCTAAGTCTTTGTAATTC 1-11-004610 242.60992 1 62  1760.0 3112
AACATAAGTATTCTCAATAGAGAATTGGTGAACA 1-11-004610 242.885 1 64  1852.0 1141
TTTGTTTGTAATTTACAGATAATAGAGGAATGTT 1-11-004610 242.90365 1 75  1664.0 1141
TTAGGTCGTAATCTGAATGGAGAATCCACTCAAC 1-11-004610 242.92564 1 64  1756.0 2213
TAGGAGCCAACATTATTATTATTATAGGCTTTTT 1-11-004610 242.9638 1 66  1660.0 1111
GAACTTCCAGTACTAGGTTGAATAGAGGTGATGA 1-11-004610 243.05022 1 74  1668.0 2412
ACACAGCCTACAATTGCTTAAATACAAGAGTTAA 1-11-004610 243.3402 1 59  1552.0 1414
TAAGAATGCACTTTCTATAAAGTATATGCATCTT 1-11-004610 243.36847 1 60  1756.0 1131
CAGATTAAGTTGTTTATATTAATCTCAGAACTAG 1-11-004610 243.43722 1 60  1552.0 4131
ATACTTATGATTTTAGTTGTAGCAATGGATAGAT 1-11-004610 243.48621 1 61  1648.0 1214
GGTCATCCCCTTCTGCTTGAAGATTAAGTATAGG 1-11-004610 243.4996 1 66  1652.0 3324
TTTACAACTATTTTAAAGTGAAAATTAGGGGAAA 1-11-004610 243.56952 1 59  1844.0 2221
TGTGTTCCCATTTTATAAACAGGATCAGGAGACT 1-11-004610 243.69201 1 75  1756.0 1324
CCTGTCCAACTTCTAATATTATAACAGTCACATA 1-11-004610 243.69643 1 59  1552.0 2123
ATAGTTCAAACTTTCTCTGTAAAATAGAGCCACT 1-11-004610 243.74154 1 72  1760.0 1213
CATTTAACAACTTTCAGAATATTACAGGCACTGA 1-11-004610 243.95555 1 61  1556.0 2413
ACAGTACCAATATTATTGTAAAGATTAAAAGAAT 1-11-004610 244.0063 1 69  1756.0 1224
GAATTCTTTATATTGTTTCAAGGACAGGCTTCAA 1-11-004610 244.42919 1 59  1656.0 2231
CCTTTCTCTGTTTTAGTTTAAATATTGGTCCTAA 1-11-004610 244.47146 1 68  1756.0 2213
TTTGCCTATATCTTCTTTAGAACATTTGATCTTT 1-11-004610 244.48072 1 59  1652.0 1113
TATGTCCATTTTATAGTTCAAGTATAATAAGAAA 1-11-004610 244.48286 1 63  1656.0 2123
GACAGTAGGTTATTATATCAAAGAAAAGAACAGG 1-11-004610 244.50383 1 59  1552.0 3141
AATGCTGATTTATTAGAGAAAGAAGTGGAAAATT 1-11-004610 244.51994 1 69  1660.0 1122
TGTTGGTCTCTACTAAAGAAAGAATTGGCTGGGC 1-11-004610 244.52311 1 60  1748.0 2322
GTATGTCTTATCTTTGCTATAATAAAGTAAGCTC 1-11-004610 244.52948 1 70  1668.0 3134
TCAGTAAGTCTTATTGAATGAGTAAATGCACTTA 1-11-004610 244.53061 1 59  1560.0 2113
ATCTTTAGTATTATGCTGTTAGAGTATGCAGTGT 1-11-004610 244.55985 1 59  1652.0 1242
TTGCTTTCAGTTCTCTTGGTAAAATTTGAAAGGC 1-11-004610 244.58793 1 70  1756.0 2234
ATAAATCTGCTTCTGGTCACAGCACATGTCCTTC 1-11-004610 244.60036 1 59  1556.0 1211
AACATTCTGAATATAAATTCAGTAATGCAACAAT 1-11-004610 244.66036 1 62  1552.0 1141
TTGTTTCTTTTACTTTTAAGAAAATGTGGAATGC 1-11-004610 244.66933 1 71  1760.0 2232
TTTCATTGTATTCTAAATTGAAATTTTGTACTTT 1-11-004610 244.71412 1 64  1756.0 1113
CATTTTACTCTATTTGCTTTATTATTTGCTCTTT 1-11-004610 244.72133 1 63  1660.0 1113
GAGAGACTTCTCCTTCTGGGAATATAGAATTTCC 1-11-004610 244.77793 1 61  1660.0 3131
ACTTTTCATAATATATTCTTAATCTTAAAACATT 1-11-004610 244.92247 1 60  1552.0 1123
TATATTCTTAATCTTAAAACATTAAATGTGACTC 1-11-004610 244.92258 1 59  1556.0 2121
TAATCACAAATATTAATGGAAAATTGGTAATCAT 1-11-004610 244.9564 1 62  1752.0 1231
CAGGGTCAACTTCTTTGGTAAGAATACTTCATGG 1-11-004610 245.00882 1 60  1752.0 4133
ATATATCTCTTCCTGAATTCAAAATAGTAAACAG 1-11-004610 245.14797 1 64  1652.0 1212
TTAATCCCTAGATTTGAATTAATATGCTTGCCTT 1-11-004610 245.28274 1 64  1756.0 1133
GAGCATTAATTATTTGCTCCAAAATCAGAGATAT 1-11-004610 245.2976 1 59  1752.0 1212
TGTCTTCATGTCTTCCCCTAAGAATACGCTTTTC 1-11-004610 245.30037 1 66  1660.0 2324
TGGCCTCCCAAATTTCTGGGATTACAGGTGTGAG 1-11-004610 245.44227 1 59 Alu16r 90 1544.0 2334
TTGTCTCTAAAACTATAAGCAGCATAGAAATGAA 1-11-004610 245.53932 1 63  1648.0 2232
TATATGACTATATTTCAACAAATCTATGACATCA 1-11-004610 245.62401 1 68  1760.0 2121
AGTCGTTTTAGTTTCACAGCAAAATTGGGAGGCA 1-11-004610 245.6682 1 63  1748.0 1324
CCTGTGGATATACTTTATTCAGCAAAAGATGCCA 1-11-004610 245.75394 1 60  1648.0 2334
GCAGGCTTGAATTTCTCCTCAGAATATGGATTTT 1-11-004610 245.81619 1 61  1760.0 1111
CACTTTCCAGTTCTGACTCAAATCTGTGTAAATG 1-11-004610 245.90693 1 68  1656.0 4122
GCTGTTCCCAGTATTTCTTGAATATTCTCTGCCC 1-11-004610 246.01446 1 59  1652.0 3334
GAATTTCTGCTCTTATAAATAGAAAATGACATTG 1-11-004610 246.29607 1 65  1564.0 3112
TTTATTCTTCTTCTTTAAACAATACTTATATTTT 1-11-004610 246.2997 1 59  1652.0 1111
CATCTTGCAGTACTCTAAGAAGAGTTTGGCCTTT 1-11-004610 246.3298 1 62  1656.0 1113
ACTTTTCCCAGACTCGAAAGAAAACCCCAAAGAG 1-11-004610 246.46227 1 64  1648.0 1422
ATCTTCCCAATTTTCATAGAAGCAGAGGCTCCTG 1-11-004610 246.57596 1 70  1656.0 1242
ATATATATTATATTAAATATAATATATGTTATAA 1-11-004610 246.91015 1 64  1856.0 1212
ATATGTTATATACTCATTATAACATATGTTATAT 1-11-004610 246.91163 1 59  1752.0 1212
GATTTTCGGAAACTTCATAAAGTTTTGCAAAATA 1-11-004610 246.97804 1 67  1660.0 2122
GTCCATCCCAGAATCAATTAAGTATATGTTTCAA 1-11-004610 247.03923 1 60  1648.0 2231
GAAGCTGAAATACTCTGCTTAGAGTGAGCCTTCC 1-11-004610 247.12288 1 60  1760.0 3113
TTTCTTAATATTCTTCTTCAAATTTGAGTTGGTG 1-11-004610 247.3105 1 59  1748.0 2224
CTTATTCATTTATTCAGTGGAGTTTAGGGGCAGT 1-11-004610 247.36974 1 72  1656.0 1423
CTATCACTTCTATTCAACATAGTACTGAAAATTC 1-11-004610 247.67523 1 62  1660.0 3112
TCACTTCCAAATTTACCACCAGAATGCGCTGTCC 1-11-004610 247.764 1 70  1760.0 2414
AGTTGACCACTTCTCTCCTAAATAGTGGCAACTG 1-11-004610 247.93354 1 63  1648.0 1322
CTGCCTCCTGTTCTATTGATAGACTTGAAAGATC 1-11-004610 248.1412 1 70  1660.0 3124
CCTGTCCCTAGACTTCATGGAGTAGGTGACTGCT 1-11-004610 248.14273 1 69  1652.0 1341
CCCCTTCCCCTTCTGCCATGATTAGAAGCTTCTG 1-11-004610 248.22293 1 59  1548.0 4131
TCTGCTGCCATTCTAAAGCCAAGAGGGGTGCTTT 1-11-004610 248.3071 1 66  1656.0 1113
GAAATGGCAAAACTAGACATAGAAATGGAAAACA 1-11-004610 248.33812 1 67  1660.0 2322
GAATGTCTTTTCTTTTAGGAAATATATGATTAAT 1-11-004610 248.43581 1 67  1660.0 1221
ATAATGCCATTATTATGTATAGAAACAAAATTTA 1-11-004610 248.45567 1 62  1656.0 1211
TTGATTCTGATCTTACAGGGAATATATATACTGC 1-11-004610 248.48064 1 68  1760.0 2231
CACGTGTCCATACTGACACAAATAGATGATGGAA 1-11-004610 248.55796 1 68  1756.0 2244
GTCTTTCCCATGCTATTCTCATAATAGTGAATAA 1-11-004610 248.6573 1 67  1660.0 2212
GGGCTGGGTAATCTATGAAGAAAAGAGGTTCAAT 1-11-004610 248.66979 1 61  1652.0 1223
AGGGAGCTTTTACTCATGGTAGAAGGTGAAGCAG 1-11-004610 248.67404 1 64  1648.0 1333
AACAATCTAATTTTGCTTGCAAAATTTCCCCTGG 1-11-004610 248.74732 1 62  1852.0 1141
AAGGCTCCTATTATAGTAATAAGAATGAGAAATG 1-11-004610 249.03991 1 62  1556.0 1133
CCACAGCTAATACTGAGCACATAATATGTGCCAG 1-11-004610 249.13301 1 59  1748.0 4233
TGGCTTCCCAATTTGCAGGTAATTTTAGTCTTTT 1-11-004610 249.18124 1 64  1652.0 1111
GCATTTCAAACACTTCTTGTAATAAAGCATAACA 1-11-004610 249.37366 1 65  1656.0 2322
CACCTTCCTTTATTTCTCTAAACAGTATATATTC 1-11-004610 249.38841 1 62  1560.0 3112
GCAACTGGTGTTCTCATGGGAGAAGAAGACTTTT 1-11-004610 249.47558 1 61  1660.0 1111
TTAGTTCCAATTATTCTCTCAGTAGGTTCAAAAC 1-11-004610 249.47682 1 63  1656.0 2213
TGAGTGCCAACTTTGAGCCTAAGATACAGCAGTA 1-11-004610 249.51381 1 59  1652.0 2142
GAAACTTGTATTCTAATGGAAGAAACAGAAAACA 1-11-004610 249.51443 1 66  1760.0 2322
CAGCTTGAATTTCTCCTCAGAAAATGGGAATTTT 1-11-004610 249.53782 1 72  1764.0 1111
TGCTAACATATTATTTTATAAGAGTGGGAATATA 1-11-004610 249.60017 1 64  1652.0 2121
TTTGATCATGTACTAATCATAATAAAGCTGGATT 1-11-004610 249.82895 1 62  1652.0 1124
CAGCCTCCCAAATTGCTGAGATTACAGGCGTGGG 1-11-004610 249.85575 1 60 Alu16r 87 1548.0 4134
ATTCAGCCTCTTTTGTTTATAAATTACGCAGTCT 1-11-004610 249.85935 1 64  1652.0 1224
ATTTCACCAATTTTCTCAATAATATCTTTTCTAG 1-11-004610 249.86105 1 61  1848.0 1222
GTAGTTGGCATTCTTCTGTAAGGAAAAGCTTTCG 1-11-004610 249.86659 1 60  1656.0 3213
CCCAATCCCAAATTCTCTGGAGAAGGGGCTCTTT 1-11-004610 249.92981 1 69  1656.0 1113
AATCTCAGTTTTCTATCTGTAAAATGGGAAAATA 1-11-004610 249.97972 1 69  1760.0 1124
TGGTATTCTGTTATAGCAATAGAAAATGAACTGA 1-11-004610 250.02432 1 64  1556.0 2332
GAGTGGCATTTTCTTCCAGTATTATTGGAAGGAA 1-11-004610 250.02629 1 65  1656.0 2244
TTTCTTCCAGTATTATTGGAAGGAAAGTTTTGTT 1-11-004610 250.02638 1 59  1548.0 1141
CTCATACCTGTAATTGCAGCAGTTTGGGAGACCG 1-11-004610 250.07135 1 63  1548.0 4241
ACAGTTCCCTTCTTTATTTCAGTTTAATAAACCA 1-11-004610 250.15208 1 67  1556.0 1413
TGAGTGCCAACTTTGAGCCTAAGATACAGCAGTA 1-11-004610 250.21708 1 59  1652.0 2142
CAGCTTGAATTTCTCCTCAGAAAATGGGAATTTT 1-11-004610 250.24108 1 72  1764.0 1111
GTTAATATAATTTTATTGTAAATATCTGCTCAGA 1-11-004610 250.31369 1 61  1848.0 2423
ATAGCTAAAATTCTGTGAACAATAGTTGTTCTCC 1-11-004610 250.31599 1 62  1756.0 1213
AATATTCTTGTATTCTTACCAGTTTCTCAAATTC 1-11-004610 250.3352 1 66  1664.0 1121
AAGTTGCCTATAATCTCACCAAACTATAACATTT 1-11-004610 250.37803 1 62  1660.0 1112
AGAGTTCATATCTTGTGACGAGTATTCTGAAGTT 1-11-004610 250.47826 1 68  1760.0 1142
GTAGATCCTATATTAACTAGAAGAGCAGAGATCT 1-11-004610 250.47933 1 73  1664.0 1312
CTGTGTCAAATGTTAAATGAAATATAAACATTTT 1-11-004610 250.50173 1 60  1752.0 1111
TGGTTTATTAAACTGAAATAAAGAAGGGAACTGT 1-11-004610 250.54368 1 67  1556.0 1413
CAGCCTTCCAAATTGCTAGTATTATAGGCATAAG 1-11-004610 250.60086 1 62  1652.0 4134
CGGTCTCCCAAACTGCTGCAATTACAGGTATGAG 1-11-004610 250.63418 1 63  1548.0 4241
AACAAAACTTTCCTTCCAATAATACTGGAAGAAA 1-11-004610 250.67898 1 59  1548.0 1141
TTCCTTCCAATAATACTGGAAGAAAATGCCACTC 1-11-004610 250.67907 1 65  1656.0 2244
TCAGTTCACTTTCTGTTGCTATAACAGAATACCA 1-11-004610 250.68104 1 61  1552.0 2332
TATTTTCCCATTTTACAGATAGAAAACTGAGATT 1-11-004610 250.72595 1 69  1760.0 1124
AAAGAGCCCCTTCTCCAGAGAATTTGGGATTGGG 1-11-004610 250.77579 1 69  1656.0 1113
CGAAAGCTTTTCCTTACAGGAGAATGCCAACTAT 1-11-004610 250.84842 1 59  1652.0 1213
AGACTGCGTAATTTATAAACAAAAGAGGCTGAAT 1-11-004610 250.85566 1 64  1652.0 1224
CCCACGCCTGTAATCTCAGCAATTTGGGAGGCTG 1-11-004610 250.85926 1 60 Alu16 87 1548.0 4134
GTTCTCCCTGTATTTCTCAGAGTAAATCCAAAGT 1-11-004610 250.90189 1 61  1652.0 1422
TATATTCCCACTCTTATAAAATAATATGTTAGCA 1-11-004610 251.11453 1 64  1652.0 2121
CACAATCTGCTTCTAAACATAGAACTAGAAGCAC 1-11-004610 251.16909 1 64  1652.0 3234
GAATAGCTGCTATTTACAGTAACATAAGATGATG 1-11-004610 251.21847 1 60  1656.0 3112
ACTTTGCCTATCTTGTAGCAAGAATAGTTGAACA 1-11-004610 251.2658 1 66  1752.0 1422
GTATGGCAGATACTGAATGCAAAAGGTGACTCAC 1-11-004610 251.31389 1 61  1752.0 3212
TGAACCCTTAATTTGGCAAAAGAATCCTCACAGC 1-11-004610 251.38384 1 59  1752.0 2311
GAAGTGGAATTTCTGGGTAAAAGAAAGGTACAAG 1-11-004610 251.42761 1 63  1560.0 3113
TTCCTTAGCCTATTTATAAAAGTAAGAGAATATT 1-11-004610 251.44252 1 60  1648.0 1121
AAATATCCAATAATGGGAGAAATTTAAAATAAAT 1-11-004610 251.50681 1 59  1652.0 1112
ATCATTACAATTTTAGATAAAGGAAGAGAAAATA 1-11-004610 251.52786 1 65  1652.0 1241
GTTCTTCGTATATTTTCGATAATAGTCCTTTATC 1-11-004610 251.55747 1 61  1756.0 3121
TGCAAGCCCATCTTAAGGTAATTAAAGGAACCCA 1-11-004610 251.59708 1 67  1552.0 2333
TTCTCTCTAATGCTACAGAGAGAATGTTAAATTT 1-11-004610 251.61663 1 62  1752.0 1112
AAAACTATTATTTTGATAGGAGCAGATGAATAGG 1-11-004610 251.64072 1 63  1656.0 1111
AATAAACCTTTTCTTATTGAAGTATAACATATAT 1-11-004610 251.69538 1 64  1756.0 1121
GGAACTCTAAAATTTCGCTCAGAATAAATATTGT 1-11-004610 251.7015 1 61  1756.0 1411
ATGTTTAAAATACTTTATTTAGTACCAGATATTC 1-11-004610 251.73474 1 63  1756.0 1232
TGGCCTCCCAAATTGCTGTGATTACAGGCGTGAG 1-11-004610 251.77815 1 59 Alu16r 93 1544.0 2334
AGGCCTCATACATTGCTGGTAGAAATGTAACTTT 1-11-004610 251.79559 1 69  1660.0 1113
TGCAGACATATTTTGAGATGAGAACATGTCAAGT 1-11-004610 251.80831 1 59  1744.0 1422
GTTTTCCTGTTACTGATTAAAGAAATCAAACTTA 1-11-004610 251.84413 1 61  1656.0 2113
AGCTTTCTTATATTCCAAATAGATTATTGTCTTC 1-11-004610 251.85111 1 68  1764.0 1342
GGAGTTCCCTTTCTGAGTCAAAGAAAGGGCTGAC 1-11-004610 251.95883 1 72  1564.0 3241
CCTATTCCAAAATTGACCACATACTTGGAAGTAA 1-11-004610 251.98351 1 70 Line599 99 1556.0 2214
TCACCACTCCTATTCAACATAGTGTTGGAAGTTC 1-11-004610 251.99742 1 66 Line1990 99 1660.0 2414
TATTTGCATAGTTTCCTTTGAAAATAATTATTTA 1-11-004610 252.19826 1 63  1760.0 2111
ATCCTTCCAATCCTGGAGTTAGAACATCTGTGCC 1-11-004610 252.31323 1 59  1648.0 1244
ATCATATTTATAATATTTATAATAAAGGATATTG 1-11-004610 252.35823 1 61  1656.0 1241
CTTGTCCCTGTTTTAAAGTTAGGACACTGAGATC 1-11-004610 252.38033 1 61  1556.0 3124
GACATTTGGACACTCTGAGTAATCTGGGATAATC 1-11-004610 252.47799 1 64  1660.0 3122
TGCCCTCCTCTTATTGAAGGAAAAGCTGAGTTTC 1-11-004610 252.53909 1 62  1556.0 2344
ACCCCAGCTATTTTCTGACCAAAATGTGTTTCAT 1-11-004610 252.57193 1 59  1844.0 1231
GGGGCTTCCAGATTTGTTGAAGAAAAGGATGTGT 1-11-004610 252.63564 1 70  1660.0 1414
CTAACCCCTAATTTCCGAACAACAAACCAACCGT 1-11-004610 252.76598 1 61  1552.0 1433
TGAATCCATAGACTAAGTAAAGAAGATCCACTCA 1-11-004610 252.7857 1 61  1656.0 2311
GTTCTCCTCCTATTCTTTCTAACACAGAAACTGT 1-11-004610 252.8444 1 63  1556.0 1413
CCCATACTCATATTCATAGCAGCATATTCACAAT 1-11-004610 252.96298 1 61  1748.0 1223
CCAGCCCCAATTCTTCTTTGAATGTCTGATAGAA 1-11-004610 253.21151 1 68  1752.0 2242
ACATTTAGGATTATTCTTAAAGAATTGGCCCTTT 1-11-004610 253.26824 1 65  1760.0 1113
ATATTTAATGTATTATTTATATAACTGGATCTAA 1-11-004610 253.27109 1 62  1556.0 1212
TGAAATATAATTTTGTGTTGAAACTATGACCTGA 1-11-004610 253.28851 1 65  1756.0 2311
GTTAAACCTATACTTTGCCAAGTAAATGCTGATT 1-11-004610 253.29421 1 66  1756.0 1124
GACTTTAGTTTCTTCCTTTCAGAACTGGACCTTA 1-11-004610 253.29628 1 66  1564.0 2113
AAGGTTCATGTTTTGGCAGAATAATAGCTCAGTC 1-11-004610 253.29727 1 66  1664.0 1133
AACTTCCCTATAATCATGCTAGGATATCTATGCC 1-11-004610 253.29866 1 60  1656.0 1142
TTCTAGCAAATTCTTTGGCTAATACAGCATAGAA 1-11-004610 253.31719 1 59  1744.0 2242
GAAAATCCTTTTCTTAGAGGAAAATGCTGTCTGC 1-11-004610 253.40652 1 68  1768.0 3111
CCTGGTTGCACATTGAGACAAGTTTTGGAACTCC 1-11-004610 253.43137 1 70  1660.0 3313
TGGCCTCCCAAACTGCTGAAATTACAGGCATCAG 1-11-004610 253.45428 1 63  1548.0 2334
CCAGCCCCTATTATGAACCCAGAAGTGCCACCAC 1-11-004610 253.56879 1 66  1660.0 3233
AATCCTGAGTTACTTCACTTAGAATAAGAGCCTT 1-11-004610 253.64427 1 65  1756.0 1124
AAATTAAATCTTATTAAGAAAATAAAGGAAGAGA 1-11-004610 253.82248 1 60  1556.0 1112
GAAAATCCTTTTCTGCCCTTAAAATTACTCGATC 1-11-004610 253.94144 1 64  1764.0 3111
GAAAGTAAGTTTATTGAGAAAGTAAAGGAATAAA 1-11-004610 253.9716 1 59  1556.0 2221
TCAGTTCAAATTATTCTCTTAATAGAGTTCTTCA 1-11-004610 254.03143 1 62  1656.0 2311
CATTTTACATTCCTATCAGTAATATATGAGGTTT 1-11-004610 254.08071 1 66  1660.0 1114
GAGTTTGCATTTCTGCTGTCAGACTGTGTATTTA 1-11-004610 254.11593 1 63  1660.0 2111
CTCTCACCTCTTTTGAATCCATTCTGGAAACTGA 1-11-004610 254.14069 1 61  1552.0 2413
AACCTTGACTTTCTCATCTGAGAAATGGGAATGA 1-11-004610 254.3731 1 61  1652.0 1144
TATTATCCTATTTTATGGACAAAAGCTGAGGCTC 1-11-004610 254.42348 1 74  1764.0 2122
TTGTTCCCTATCCTATGATCAAAAGAGAAGCAAA 1-11-004610 254.46844 1 70  1656.0 2223
TGGCTCCTCATTCTACACAGAGAAGTGGAGTCAG 1-11-004610 254.67997 1 67  1748.0 2334
TTTTGTCCAATTATGTCCTCAGAATAACTTCTAG 1-11-004610 254.75869 1 62  1752.0 2222
CCCTGGGCTATCCTGAAACTAAAATGCGATACAC 1-11-004610 254.94043 1 60  1748.0 3232
AAAAGCACTAGTCTAGTTAGAGAAAAGGACAAAT 1-11-004610 255.18209 1 64  1656.0 1111
TTAACTCCAATTTTGAAAGGAGTTTTGTGGGTAA 1-11-004610 255.33074 1 63  1752.0 2211
CAGCCTCCCAAACTGTTGGGATTACAGGTGTGAG 1-11-004610 255.4177 1 60 Alu16r 87 1548.0 4134
GATTATCATATTTTAAACACATTATTTTAACTAC 1-11-004610 255.50305 1 69  1768.0 3122
TTTCTTCCTGTTATAGAAATAAAATTGATCTGCC 1-11-004610 255.9264 1 62  1652.0 2224
TAAATTCTTCTCCTATTCATAAAATAGGTTTTGG 1-11-004610 255.93605 1 71  1664.0 2111
CAATTTCAGATTTTCCAAATAGATTACCTACCAG 1-11-004610 255.93712 1 68  1760.0 4112
CCTCCTCCCATTCTCTGACCAAGACCGTGTCCTC 1-11-004610 255.9657 1 62  1652.0 3133
AGGCTTCAAAGTCTAGAAGGAATGTCTACACTGA 1-11-004610 255.98265 1 59  1648.0 1334
GACTTGAGACTTTTAGTGCTAAAACAGGGAAAGT 1-11-004610 256.02532 1 59  1652.0 1422
GCTACCCCTGTTATTTTACAAATAGGGGAGAAAA 1-11-004610 256.03727 1 60  1548.0 2222
CAGCTTCCCAAACTGCTGGAATTACAGGCGTGAA 1-11-004610 256.07688 1 64  1552.0 2241
ACATTCAAAATTTTGCATACAATATCAGAAGAAA 1-11-004610 256.2533 1 65  1852.0 1412
CCTTCACCCAGTTTTCCCCAAATATAACATCTTG 1-11-004610 256.27731 1 65  1756.0 4113
TGGCCTCCCAAATTGTTGGGATTACAGGCCTGAG 1-11-004610 256.36168 1 59 Alu16r 90 1544.0 2334
AAGTATAACTTACTACTGTAAGTATAAGTAGTAC 1-11-004610 256.50464 1 61  1756.0 1132
CAGCCTCCCAAACTGTTGGGATTACAGGCATGAG 1-11-004610 256.68956 1 64 Alu16r 87 1552.0 4134
TCAATACAGATTCTTAGACCAAAAGGACCACCTC 1-11-004610 256.74603 1 61  1756.0 2411
AAAACTTTTAAAATAAAGGTAGAATAGGTATACA 1-11-004610 256.89497 1 61  1656.0 1111
TATTGTCAGTTTCTCCCTCTAAAATGGACACTCC 1-11-004610 257.29208 1 67  1760.0 2122
ACGGTTGCATTGTTACAATTATTATAGGCACTCT 1-11-004610 257.45351 1 69  1560.0 1313
ATTTTAACTTTTCTCCATGTATTTTAGGACATCT 1-11-004610 257.58501 1 60  1552.0 1222
TTCTTTTCTTTTCTTTTCTCAGAAGGAGTCTCAC 1-11-004610 257.6303 1 59  1648.0 2242
CTCACGCCTGTAATCCCAACAGTTTGGGAGGCTG 1-11-004610 257.65985 1 60 Alu16 90 1548.0 4134
AATGTTAAAAGTCTTAGCATAGTATCTGGCACAT 1-11-004610 257.71704 1 60  1748.0 1123
CTTACGCCTCTAATCCCAACAATTTAGGAGGGTG 1-11-004610 258.05322 1 63  1552.0 4144
CAAGTGCGTCTTTTAAAGGCAGTACTTTCACCTT 1-11-004610 258.15714 1 63  1660.0 1133
AATAGGCCTATATTTATTAAAGAAATTGAATCAA 1-11-004610 258.24291 1 71  1756.0 1121
CTAGGTATTACAATAAAACAAGAAAATGAAATGA 1-11-004610 258.24804 1 60  1556.0 2412
TGTAATCCTAAAATCCTCAGAGAATTTAAAATTT 1-11-004610 258.3238 1 63  1656.0 1112
TGTGTTCCCCTATTTTACTTAGTCTAGATGAGAT 1-11-004610 258.43003 1 67  1652.0 1242
CCCATTCTGTTACTGCCAAGAGAACTGTCAGCTC 1-11-004610 258.48895 1 61  1652.0 3134
TTAGTTCTCAAACTTAAGGGAGCATCACAGTCAC 1-11-004610 258.68877 1 61  1652.0 2213
GATGTGACCTTTCTTGGTTTAATCTTTGACCAGT 1-11-004610 258.71943 1 65  1656.0 1423
TCTTTACCTCTTTTCTATTAAGTCTAAGCCCTAT 1-11-004610 258.87923 1 68  1656.0 1213
AAGGGATTTATTCTGAGCCAAATATGGGTGACCA 1-11-004610 259.25748 1 64  1852.0 1133
AGCTGATCTATACTTACATAATTCTGGGAACAAT 1-11-004610 259.43105 1 65  1652.0 1223
AGAGCTAAAATTATTTCATAAACATTGGGCCTCA 1-11-004610 259.46531 1 59  1652.0 1313
TACTGTTATATCTTTGGATTAAATTAGGCCTTTG 1-11-004610 259.55725 1 60  1656.0 2142
GCCTTCTCCATATTAATAGCAGTTTCTGAAAATA 1-11-004610 259.59491 1 66  1756.0 2122
CTTTCCCATATTCTTGTGGTAATATGTAGACAGA 1-11-004610 259.65907 1 62  1848.0 2423
GTATTGCGTATTTTGATTATAAAATAAAGTATCT 1-11-004610 259.67846 1 64  1860.0 1312
ACAATCTCCATTCTTTGAAGAGAATGGGCCTGGT 1-11-004610 259.82388 1 66  1852.0 1411
CGAAGGCTACTACTCTATTCAGTAAATGACCTCA 1-11-004610 259.93037 1 62  1652.0 2313
AATTATTATAGATTCACAGGAAATTAGGAAAATA 1-11-004610 259.941 1 68  1660.0 1122
CAGCCTCCCAAACTGCTAGGATTACAGGCGTAGC 1-11-004610 260.05299 1 61  1552.0 3421
TAAAACCTTATTTTGTTTTAAAATTGCGCAAGAC 1-11-004610 260.25028 1 63  1756.0 2111
TAGCCTCCCTTACTAAATGTAGGATAATATTAAC 1-11-004610 260.38629 1 61  1652.0 2134
CTGCTTCCTATAATAGCTGCAGTACCGTTTGTAT 1-11-004610 260.44781 1 62  1652.0 1214
ACAAGTCCTATATTATAGTAAGAAAGCAGAGTCT 1-11-004610 260.51545 1 65  1756.0 1314
GTTCTTGGCATCTTGAACAAAGAATTGGACAAAA 1-11-004610 260.64756 1 66  1752.0 2222
AATCTAGATACATTTGGGTGAGATTTGGAAGGTG 1-11-004610 260.75365 1 64  1656.0 1124
TTATTTTCAATCCTTACTCTAAAAGAAGAAAGTA 1-11-004610 260.87748 1 69  1660.0 2142
CCTAAACCTCTTTTAATGGAAGTGTAGATTATTG 1-11-004610 260.90748 1 59  1652.0 4112
TTCATTATAATTCTTTCAATATTAATTGAACCAT 1-11-004610 260.92273 1 61  1648.0 1233
CTTGATTGCCTTCTACTGGAAGATTGGGAATTAG 1-11-004610 261.16556 1 65  1652.0 4211
AAATTGCCTCTTCTTATTTTAATAAATCAATAGT 1-11-004610 261.27876 1 67  1660.0 1112
TATTTTCCTTTGTTTGTGCCAATATCACAGTAGA 1-11-004610 261.36032 1 64  1652.0 2122
GTTACATGTTTATTCCAAGAAAACTTGGAAACCA 1-11-004610 261.36444 1 59  1648.0 2332
TGTAAACCTATGTTGTGTCAAGACTTGAAGTTTG 1-11-004610 261.49668 1 61  1652.0 2321
CTTGTTGGAATTATGTATATAAAATGAGAGTGAA 1-11-004610 261.5166 1 62  1748.0 2241
ATTCTTCTGTTACTTAGGAAATTCTAAGTACTAA 1-11-004610 261.63442 1 62  1552.0 1224
GACAGACTTTTATTCAGGATAAAATACCATTTGT 1-11-004610 261.65937 1 60  1756.0 1411
ACTCTCCAATTACTTTCCCTAATATAGGCACCTT 1-11-004610 261.74166 1 74  1760.0 1133
TATATATATATAATATATATAATATATGTATTAT 1-11-004610 261.77543 1 60  1756.0 1211
AACATATATATAATATATATAATATATGTATTAT 1-11-004610 261.77581 1 60  1756.0 1141
ATAATACATATATTATATATAATACATATATAAT 1-11-004610 261.77663 1 61  1752.0 1211
GGGAGTCTGACATTCAGCACAGAACCCCAACAAC 1-11-004610 261.81363 1 61  1652.0 3223
TAGAATATATTATTTATTAAAGTTTAGGTAATAA 1-11-004610 262.04504 1 60  1652.0 2131
CAATCTCCCAAATTGCTGGAATTACAGGCATTAG 1-11-004610 262.06695 1 66  1560.0 4112
TAAATTGTTAATTTGTTTGAAGTAGATGACCTTG 1-11-004610 262.09119 1 69  1668.0 2111
CAAGGGGAACTATTTTAGGTAAGATAAGAAAAGG 1-11-004610 262.10783 1 59  1652.0 4113
GGGGTTCACAGACTTGGCCAAGACTTTGGATTTG 1-11-004610 262.11047 1 68  1660.0 3333
CTGGACCCCTTTCTGAACTTAGCATAGTGAAGTG 1-11-004610 262.1124 1 63  1652.0 4142
GGTTGGGCTGTTCTCACTGGAGAACAGGGCCTCG 1-11-004610 262.20993 1 63  1656.0 3322
ACAAATTAAATATTATGTTAAGTAGTGGGAAGTG 1-11-004610 262.59832 1 62  1752.0 1411
ACTTTTAAGATTTTGACCTAAGTAACAGGAAGGA 1-11-004610 262.60212 1 59  1744.0 1422
TTTTCTCTTGTTTTCTTGCAAAAGTTTTAGCTTT 1-11-004610 262.81575 1 60  1652.0 1113
GAGATACATAATCTAGTAGGAAACTCATAACCTA 1-11-004610 262.88865 1 64  1660.0 2133
TGACTTAGATTACTGAGTGGAGAATATGCCTTTT 1-11-004610 262.89696 1 61  1756.0 1111
TATAGGACAATACTTGAGACATAATAGGCACTCA 1-11-004610 262.99663 1 67  1760.0 2121
TTGCTTCCAATTCTCCTGGTAAAATAACTCGTGG 1-11-004610 263.02315 1 69  1856.0 2234
CCAGATGCTATATTTCTATTAATACAGGCTAAAA 1-11-004610 263.05967 1 72  1760.0 2222
TGTCTCCATGTACTATCTGTAAAATAGTGGCAAC 1-11-004610 263.07024 1 66  1756.0 2324
TTCAGTCCTATTTTATTTCTAATATTTAAATTCA 1-11-004610 263.15143 1 74  1860.0 2241
AAAGGGTTTAATCTAATCACAATAATAGAACTTA 1-11-004610 263.18361 1 65  1664.0 1113
CTAAAGCTTATTTTGCAAACAAATTAGTCCTATC 1-11-004610 263.23593 1 60  1756.0 3121
CATGTGGCTTTTCTAGAAATAGTCTTTGAGTTTC 1-11-004610 263.26845 1 66  1664.0 3111
GTGTGACTTATTTTATATAAAATATGTACAAAGT 1-11-004610 263.29927 1 59  1848.0 1422
ACTTTGTACATATTTTATATAAAATAAGTCACAC 1-11-004610 263.36258 1 59  1848.0 1422
AAACTTGAAAGATTTGGCAGAGAACTGGAATTAT 1-11-004610 263.42874 1 67  1660.0 1114
TTACTCCATATTTTCTTTTAAATCTTCTAAATCT 1-11-004610 263.69391 1 64  1756.0 1312
AAAGTCTAGACATTTGTCTCAAAAGTAGAGCTAG 1-11-004610 263.76016 1 61  1656.0 1113
CACTGGCTACTACTTCATAAAGAACTGGAAGGTA 1-11-004610 263.78286 1 64  1652.0 2144
TCAATTCCTGTCTTATACCTAATAGATTTCTTTG 1-11-004610 263.79623 1 59  1556.0 2411
ACTGTGCCTTTTCTTCAAGGAGAAAATGGTTTCC 1-11-004610 263.83751 1 69  1660.0 1423
GGATTTCCTAGACTTTGATGATATTTTCCATTTC 1-11-004610 264.04682 1 60  1564.0 3111
CTACTGGCTGTACTGTCAGGATTCTTGGAAGGAG 1-11-004610 264.06171 1 61  1552.0 4214
AAGTTTAATTTATTAGGCATAGTAAGAGATTAAC 1-11-004610 264.07944 1 60  1652.0 1132
GTTGGACTTTTATTTAAATAAAATTATGAAGTTT 1-11-004610 264.13491 1 70  1664.0 1114
AGTGTGCTTGTTCTCCCTTGAATATTCTCATCCT 1-11-004610 264.15567 1 61  1748.0 1323
TTCCTTCCAAGTCTGTCCTCAGCATAATCACCAG 1-11-004610 264.29023 1 66  1652.0 2244
TTAGTTTGTAGTATGCTTTGAAAACGGGAGAGTC 1-11-004610 264.29782 1 63  1560.0 2213
GTCAAATTTATATTTCAAAGAAAATAGGTAGTTG 1-11-004610 264.30349 1 69  1864.0 3241
GCCTTCCGTATTCTCTTTGGAGAAAGGGAAGGAG 1-11-004610 264.35176 1 75  1760.0 3442
TCCCTGCCTGTTATCAGCATAGAATTGGTTGGTA 1-11-004610 264.36322 1 64  1652.0 2144
CTAGTGTAAGTCTTTCCTTCAATAAAGGAGTTAA 1-11-004610 264.40388 1 59  1552.0 2211
AATGTTTATGTTTTACTTGTATAACAAGACACAA 1-11-004610 264.46108 1 59  1552.0 1123
GGGAAACCTTTCCTTTGTTTAGAAGAGGCAAAGA 1-11-004610 264.56344 1 64  1552.0 2422
TTTGTTTGTGTTTTCCTTTTAGTAAATGGCAACT 1-11-004610 264.71541 1 60  1648.0 1322
CGAGTGCAACTCTTGGGAGTAATTTAGGTGGTCT 1-11-004610 264.88203 1 61  1552.0 1314
TTAATGCCTATTTTAGGGGAATAAAGATGACTCA 1-11-004610 264.89699 1 61  1656.0 2211
GTTGTTGGAGTTCTTTATATATTTTAGGTATTAA 1-11-004610 264.97631 1 61  1556.0 2211
CAAGCTCAAAGACTAGATGGAGCATCAGACTTAG 1-11-004610 264.99843 1 65  1656.0 4113
CAGCCTGGTTTACTTAATCTAGTATATGGCACTG 1-11-004610 265.11874 1 59  1752.0 4132
GTGTTTAATATGTTAGTCATAGTAGAGGAAAGGT 1-11-004610 265.12096 1 71  1660.0 1442
GAGGGTCATATATTTGTATTAGAAGTTTTCCACC 1-11-004610 265.17195 1 65  1760.0 3133
ACATGTCGCCTTCTGTAACCAGAATTGGTTTCGG 1-11-004610 265.41707 1 64  1748.0 1412
CCATTTCTGCTTCTTGCTAGAGAACAGAGTATGG 1-11-004610 265.59479 1 60  1652.0 4412
TGACCTCTGAGATTACTGAGATTATATGATTTAT 1-11-004610 265.62776 1 61  1652.0 1211
CAATATCCTCTCTTGTCCTCAGTACAACCAACTC 1-11-004610 265.72471 1 60  1560.0 3132
AGAGTTCATCTCCTCATATCAGAAGAGTGTGGCA 1-11-004610 265.74239 1 61  1552.0 1313
TAAGCTTTCATTCTCATCCCAAGAAGGGACAGGA 1-11-004610 266.00653 1 62  1652.0 2113
CTTATTCCAAAATTATTAAGAATTTCAAGACTAT 1-11-004610 266.10277 1 64  1652.0 1213
TTTAGACCCACTCTTGGGCAAATAAAGGGTTTGT 1-11-004610 266.12098 1 62  1648.0 1411
AGCATACCAATTCTTTAAATATTACCAGAGATCC 1-11-004610 266.19168 1 62  1652.0 1341
TCTGGCCCTAATCTAACCCCAGATTTGGCACTTG 1-11-004610 266.45321 1 75  1664.0 2423
TCCCATCTATTACTTGGGAGAAAAGAGGCAGTCA 1-11-004610 266.4778 1 66  1652.0 2314
TCTAAACCTAATCTCTGGAGATAGTAGTACCTCT 1-11-004610 266.50837 1 60  1552.0 1313
CAAACTCCTGTTTTACAGCTAAGAAAACAGAGGC 1-11-004610 266.57364 1 60  1556.0 3442
ATATCTCATACATTGAGAAGAATATATGTATGTG 1-11-004610 266.6328 1 70  1760.0 1212
CCTGGCCCTATTATCTTTTAAATCTCAGCAACAA 1-11-004610 266.64379 1 62  1648.0 2232
GCCGTTCCACTTCTCAGATGAAAACCCTGACGTT 1-11-004610 266.76446 1 69  1660.0 1143
TGAGTCACTGTTCTCTAGGGAGATTCCGATTGGC 1-11-004610 267.02056 1 64  1656.0 2313
ATTGTGCTATTATTCACAAGATAATTAGAGGATT 1-11-004610 267.31833 1 60  1648.0 1124
CCATTCTATTTATTAAAGAGAGAAGGAGAAACTA 1-11-004610 267.45332 1 59  1652.0 2132
CTGTTTCTTAGACTGGACACAGAAAGCAATAACC 1-11-004610 267.64939 1 59  1648.0 3322
GAAACTCATATATTGTTGGCAAGAGGAAAAGTTT 1-11-004610 267.66023 1 63  1664.0 1114
AATTTCCCCGTTCTAAGGGAATAATTGGAAATGA 1-11-004610 267.67077 1 71  1660.0 1122
CATGTCAGGATATTTCCTATAAAAGGAGAGACAA 1-11-004610 267.78933 1 60  1748.0 2232
CTATTCTCTCTACTTTTCTAAGTACTTGAAATTT 1-11-004610 267.95509 1 65  1660.0 1112
TTGTTATATTTACTTTCAATAATATATGTATATT 1-11-004610 268.53461 1 61  1752.0 1121
TTTTGTCCAATTCTTTGTTCAAGATGCCAAGAAC 1-11-004610 268.67745 1 66  1752.0 2222
TCTCTGCCTAGTTTCTCCAAAATTTCTAAACTAT 1-11-004610 268.69162 1 67  1656.0 1213
CTATAACAAATATTCCTGACAGCATAGCTATCCA 1-11-004610 268.76579 1 59  1748.0 2331
TTTGGTCCAATTCTTTGTTCAAGACGCCAAGAAC 1-11-004610 268.78774 1 65  1652.0 2223
AAAGATTTTAATTTAGGAAGAGAAGATGCAGGGT 1-11-004610 268.87137 1 62  1656.0 1113
GCAATCCCTCTTCTCTGTGTAGTATTTTACGGTA 1-11-004610 269.00909 1 66  1760.0 2144
CAGCCTCCAAAACTGCTAGAATTACAGGCATGAG 1-11-004610 269.15443 1 64  1552.0 4134
GCAACTCATATTTTCTTTGTAACATTGTGTCTTG 1-11-004610 269.40445 1 67  1764.0 3411
CTCCTTAAAATAATGCTTTTAAAATTTGATCATG 1-11-004610 269.42975 1 63  1752.0 4123
TTCAGTCATATTTTCAAGCAAATATTGAATGCCT 1-11-004610 269.67492 1 69  1852.0 1334
GACATACTCCTTCTAATGGTAAAAGCAGAAATGT 1-11-004610 269.70977 1 64  1656.0 1412
CCCATTCCCTTATTGTACATAAAATAATGGGTGT 1-11-004610 270.01059 1 64  1752.0 1414
TGTTCTGCTCTCTTGTAGGCAGTCTAGGGCATTG 1-11-004610 270.90587 1 59  1552.0 2322
GACTTTATCAAATTATTTTAAATGTTGGCATTTA 1-11-004610 270.93336 1 63  1660.0 2111
CCAAGTACTTTTATGGTAGCAAAATACGATTGAG 1-11-004610 271.07774 1 61  1652.0 4241
GACAGAGAAATACTCTTCATAGTTTAGGAAGCCT 1-11-004610 271.08338 1 65  1756.0 1334
GTTTCTACCATATTTCATCAAATTTAGGATGCCA 1-11-004610 271.29269 1 70  1756.0 2334
CTATAACTCAGACTTACAAGAGAATAGTTATGTA 1-11-004610 271.29863 1 60  1752.0 2141
ACTTTCCAGGTACTTGGCCTAAAATGTTAATAAG 1-11-004610 271.39461 1 59  1744.0 1422
CACAGTAAGACATTAAGAACAGTAATAGAACAAT 1-11-004610 271.4101 1 60  1648.0 1223
GGACCTCCCAAATTGCTGGAAGTACAGGCATGGG 1-11-004610 271.5217 1 72  1660.0 3314
ATCTATATTATTCTAATAATAATTTTGGTCATAC 1-11-004610 271.53136 1 61  1752.0 1242
CTGTTACATATATTATATATAACATATATATAAA 1-11-004610 271.76137 1 60  1748.0 2221
GTTATACATATATTTTATATATAAGACCAAATTA 1-11-004610 271.76895 1 61  1660.0 2112
CTCACACCTGTATTCCCAACAATTTGGGATGCCA 1-11-004610 271.84805 1 66  1648.0 2334
AGAAACCCCGTTCTCTACTAAAAGTACAAAATTA 1-11-004610 271.90948 1 61  1656.0 1311
CCTGAGTTTCTATTCTATAAAATAAGGGAGCTGA 1-11-004610 272.27911 1 63  1652.0 2413
CCCCACCCCAGTTTTCCGTGAATCTAGGTTCAGC 1-11-004610 272.68492 1 66  1652.0 3423
TAAGGTCAGATGCTCATAAAAGTAGTGGCTAAAG 1-11-004610 272.94973 1 64  1652.0 2113
TCAACACCTACTATGTGTCTAGTATAGTGATGGG 1-11-004610 273.02912 1 60  1652.0 2411
CTCATGCCTGTAATTCCAGCAGTTTGGGAGGCCC 1-11-004610 273.11144 1 64 Alu16 90 1552.0 3334
GTGCCACCAATTCTTTGGAGAGTAATTTGACTTC 1-11-004610 273.18729 1 63  1760.0 3113
CAGCTTTAATTTCTCCTCAGAAAATGGGATTTTC 1-11-004610 273.69878 1 69  1764.0 3111
TCCTTTCCAGTTCTCAAGATAATTTGGGGTTCCT 1-11-004610 273.80762 1 67  1648.0 1331
AAGACTCTATTTCTAACTGGAAACTAGGAAAATT 1-11-004610 273.94489 1 72  1660.0 1122
CCTTTTGCAATTTTACTGAAAGCAGATGAATACT 1-11-004610 273.9461 1 67  1652.0 1321
TCAGTGACCAGTATGGAAAGAGAAAGGGAAAGAT 1-11-004610 274.21983 1 62  1552.0 1242
TAAGGGGCTATATTTAAGTCAACATAGGCCATGA 1-11-004610 274.2813 1 69  1764.0 2113
AACCATTGGGTTTTAAGGAGAGAAGATGGACTCA 1-11-004610 274.28989 1 59  1652.0 1144
AAACTTTTCAATTTTAGGAAAATATAAGTTAATT 1-11-004610 274.41496 1 61  1756.0 1114
TAATATCTTAGTTTATCTTCAGTATTAATACTCT 1-11-004610 274.45381 1 65  1760.0 1313
TGTTTTCAGGTTTTCTAAATAGTATCTCATTTTT 1-11-004610 274.45842 1 62  1752.0 1111
CTCACGCCTGTAATACCAGCAATTTGGGAGGCCA 1-11-004610 274.50794 1 59 Alu16 93 1544.0 2334
TGGGCCTGAATTCTCAGAACAGAATAGGATGTAA 1-11-004610 274.61973 1 69  1856.0 2214
GCACACCCAAATATACCCTTAGAATATGAGCTCT 1-11-004610 274.67124 1 66  1660.0 1313
TGGCCTCCCAAATTGTTGGGATTGTAGGTGTGAG 1-11-004610 274.7357 1 59  1544.0 2334
GACCTCTGCTTTCTTGGTCTAGGATAGGAGTTAA 1-11-004610 274.77542 1 61  1656.0 2211
ATCCTTAGAACATTAAGTCAAAAGTAAGCTCTTC 1-11-004610 274.91515 1 60  1656.0 1244
TGATAGATTGTTCTGGTTGAAGTATCTGAAGAAA 1-11-004610 274.94859 1 59  1748.0 2224
GACATTGTATTTCTTTATGCAGCAGAAGTACTTT 1-11-004610 274.95557 1 60  1560.0 1113
CTCCTTCTGTTATTATACTTAATCTTCTAAACTA 1-11-004610 275.1274 1 60  1648.0 2132
TGAGTTTAACTTCTAAGTTAATTTTAAGACATTC 1-11-004610 275.22273 1 59  1560.0 2313
TGGCACCCTAGATTCATAGAAATTTAGTCATTGT 1-11-004610 275.24246 1 62  1652.0 1411
ACAGTACTTATTCTCTCCTTAAAATATTCCTTGC 1-11-004610 275.2475 1 68  1864.0 1413
TCCATCCCCATTATATTACAAATAAAGATGCCCT 1-11-004610 275.40727 1 60  1648.0 1333
ATTAATTTGATATTTGTGGAAGAATTTGTGCAAA 1-11-004610 275.51111 1 60  1844.0 1221
TGACCTATTTTACTCCTGTGAAAACCTGCACTGG 1-11-004610 275.57449 1 59  1652.0 2314
GAACTCCTAATTCTGAGAGAAACATGAGTGTTTC 1-11-004610 275.85901 1 63  1764.0 3111
AACGTTTCTATATTATGTATAGAAAGAGAAAGTT 1-11-004610 275.86865 1 78  1768.0 1142
CCACAACATAATTTTGAGTGAAAAGAGCAAATTA 1-11-004610 275.93288 1 64  1660.0 2112
ATGTCATCTATTTTGTAAACAATGTTGGTTGGAG 1-11-004610 275.9607 1 59  1744.0 1232
CAGCCTCCCAAACTGCTAGGATTACAGGTGTGGT 1-11-004610 276.07207 1 60  1548.0 1441
ACCTTTATTTTACTGTTTATAAAATAGGGATGTT 1-11-004610 276.27593 1 71  1760.0 1141
AATTTATTTATCTTCTCAGTAATAAATGAATAAT 1-11-004610 276.29731 1 61  1652.0 1122
AACGGGCCTAAACTAATAATAGAATTTACATTGC 1-11-004610 276.37315 1 65  1760.0 1143
TAAGTACTGATTTTATCCCCAATTTACAGATAAG 1-11-004610 276.42539 1 63  1756.0 2113
CTCATGCCTGTAATCCTAGCAGTCTGGGAGGCTG 1-11-004610 276.51406 1 64  1552.0 4134
GCAAGTCAGATTCTATTTGGAATTTTAAAGCTGA 1-11-004610 276.60067 1 63  1756.0 2413
GCAGAAAATATCCTTCACAGAGTATAGGTTGAAC 1-11-004610 276.65747 1 64  1760.0 3224
GATCAGCCAAATCTTTGGAGAATATTAGTCCCTG 1-11-004610 276.69797 1 65  1756.0 3124
CTTAATCCACTTTTAACTGCAATATAGCATTCTG 1-11-004610 276.72006 1 70  1756.0 4131
CATGTTCATTTACTTTCTATATTAAAGGGCAGAG 1-11-004610 276.77916 1 66  1556.0 4123
AAACTTCAATTTCTGCTCTTAATCTCTGCAGTGC 1-11-004610 276.78851 1 65  1660.0 1114
CCTGTCCCTAGACTTCATGCAGTACACTAATGCT 1-11-004610 276.79379 1 69  1656.0 1341
GAAGTGTGGTTCTTGGTGTCAAGATAAGACCAGT 1-11-004610 276.79613 1 59  1556.0 1423
GTATGGACTATACTTAAAATATAAATAGAAAGTG 1-11-004610 276.83213 1 59  1656.0 3212
GAGGGACTGACTATATAGTCAGAAGAGGGACAGT 1-11-004610 276.93377 1 63  1556.0 1423
AAAGTACCAAAACTGTCTCAAGAAGGAATACAAA 1-11-004610 276.94216 1 64  1656.0 1113
TTGCCACTTCTATTCAACATAGTACTGGAAGTTC 1-11-004610 276.95912 1 68  1660.0 2234
TCAGTATCTTTACTTGGTGTAGTCTGGGACAAAG 1-11-004610 277.00131 1 68  1656.0 2413
CAACTACCAAATTTTCATTAAATATAAATAAAAA 1-11-004610 277.01607 1 64  1756.0 2222
TATGTACCGAATTTCTGCACAGAATTTGAGGGAA 1-11-004610 277.02707 1 72  1756.0 2123
GGAGTGGAGATTTTCAGATCAATAAGGGACAGGG 1-11-004610 277.11565 1 66  1756.0 3313
CTTTTCCTGATTATAAACAAAGTATATGTATATA 1-11-004610 277.2087 1 63  1752.0 2121
CAAGTTCCAATTATCCTACAAACATTTCTAGTGT 1-11-004610 277.25325 1 64  1660.0 1414
TAAAATCCTAATATAATAGAAAACTAAGAGAACA 1-11-004610 277.25432 1 64  1556.0 2111
TAGGTTCAGTTATTTCACAGAAGAAAGTCACATG 1-11-004610 277.26734 1 67  1560.0 2133
AAAGCTATAAAACTCTTAGGAGAATATGTATGCT 1-11-004610 277.41706 1 64  1756.0 1113
ACTCTTCCTGTTCTATTTTAAACATTAATAAGTA 1-11-004610 277.45124 1 63  1652.0 1424
ATAATTCAGCTATTTGTTCCAGTAGTGTAAATCC 1-11-004610 277.46003 1 67  1660.0 1211
TTATGTTCAATATTTAAAAGAAATTAAGAATTCA 1-11-004610 277.46622 1 70  1760.0 2212
TACTGCCCAATTATTTAAGCAAAATCTTTACGTT 1-11-004610 277.47837 1 59  1752.0 1143
GAAAATTTTAAATTGAGAATAGAAATAGTATTTC 1-11-004610 277.51355 1 59  1664.0 3111
AGCTTACATATAATTTGATAAGAATCAAAAGCAG 1-11-004610 277.56473 1 60  1748.0 1342
ACAGAACCAAAACTAGTAGCAGTATCTTATAAAC 1-11-004610 277.61279 1 62  1752.0 1413
AATGTCCTTAATTTCACATAAATTTCCAAATTTG 1-11-004610 277.71692 1 64  1660.0 1123
ATAGACTAAAATTTCAGGACAAAACAGGGACTTT 1-11-004610 277.84702 1 64  1660.0 1113
CCATGTAACAAATTCTCCAAAATGTAGGGGCTTA 1-11-004610 277.97111 1 61  1656.0 2113
GCATTCAACAAACTAGGGAGAGAAGGGGACTTTC 1-11-004610 278.0439 1 60  1660.0 3111
CACCTGGCCTTTCTGGTTTTAAAATGGGATTATT 1-11-004610 278.15283 1 67  1756.0 1121
ACAGATAAAATCTTGTCTGAAATAAAGGCAAGGT 1-11-004610 278.19889 1 63  1652.0 1413
TAAGCACTGATCTTAGGAACAGTTTAGGGGAGGT 1-11-004610 278.26229 1 62  1652.0 1442
AACCATCCTATTATATCGTCAGTATAATTATTCC 1-11-004610 278.29367 1 67  1764.0 1144
AAACCACCCATGTTTCAGGGAGTATGAGGTTTCA 1-11-004610 278.33341 1 61  1752.0 1114
AAAGGGCATTTATTATCTTAATAATTTAAAATTT 1-11-004610 278.42062 1 59  1660.0 1112
ACTTTAAATAATCTCCATGAAGCAAAGGAAAACA 1-11-004610 278.56217 1 60  1548.0 1422
CCCTATCCAATTTTGCTTCCAGGACAGGGCCAGG 1-11-004610 278.60994 1 70  1652.0 4423
TCAGCGCCTACTCTCATGCGAAGATGCCCACTCA 1-11-004610 278.67797 1 63  1656.0 2313
CAGAGTGATATCTTCTCTTCAAAATATGTGTGTG 1-11-004610 278.72709 1 59  1752.0 4131
ACCCGGCCTAGTCTGTTCTTAATACAGCAACGCG 1-11-004610 278.73484 1 70  1656.0 1444
ATCCTCCGTTTACTGATGAGAAAAGGGCTACTCA 1-11-004610 278.76262 1 62  1652.0 1244
AATATGCAAAATTTTGGAAGAAAATAGAGTTGAA 1-11-004610 278.76547 1 59  1748.0 1121
CCTGTACATATGTTAAAATGAGAAGAGCTGCATA 1-11-004610 278.7837 1 65  1656.0 2123
CGGCCTCCCAAATTTCTGGGATTACAGGCGTGAG 1-11-004610 278.96792 1 59 Alu16r 93 1544.0 4241
GCACTTTCCCTATTTCTACCAGGATAGGGCCTAC 1-11-004610 278.98234 1 71  1668.0 3213
ACATTTCAGGTTTTAATCACAAAGTTGAGACCAA 1-11-004610 278.9995 1 64  1652.0 1412
GTGGTTCTTAGAATCAGGATAATTTGGAAAATAC 1-11-004610 279.29351 1 67  1564.0 3212
TATAGCCCCATTTTACAGGAAGAACATTGAGGCC 1-11-004610 279.5003 1 60  1752.0 2121
CTATCCCCATTATTTGGTAAAGAAACTGAGGCTC 1-11-004610 279.55552 1 61  1652.0 3134
CTCTTTTCTGTTTTAAAAGTAATATATGTTTATT 1-11-004610 279.58688 1 67  1756.0 1121
TAAGTTCTTCTTTTCAGCAGAAGACAGAGTCAGT 1-11-004610 279.80743 1 66  1560.0 1423
AAACATTCTCTTTTATGAGTAAGACAGGTTTGGT 1-11-004610 279.87675 1 59  1552.0 1114
AGAATTCAGGTCCTTGATAAAATCTTGGAGCTAC 1-11-004610 279.91193 1 69  1560.0 1311
GTCTTTTCTCTTCTAACACCAGGAAATGAATCAA 1-11-004610 279.99619 1 66  1556.0 2231
TTATTTAATATTTTATCACTAGAATGTGGACTCT 1-11-004610 280.10086 1 73  1864.0 1313
GGAGACTTTATATTTCTTCTATAAATGGAAGACT 1-11-004610 280.2297 1 62  1656.0 1324
TATGCTTTCATACTAATAAAAGTATTAGTGTTTA 1-11-004610 280.26999 1 63  1856.0 2111
AGAGATCCTAAATTTTGACTATATTATGGTTTGG 1-11-004610 280.29889 1 63  1556.0 1313
TTACTTCCGATTATGCAACCAATTTTAGAGTATA 1-11-004610 280.75118 1 67  1656.0 2121
AAGTAACCCTTATTTTACTTAATAATGGCCCCAA 1-11-004610 280.81416 1 63  1648.0 1132
ATACTTTACCTTCTTAAATAAAATTAGGTAAGAG 1-11-004610 280.82332 1 63  1652.0 1214
TGGCCTCCCAAAATGCTAGGAGTACAGGCATGAG 1-11-004610 280.90657 1 63 Alu16r 87 1548.0 2334
GTATCACCTACATTGTTCTTAGTAAATGACATTT 1-11-004610 280.96567 1 68  1664.0 1112
TTAGCTATTATTATTCAAACAGAATTGGGAGAAG 1-11-004610 281.12947 1 66  1756.0 2213
TTTGAACCATTATTTAAAACAGAATATTGAATCG 1-11-004610 281.17148 1 63  1752.0 2223
TAATTTCAGTTTCTCTCGCTAATAAAAGTCCAAC 1-11-004610 281.17651 1 67  1660.0 2112
AGCTGTCTTTTATTGAAGGAATATTAGGGCTTTG 1-11-004610 281.25503 1 59  1552.0 1342
AGCTTGGTGATATTAGACACAGGATTTGACCTTA 1-11-004610 281.25546 1 61  1752.0 1342
AGCCCTAGTTTTCTTACCTGAAAATAGGGTAAAT 1-11-004610 281.25582 1 62  1748.0 1222
ACCCTTATGATACTGGAAGCAGTTTTGGGGAACG 1-11-004610 281.34762 1 60  1744.0 1444
TAAACCATTATATTATGAAGATATTTGGTACTTC 1-11-004610 281.37238 1 60  1664.0 2111
CACAATATTTTACTTGTGGCAAACTAGGAGAATA 1-11-004610 281.41135 1 64  1656.0 2122
AATGGTCATGTACTAAACCTAATATTGTATACCC 1-11-004610 281.48831 1 70  1760.0 1123
TACTTTATTCTTTTACCTGTAGAATTAGAATGCT 1-11-004610 281.49216 1 68  1756.0 1341
CCATTTTCCAATTTAATGTTAGTTTTAGAACGGA 1-11-004610 281.49289 1 69  1656.0 2443
GAACCCTCTATATTTAATATAAGAAATGATACTG 1-11-004610 281.52453 1 61  1660.0 3114
CAGCCTCCCAAATTGTTGGGATTACAGGCATGAG 1-11-004610 281.53081 1 64 Alu16r 87 1552.0 4134
AAGAATGCTATTCTTATGTTAAAATAAGTGATGG 1-11-004610 281.56829 1 69  1860.0 1131
ATAGTAAGTGTTATCACTATAAAATAAGATTGAA 1-11-004610 281.75061 1 59  1652.0 1213
TCGGTGCAGATTCTGCTATTATAATTAGCTTTCT 1-11-004610 282.20059 1 60  1748.0 1311
ATAAGCCAAATATTTGGCTCAGAACAGGTGTCCA 1-11-004610 282.27632 1 62  1748.0 1211
GTAGAGCAGATATTATTATAATATTGGGATAAAG 1-11-004610 282.34322 1 62  1652.0 3213
TGGCCTCCCAAACTGTTGGGATTATATGCGTGAG 1-11-004610 282.49627 1 59 Alu16r 87 1644.0 2334
TGTATTCTTATTATACAAGGAATATGTATAATAT 1-11-004610 282.52297 1 61  1752.0 1212
GATGTCCCTGTTCTTTGCCCAGTAGTCCCATTGT 1-11-004610 282.568 1 64  1660.0 1411
CTACAACCAGTATTATCAGCAGTACCAGAACTAC 1-11-004610 282.60321 1 69  1660.0 3213
TAAACACCCATCCTGTGCCTAATCTATTAATTTT 1-11-004610 282.71658 1 62  1660.0 1111
CCTGGCCCAATATTTCTTTGAAAACAGAATGTCT 1-11-004610 282.96268 1 69  1756.0 1314
TGACTTCAGAGATTAACAGAAGAATGGTGGATTG 1-11-004610 283.26172 1 63  1756.0 2314
ACTGTTCACAGTTTGGAGGAAGCATTTTCACATT 1-11-004610 283.36305 1 63  1652.0 1123
CATACTCATATATTAAAATAAATACAGTGCTCTT 1-11-004610 283.7118 1 64  1756.0 1131
GTCTTTTCCATGCTGAAGCCAAATTTGGGACTCC 1-11-004610 283.80816 1 71  1664.0 3242
TTGGGGCACATAATCATGCTAGAATCTGGGCTTT 1-11-004610 283.82184 1 61  1752.0 1113
TTTACTCCTGTACTTCCAACAAAACATTATTTTA 1-11-004610 283.8471 1 64  1656.0 2111
ATCTTTCACTTTCTATTCAAAGTAAGAAAGCATT 1-11-004610 283.913 1 60  1648.0 1123
TGTTTTGTTTTGTTTTCTTAAGTATAGGACTAGA 1-11-004610 283.92845 1 66  1652.0 2322
TATGTTAGTTTCCTCATTGTAAAATGGGTTAAGT 1-11-004610 284.14696 1 63  1652.0 1422
CTACTTCCCACACTGCAACCAGAGTAAACTTCTT 1-11-004610 284.21971 1 60  1652.0 1131
GCTGTACAGACATTTGGGCTAGAACTTGAAATTT 1-11-004610 284.30851 1 68  1660.0 1112
GTAATTCCTGTACTACAACAAAACTACTCATCTT 1-11-004610 284.4685 1 68  1664.0 1131
AACTGTCTCCTTTTAATTCTAGCATTGATAATTC 1-11-004610 284.55748 1 59  1656.0 1142
TGGCTTCCCACTCTGTTTCCAATCTATACTTTTC 1-11-004610 284.55897 1 61  1656.0 2334
ATTTTACAGAGTTTGTGCTAAGAGTAAACACTTC 1-11-004610 284.58962 1 59  1656.0 1222
CTGTTTCAGCTTTTAAGAGTAGACTGAAAAGAAT 1-11-004610 284.60868 1 59  1644.0 1224
TGAGGTAGGAGAATCACCTGAGTCTGGGAAGGTC 1-11-004610 284.66753 1 60  1556.0 2313
AAAACTCTCATCTTCCCTAGAGAACCTGTTCCTC 1-11-004610 284.77971 1 61  1656.0 1111
AATATTTATTTATTTATCTTAAGACAGGGTCTCC 1-11-004610 284.83929 1 63  1560.0 1121
GCATGTGCTCTTCTAGTTTGAAAACATGATTTTT 1-11-004610 285.1074 1 66  1664.0 1111
AAAATACTTTTATTGCTAACAAAATACTAATGAT 1-11-004610 285.15708 1 67  1760.0 1111
GGTCAGTTTCTTCTATAAACAAAATGGGAATATA 1-11-004610 285.21843 1 65  1756.0 2121
CTGCTTTTAATTCTTCTACCAGAAGAGGAACTGT 1-11-004610 285.33085 1 77  1764.0 1413
CAACCTTCTGTTTTCTCAATAAAGTGAGCCCTCT 1-11-004610 285.6032 1 61  1656.0 1313
AACTCTTATACACTGTTGGGAATATAAGCTAGTA 1-11-004610 285.64769 1 59  1752.0 1142
TGGTCTCCTAAATTGTTGTGATTACAGGTATAAG 1-11-004610 285.70743 1 66  1552.0 2332
CAGTTTGCCATATTTGTCCAAAGAAAGGGTTAGT 1-11-004610 285.75373 1 64  1652.0 1421
GTGGCACCGATTTTACCATAAAGATCGGCAATAA 1-11-004610 285.88308 1 73  1760.0 2212
ACAATTCAAGTACTACTAGTAAAATTAATCCCCA 1-11-004610 285.9932 1 60  1748.0 1411
CAGTTTCCTCTATTATTAATATATTAGTATAGTA 1-11-004610 286.22981 1 66  1560.0 2142
CTACCTGGGAGACTAGGAGAAATACTTGAACCTG 1-11-004610 286.32641 1 61  1652.0 4133
TCTGTTTTAAAATTTTCTTTAAATTAGGAAATGG 1-11-004610 286.34732 1 72  1660.0 2423
GAAAGGCTCAAACTTCACACAATATACTAATACT 1-11-004610 286.43695 1 61  1756.0 1321
AGCTGTCCAATATTTAAGTAAATAAAGATGTCTA 1-11-004610 286.4798 1 65  1752.0 1342
TGGCTTCCTGTTTTACAGAGAATAAGGTATAAAT 1-11-004610 286.53756 1 68  1652.0 1222
TCACATCTTTTATTATGAGGAAAGTAGTTTCTGG 1-11-004610 286.55447 1 63  1656.0 2414
TGTGTTTTCATCTTCTTAGAAGAAGATGAGTAAG 1-11-004610 286.61528 1 62  1648.0 2323
GGATTTACAATGTTCTTAATAATACTGGTTCTGC 1-11-004610 286.65851 1 68  1664.0 3312
ACCCGTCCTTTTCTGCCTAGAATTTCTCTGCCCC 1-11-004610 286.73421 1 59  1648.0 1444
ATAAATCATATTTTCTGCTTAAACTATGTAGCCA 1-11-004610 286.85823 1 69  1756.0 1211
AAGGTGAGGAGACTGCTTGCAATTTAAGAAGCTG 1-11-004610 286.86417 1 63  1656.0 1133
GATGATTTCAGTTTATTAAGAAAAGTTGAAGGGC 1-11-004610 286.8756 1 62  1656.0 3123
TGCCTTAGCATATTAATGTGAAAATCTGACCTTG 1-11-004610 287.08629 1 71  1860.0 2344
CTCACACCTGTAATCCCAACAATTTGGGAGGCTG 1-11-004610 287.20929 1 60 Alu16 87 1548.0 4134
TAATTACTTGTATTGAAAGGAAAGTTGGCTATTT 1-11-004610 287.26642 1 64  1660.0 1112
AATTTTACAGTTTTAGAATAATAAGATGAATATA 1-11-004610 287.28288 1 62  1556.0 1122
ATCTTTCCCAATTTTAGGGCAAAAGCTTCAGTAT 1-11-004610 287.35722 1 60  1648.0 1214
AATGTTCTAGTTCTTGTTTCAGTTTTGATAAATT 1-11-004610 287.36293 1 65  1656.0 1122
TCAGATCCCAGTTTTATGATAGAGTAGTAAGTTG 1-11-004610 287.38263 1 75  1668.0 2413
TAAGCTCTGCTATTGTGATTAAAATAAAATTTTA 1-11-004610 287.43071 1 67  1764.0 2111
GCTATTCCCTTTCTGCTATTAATATCAAGGATGA 1-11-004610 287.46913 1 62  1752.0 2412
AAAGTTCCTTTAATTTTCCAAGAGTATAAACTTC 1-11-004610 287.49883 1 76  1580.0 1113
GAGAGGCCATTTCTTCTATCAATAGGGTAAGAAT 1-11-004610 287.61737 1 62  1652.0 1224
TTTGCTCTAATACTTAGCTGAGTAAATTAATTAT 1-11-004610 287.69855 1 68  1756.0 1211
CGTTCACCTATTCTGGGGATAATCTAATAACAGC 1-11-004610 287.71944 1 71  1760.0 3423
AAATTACAAATATTAATATTAATGTATAAAGACA 1-11-004610 287.72825 1 64  1756.0 1112
GGGTATCTTCTTCTGTGCTTAGCAAGATAACCTC 1-11-004610 287.73124 1 60  1556.0 3133
CAGACTCTCATTTTGAGGAAAATTTAGTAATTTC 1-11-004610 287.73649 1 72  1768.0 3111
CAGCCTCCCAAATTGCTAGGATTACAGGCGTGAG 1-11-004610 287.74496 1 60 Alu16r 90 1548.0 4134
GACCATCTCATTATGACAGAAAGAGGGAAACTTT 1-11-004610 288.40229 1 61  1560.0 1113
TCCAAAGCTCTTTTCATATCAGAATAAGATACAA 1-11-004610 288.43901 1 62  1748.0 2232
AGAGAGCAAGTCTTGCTGAGAGCATGGGAACATA 1-11-004610 288.46258 1 67  1556.0 1313
CATTCACTCATTTTCCTTGTAAGAACCGAACCTC 1-11-004610 288.55102 1 64  1656.0 3133
ATTCTTCTCATTTTACAATGAGAAACTGAGGCTT 1-11-004610 288.56969 1 68  1752.0 1134
GCCATCAAAATTTTAATACTAGTCTAGGAAAATA 1-11-004610 288.58648 1 69  1760.0 2122
TGTCTTCCTTTTCTTAACATAGACTCTAATGCTT 1-11-004610 288.64971 1 64  1652.0 1134
GAGTTTCAATTACTAATCACAATCTAGATATGTT 1-11-004610 288.67753 1 65  1660.0 1141
CTACGACATATACTATTCCCAGAAACCTAAATTT 1-11-004610 288.68742 1 61  1756.0 1112
GTTGTCTTGAGAATTATATGAGAATACGTACATA 1-11-004610 288.7145 1 60  1656.0 2123
TATGTGAAAGTACTTGGAACAGTGTCTGAAACAT 1-11-004610 288.72027 1 59  1648.0 1232
TGGCCTCCCAAATTACTGGGATTATAGGCATGAG 1-11-004610 288.89112 1 68 Alu16r 87 1652.0 2334
TTTGGTCCTAGTTTCCACTCAACATTGTGCTGAC 1-11-004610 288.89476 1 64  1652.0 2223
AAGTTCAGCATTTTATTGAAAACATAGGGACTGT 1-11-004610 288.95507 1 68  1760.0 1132
CTCAATCCCCTACTTACCCTAAACTAAGAGGACC 1-11-004610 289.13182 1 67  1652.0 3324
CAGGATCCCAGATTTCAAACAAAATCATTGCTCC 1-11-004610 289.1347 1 67  1760.0 3313
CATTTGCCCATCCTTTGGAAAATAATCAAACTAT 1-11-004610 289.18637 1 65  1656.0 1213
GTTGAGCCTGTATTTGACCAAATATAGATACTTG 1-11-004610 289.19109 1 77  1772.0 3223
TACTTCCCTACACTGAGGAGAGTACACGAAAGCT 1-11-004610 289.20428 1 73  1660.0 1342
GTGAGCCTCTTACTGTGCCTAATGTAGAAATTAA 1-11-004610 289.51658 1 60  1652.0 2211
ACTTTTCAGCTATTATGAACAGTATTGCTATATT 1-11-004610 289.52538 1 65  1752.0 1121
GCCATACGGATATTCTAAGGAATAAATGACTTAA 1-11-004610 289.87974 1 67  1756.0 2211
CGGCCTCCCAAATTTCTGGGATTACAGGTTTGAG 1-11-004610 289.919 1 59 Alu16r 87 1544.0 4241
TCCCCACCATTATTACTTCTAGGACTGGAGTTTC 1-11-004610 290.04627 1 61  1552.0 2444
GGAGATCATATGTTATAGATAAAACTGGAGATGG 1-11-004610 290.077 1 73  1664.0 3313
GCATTTTGGATTTTAGAGGCAACATATGTCACAT 1-11-004610 290.25213 1 60  1752.0 1232
ACTCTGATTCTTTTAAAATTAAAATCAGATTATT 1-11-004610 290.62885 1 59  1748.0 1121
CATTTTCATTTATTTCAAGAAGTTTAAAATTTTT 1-11-004610 290.65724 1 64  1660.0 1111
ATGGTTATTATTTTAACAATAACAGTAGCAGCTG 1-11-004610 290.79296 1 62  1652.0 1233
CTAGTGCCCTTTCTCCTTAGAGAGTCAGGAGAGA 1-11-004610 290.86343 1 66  1652.0 2424
GAACTTCCAACACTATGTTGAATAGGAGTGGTGA 1-11-004610 290.91168 1 66 Line1990r 99 1660.0 2414
TTACTTCCAATTATGTGGTCAATTTTGGAATAGG 1-11-004610 290.92553 1 75 Line599r 99 1660.0 2214
CAATCACCAATTCTAAGTGGAAAATATAGGAAGG 1-11-004610 290.95844 1 61  1852.0 4112
AATTTCCTGATTTTCAAGAGAGAAATTGGAGATC 1-11-004610 291.06883 1 64  1756.0 1122
GTTGTTCGAGTTCTTTGTAAATTCTAGATATTAG 1-11-004610 291.0967 1 61  1556.0 3223
ATGAGGCCACTTTTGAGAGCAAAAGGAGTACAAT 1-11-004610 291.14092 1 61  1644.0 1223
TTAATGCCTACACTAGGATAATAGTAGGCATAAA 1-11-004610 291.14125 1 66  1556.0 2211
ATGATTCCCATTTTACAAATAGTAAAGTTGAGGC 1-11-004610 291.27879 1 69  1756.0 1231
CAATTTCCAATTCTCCTGGTAAATTAAGTAAAAT 1-11-004610 291.30713 1 76  1764.0 1222
AATATTCTTTTATTAAAGATAGCATATATAATAT 1-11-004610 291.30754 1 62  1656.0 1121
GCAGTCACAACTCTCTCTTTAGTTTAAGACACAG 1-11-004610 291.38058 1 64  1656.0 3413
GTTCCTCCGACATTAGCTCCAGGAGAGGACAGTC 1-11-004610 291.61383 1 69  1560.0 3142
TTGGGCAGTATCTTTATAGCAGTGTGAGAACAGA 1-11-004610 291.76308 1 61  1648.0 2233
TACATTCATGTTTTCATCTAAGAATTCTATAGTT 1-11-004610 291.83854 1 65  1756.0 1142
TGAGTTAAGTTATTATCTAAAGAACTGGAATCAA 1-11-004610 291.90445 1 69  1656.0 2231
AAACTTCCTAAATTTGGCAAAAGACACAAACCTA 1-11-004610 292.01213 1 72  1568.0 1114
AGGTATTTCATTCTTATCAGAAGAGTGGAAATTC 1-11-004610 292.14339 1 63  1656.0 1332
ATAATTCCTGTTTTCCACAAAGCAGACAAATGTT 1-11-004610 292.16099 1 67  1560.0 1141
GATTTTGATATTCTTCTGTCAATAACTGATTTTT 1-11-004610 292.19332 1 67  1764.0 1111
ATCATTCCCCTACTACTAATAGAAATTTAGGTTG 1-11-004610 292.26806 1 62  1652.0 1241
CCCTGTCTGATGTTTAGTACAGAATATGTAGCCC 1-12-032977-1 292.51046 1 66  1752.0 3334
GATTTTAAAACTCTAGCCATAAAACTGGCAAAAC 1-12-032977-1 292.53126 1 62  1656.0 3122
CAAGCACTGATCTTAGGAGCAGTTTAGGGAAGGT 1-12-032977-1 292.56034 1 66  1656.0 1442
GAAATTCTTCTTCTAAGAGCAATTTGTGATGATC 1-12-032977-1 292.62882 1 70  1668.0 3111
AGACTGAATATTCTTCCCCTAAAATCAGGAACAA 1-12-032977-1 292.7363 1 63  1852.0 1314
TTATGACTTTTATTTAAAACATTATTGGTTCTTT 1-12-032977-1 292.94909 1 61  1656.0 1113
GGACTTCATAGAATTATGGGAATAAATGAGTTAT 1-12-032977-1 293.15992 1 64  1560.0 1211
GTGGTTTTAATACTTTTATAAACATTTGAGTATC 1-12-032977-1 293.24615 1 67  1760.0 3121
GATGTGAAAATATTTGGCGAAATGTATGACAACC 1-12-032977-1 293.27158 1 65  1760.0 3123
CAAGTAGAGGTACTGGATAAAATATAGGACACCT 1-12-032977-1 293.29958 1 69  1760.0 1332
AAAATGTAAAGATTAATTCAAGACTCAGAACTCA 1-12-032977-1 293.34217 1 61  1656.0 1111
GCAGACTGGCTGCTTGATCTAAAATAGGAGGGGA 1-12-032977-1 293.35927 1 60  1652.0 2444
TACATTCATGTCTTTCATTAAATTTAGGAAGTTT 1-12-032977-1 293.47439 1 75  1568.0 1114
GGTTGTCATATATTGGATAAAATAGCAAGACCCA 1-12-032977-1 293.52564 1 63  1752.0 2333
AAATCTCAAATTTTCAAAGGATTAAAGTCACACA 1-12-032977-1 293.53111 1 62  1656.0 1112
TTCGTTTGTCTTCTCATCTCATTCTTAGAAGTGT 1-12-032977-1 293.61363 1 60  1552.0 1414
GTTAATCCTAAACTCCATGGATTAGAGGAAGGGC 1-12-032977-1 293.61719 1 73  1564.0 3221
GAATTAACTATTTTAGAGGTAGAAATGGGGTCAC 1-12-032977-1 293.74713 1 67  1764.0 3112
CATCGTCATTTTCTAGCGGTAGTTTGAGAAGTTC 1-12-032977-1 293.7541 1 69  1664.0 3114
TAACCTCCCACTTTGCTATGAGAATCTTGGCTCC 1-12-032977-1 293.78678 1 64  1760.0 2114
GTGTCTAATATTTTATAGGTAGCATGGGACTACC 1-12-032977-1 293.90496 1 66  1756.0 3232
GGCTGTCTTATTTTGCTTATAATGTCCTCAAGTT 1-12-032977-1 293.9934 1 60  1752.0 1142
TTCTTTCCTATTTTAGGTTGAATAATATTCCATT 1-12-032977-1 293.99402 1 68  1756.0 1123
TAGGTGCTGTTACTGTCCACAGTGTACCAATGAG 1-12-032977-1 294.14124 1 62  1652.0 2133
CCAGTTCTAATTCTGTTTTCATATTCATAAAATG 1-12-032977-1 294.20488 1 63  1656.0 4122
TGCATTCCTAGTCTTCCCAGAGATTTGACAGGTG 1-12-032977-1 294.25365 1 68  1656.0 2341
CTGTTTCCCACAATAACAGGAAAATCAAAGCCCT 1-12-032977-1 294.27321 1 62  1648.0 1333
CATGGCTCCCTATTGCCAACAAAATAAGGAAGTG 1-12-032977-1 294.28643 1 64  1756.0 4123
GAGGTTCTGAGTCTAATCAGAAACTGACAATCCC 1-12-032977-1 294.32063 1 66  1660.0 3133
AATGATCTAAGTATCTTAAGAAACTAGGAAAAGG 1-12-032977-1 294.48821 1 68  1556.0 1123
TACGATTCCATTTTATCTCCATTATTGGCTTACT 1-12-032977-1 294.58911 1 64  1752.0 1321
AACACACCTATTCTTCCCTCAAGACATTATTATG 1-12-032977-1 294.60502 1 59  1652.0 1141
TATGTTAACAGATTAATCTCAATAAATGCCTTTG 1-12-032977-1 294.65989 1 60  1656.0 2123
ATGGATAGAAATTTGAATGCAAAATGCGAAGCTT 1-12-032977-1 294.67007 1 65  1752.0 1134
GACCCCACTACATTACCAACAATTTATGCAGTGA 1-12-032977-1 294.81979 1 59  1656.0 2414
ATCATTGCAGTCCTCCAGTTAGAGTAGGGGCTTA 1-12-032977-1 294.82154 1 64  1556.0 1241
ACTCTTCCTTTATTCTGCTGAGTTTGGGTTTAAT 1-12-032977-1 295.01728 1 70  1652.0 1221
TTCCTTTGTCTTTTCATACAAATTTTAGAACCAA 1-12-032977-1 295.03759 1 66  1652.0 2233
CTCCTACGCTTACTTCTTTTAAAATGAGAAAGAG 1-12-032977-1 295.35741 1 66  1748.0 4242
CGCTTACTTCTTTTAAAATGAGAAAGAGGACTTT 1-12-032977-1 295.35747 1 65  1656.0 1113
TTAAGTTAAACATTAACCTGAGAACAGGACCGAT 1-12-032977-1 295.37271 1 64  1652.0 1243
CGTATTTGTCTCTTGCTCAGAAAATCTGCACTTT 1-12-032977-1 295.44112 1 63  1656.0 1113
TCTGGGGCTTTTATGGACTCAGAATAGGGGAGTA 1-12-032977-1 295.46685 1 60  1652.0 2142
GTTATTCTTATCCTAAGTCTAGAATCCTAAAGGT 1-12-032977-1 295.48676 1 68  1756.0 1442
GACTTACCAATACTATTGGCAGAAAGAACCCTGG 1-12-032977-1 295.78081 1 62  1756.0 3142
TATATGCTTATGTTTATTTGAGTATGTAAATTGA 1-12-032977-1 295.96999 1 64  1756.0 2121
GAAGCTTCTATCCTAGGACAAGTAGAAGAGCCCA 1-12-032977-1 296.02031 1 73  1668.0 2333
GCTTTTCAGTTTCTAGAAACAGAAAACAAAACAC 1-12-032977-1 296.02165 1 64  1656.0 3232
GCTGAGACCCTCTTGGTTTTAAAATAAGAAACAC 1-12-032977-1 296.11502 1 64  1656.0 3232
GCAGGCGGAATTTTAGGGAGAGACTAGGGGCATT 1-12-032977-1 296.48196 1 65  1760.0 1123
AAATAACCTTTATTAGGTTGAGAAAATTCACTTC 1-12-032977-1 296.64496 1 65  1668.0 1112
TATTCTCATATTATCATTTTAATATCCGTAGAAT 1-12-032977-1 296.65363 1 64  1752.0 1224
GAATATCATAAATTAGCATGAATTTCCAACTGTC 1-12-032977-1 296.78594 1 59  1660.0 3112
AATATATATATTCTCAGAATAACAAATGAAAAGA 1-12-032977-1 296.79454 1 61  1652.0 1121
TCACCACTCCTATTCAACATAGTGTTGGAAGTTC 1-12-032977-1 296.82154 1 66 Line1990 99 1660.0 2414
ATCACTGTTACATTTATACAAGTGTAGGGGCTCA 1-12-032977-1 296.93351 1 62  1652.0 1241
CCTTTGCCCATTTTAATTGAATTATTTGTATTTT 1-12-032977-1 297.05982 1 66  1756.0 1111
TCACCACCTCTATTCAACATAATACTGAAAGTCT 1-12-032977-1 297.11059 1 65  1656.0 1314
GAAATTCTGACACTTGCTACAATGTGGATGAGCC 1-12-032977-1 297.12858 1 59  1656.0 3111
TGACCTCACAATCTTAACTCAGTACCGGAGTTGA 1-12-032977-1 297.14079 1 65  1652.0 2314
GTACCAGCCAGTTTCATTAAAATAAAGGATCTTC 1-12-032977-1 297.15087 1 68  1668.0 3113
TAATTCCCAATTCTCTTTTAAAACTGTACTATTG 1-12-032977-1 297.26815 1 59  1756.0 2112
TACGTTCGAATAATTCAAGGAAAATGTAAGAACA 1-12-032977-1 297.40416 1 63  1752.0 2143
TGATTTCGTTTTATAAATAAAGAAACTGAGTCTC 1-12-032977-1 297.45126 1 61  1556.0 2312
AATTCACATATTTTATCATTATAATAATAATAAT 1-12-032977-1 297.57398 1 60  1752.0 1122
TGGGTTCCCACTTTCAGATAAATATTGCATTTTT 1-12-032977-1 297.66352 1 76  1764.0 1111
TCCTTTCTGTTTCTATGACCAGATTAAAAGTCAC 1-12-032977-1 297.66802 1 59  1648.0 2442
CTGTTGGCTATTTTAAAGAGAGCAGGGGTATGAG 1-12-032977-1 297.78505 1 62  1648.0 4232
GTGATCCCATTTCTGTCTCTAAAATGGTTAATTC 1-12-032977-1 297.87036 1 68  1764.0 3112
TTGAAACCTTTACTGGGTTTAGAATAGTACTTCA 1-12-032977-1 297.98166 1 68  1756.0 2231
GAAGATCACATTTTAACATGAGATTTGGAGGGGA 1-12-032977-1 298.30498 1 75  1764.0 2444
GAGAGGAAATTACTCAACTTAAAATGGGAAAGAA 1-12-032977-1 298.32388 1 62  1752.0 2242
AAAATTCACATCTTACATAGAAAATAACTGTATA 1-12-032977-1 298.44743 1 61  1756.0 1111
TGTTATCATACTTTGGCTCTAGAATCTGACTTCT 1-12-032977-1 298.64475 1 67  1752.0 1311
CAATATCCAATCTTATTTGGAAGAAGGGTCTTTG 1-12-032977-1 298.65268 1 62  1556.0 4111
TGTCTCTTCATTTTGGTGAAAGAGTGAGAATTTT 1-12-032977-1 298.67695 1 61  1752.0 1111
CATCCTCGGCTTCTCTGGAGAATATTTCACATGC 1-12-032977-1 298.72079 1 59  1752.0 3412
AATGGGGATATTTTGCCTAGAAATTCAGACCTCT 1-12-032977-1 298.84108 1 64  1756.0 1123
ATTCTTTACATTTTGATATGAATTTTAGAATCAA 1-12-032977-1 298.86184 1 64  1748.0 1224
AAAGACACTGTATTTGAGGGAGTACCCGAAGCAG 1-12-032977-1 299.12366 1 64  1656.0 1113
ACTTCTCTCATTTTAGAGGCAAAACCAGCTTCTC 1-12-032977-1 299.19056 1 60  1748.0 1422
GTAGATCCAAGATTTTGTTTAATACCATATTCCC 1-12-032977-1 299.23622 1 63  1656.0 3213
ATGAAACCCTTTCTTCCTGTAGTATATTCATTTG 1-12-032977-1 299.28061 1 60  1752.0 1231
AATACATTAATTTTCTCAAGAAAATATGGAGCTT 1-12-032977-1 299.50133 1 60  1852.0 1121
TGAAATGATATATTGGGTTAAATAAGAGACATTT 1-12-032977-1 299.50451 1 62  1756.0 1112
CAGATCCCTATCCTGGTTGCAGTTTGTTACTCTC 1-12-032977-1 299.53047 1 61  1656.0 3131
AGCATCCTCATACTGTAAAGAGAAGAACAAACCT 1-12-032977-1 299.58159 1 62  1748.0 1332
GTTTATTCTAAAATGTATATAGAAAGGGATAGGC 1-12-032977-1 299.67195 1 59  1552.0 3222
AGAGTTCTTATATTGACACCAAAAGCATGACTCA 1-12-032977-1 299.67635 1 72  1764.0 1313
CATGAGCTCATATTTTGCTTAATAGAGAAAGATA 1-12-032977-1 299.7901 1 69  1760.0 2124
GCATTCCTAGTTTTGCTTTAAAGATAATAATATC 1-12-032977-1 299.82196 1 61  1660.0 3121
GAGCTTCCCCTAATAGCTACAGAAGAAAATTTCA 1-12-032977-1 299.85872 1 59  1556.0 2311
TGTTTTCAAATTATTATTTTAAAATCTGAAGTGT 1-12-032977-1 299.97648 1 70  1756.0 1414
GGTGAACATGTTCTGAGTGCATAATAGGTGCCAG 1-12-032977-1 300.01481 1 66  1656.0 3323
CAAGTGCTGGTTCTATCCTCAGAGTCACAGGTTC 1-12-032977-1 300.1702 1 59  1660.0 3114
ATGATTGATAAATTTGATTCAATTTAGGCAGAGT 1-12-032977-1 300.19452 1 65  1652.0 1231
CTTGTAGGGATTCTTTACATATTCTGGGTACAAG 1-12-032977-1 300.29341 1 60  1648.0 4223
TCTCTTCTTACTTTGCCTTGATTATCATACCTGC 1-12-032977-1 300.2989 1 62  1656.0 2424
TTCCAACCTATACTATTGTCAGTAAATTATTTTA 1-12-032977-1 300.31517 1 64  1756.0 2111
GGACTTTCAATACTATGTTGAATAGGAGTGGTGA 1-12-032977-1 300.34993 1 63 Line1990r 90 1756.0 2414
ATTTCTCTAATATTTCCTCAAATGTTTGCTCTTC 1-12-032977-1 300.37177 1 65  1756.0 1222
AAACTTCCATTCCTGATGGAAGGATTTGAAATGC 1-12-032977-1 300.50233 1 70  1564.0 1114
TCAGTGCAGACTTTTGAAGGAGTAAGTGAGTAAA 1-12-032977-1 300.62038 1 62  1648.0 2221
ACCATGCAGCTATTAAAAGGATAATAAGAGATTG 1-12-032977-1 300.79123 1 60  1652.0 1441
AAGGTGAGGATATTCTCTAAAGAAGAGGGGAACT 1-12-032977-1 300.89119 1 63  1752.0 1133
GGTGAGGATATTCTCTAAAGAAGAGGGGAACTAA 1-12-032977-1 300.89121 1 68  1660.0 2213
GAAATAGATTTATTCGTAATAACATACGAAGCCT 1-12-032977-1 301.06502 1 63  1660.0 1334
CCAGAATGCAAATTCGGCTTAATATATGAAAAGC 1-12-032977-1 301.12534 1 64  1756.0 3422
TCACTACTTTTACTCAACGTAGTAGTGGAAGTCC 1-12-032977-1 301.16805 1 72  1664.0 2414
CCTACTCCAAAATTGACCACATACTGGGAAGTAA 1-12-032977-1 301.26113 1 66 Line599 93 1552.0 2214
TCACCACTCCTATTCAACATAGTGTTGGAAGTTC 1-12-032977-1 301.27505 1 66 Line1990 99 1660.0 2414
TGAGAACTTAAACTGAACCCAGTATGGTGCTAAG 1-12-032977-1 301.30641 1 59  1748.0 2313
GAACTTCCAACACTATGTTGAATAGGAGTGGTGA 1-12-032977-1 301.41041 1 66 Line1990r 99 1660.0 2414
TTACTACCAATTATGTGGTCAGTTTTGGAACATG 1-12-032977-1 301.42429 1 75 Line599r 87 1664.0 2214
TCAGAAGTAATTTTGTTAGCAATGTGGGAGAGAA 1-12-032977-1 301.49117 1 61  1748.0 2242
GATCCTCCTGTCCTTCCTTCAGAATGCTCCCCTT 1-12-032977-1 301.6166 1 61  1656.0 1133
ACATGTTTCCTATTATCTCAAGTAGCAGAACATA 1-12-032977-1 301.67274 1 61  1652.0 1412
ATGTTTCATATGCTTCAAAGAAAATACTAAACTG 1-12-032977-1 301.67309 1 71  1760.0 1232
GAGTTCCCTTTCCTAGTCAAAGAAAGGGGTGATA 1-12-032977-1 301.79045 1 63  1556.0 2124
CCTATTCCAAAATTGACCACATAGTTGGAAGTAA 1-12-032977-1 301.8155 1 70 Line599 102 1556.0 2214
CTGGTACCATTCCTTCTGAAAATATTCCAATCAA 1-12-032977-1 301.82412 1 63  1648.0 2231
TCACCACTCCTATTCAACATAGTGTTGGAAGTTC 1-12-032977-1 301.82939 1 66 Line1990 99 1660.0 2414
ATAAAACGTATAATATAGTAAGTACATAAACCAG 1-12-032977-1 301.86095 1 59  1652.0 1211
CATGTCCTTGTCTTCTCATTAGAATATTGGCATC 1-12-032977-1 301.8709 1 62  1660.0 3123
TGTCCTTGTCTTCTCATTAGAATATTGGCATCAG 1-12-032977-1 301.87092 1 63  1748.0 2324
GACTGACCAGTACTCAGTCAAATACTTGAGGGGC 1-12-032977-1 301.88273 1 61  1652.0 3142
ACCATGTTCATTTTCATGGAAGTAAAGGAAGACA 1-12-032977-1 302.31209 1 67  1752.0 1441
TCATTACTGGTATTTTAGCTATTATAGCATCTTG 1-12-032977-1 302.41622 1 63  1660.0 2412
CAAGCTCCAATCCTCTTTAAAGGAAGAAAACAAA 1-12-032977-1 302.42885 1 65  1556.0 2223
TTTCTCCAAATTTTATGAAAATTATAAATACACA 1-12-032977-1 302.44059 1 59  1748.0 2224
TTAATTTATAAATTAGGCACAGTAAGAGATTAAT 1-12-032977-1 302.44834 1 59  1648.0 1221
TTGGGGCCATTATTAATTAAAATAAGGGTTCCTT 1-12-032977-1 302.44924 1 67  1652.0 1133
ACTTAACAGATACTCTCAAAAGACTTAGATCTAA 1-12-032977-1 302.45475 1 63  1748.0 1422
GTCTAGCCAATTTTGTTAGAAATATAATTTGGAC 1-12-032977-1 302.48942 1 61  1852.0 3242
GAAACAACTATATTTTCTGCATTATTGGCAAAAT 1-12-032977-1 302.49673 1 64  1760.0 1222
ACTTATGTTATATTAAATTAAATAATAGTACTCC 1-12-032977-1 302.49914 1 64  1756.0 1422
AATATTCATTTGCTTTTAGTAAAATTGCAAGAGG 1-12-032977-1 302.50785 1 68  1656.0 1121
TTGGGTCTATTATTGATGTGAGTATTCTAAACAT 1-12-032977-1 302.52088 1 64  1748.0 1232
TCAAATCACAAACTAGGATGAGAAGTTGACATTT 1-12-032977-1 302.54325 1 61  1652.0 1112
GAACTTCCAACACTATGTTGAATAGGAGTGGTGA 1-12-032977-1 302.62908 1 66 Line1990r 99 1660.0 2414
TAGGTGCCTATGTTTACTTCAGTCTACACCATGG 1-12-032977-1 302.65954 1 62  1656.0 2133
GAACTTCCCACACTACGTTGAATAGGAGTGGTGA 1-12-032977-1 302.68709 1 66 Line1990r 93 1660.0 2414
TTACTACCAATTATGTGGTCAATTTTAGAATAAG 1-12-032977-1 302.70093 1 65 Line599r 90 1652.0 2214
TTCTACCAAATATTTAAAGAAGAATTAACACCAA 1-12-032977-1 302.77684 1 59  1844.0 2233
ATGTTTCCTAATTTTAGAAAATATTACAAAGTTA 1-12-032977-1 302.78842 1 65  1560.0 1232
AAACTTGGGAATATAAGGAAAATTTCTGAACCTG 1-12-032977-1 302.8064 1 59  1556.0 1114
GCACTCCCCATTCTGAGTCCATAAAAGGCCCCAG 1-12-032977-1 302.86673 1 69  1660.0 3414
AGGGCATGAATATTACTCAAAGATTTGGAGGGCA 1-12-032977-1 302.98843 1 60  1744.0 1333
TAAAAGTCTACTTTCTTAGCAATTTTGGAATATA 1-12-032977-1 302.99716 1 66  1660.0 2111
GATAATCTCTTATTCGTCTGAGAAAATAAAGCTT 1-12-032977-1 303.08052 1 61  1656.0 1134
AAAATTCATTTCTTTACACAAGAACCTGAGAGCA 1-12-032977-1 303.08151 1 62  1552.0 1111
AAAGCCCTGAGTTTGTAATGAACATAGCAGCCCA 1-12-032977-1 303.1756 1 64  1656.0 1113
ATAGATGCTAGTATAAGAAGAGAAAAGGGAATGA 1-12-032977-1 303.23047 1 65  1560.0 1213
TTCTGTTGTATTTTACAAAGAGTATACGATTGGG 1-12-032977-1 303.25205 1 67  1852.0 2242
ATTAAACCTCTTTTCTTTATAAATTACCCACTCT 1-12-032977-1 303.34386 1 61  1652.0 1221
AACATTTGTCTGCTTTGCAGAAAACAGGAATTAT 1-12-032977-1 303.75641 1 67  1560.0 1141
CTATGACCTATGTTACTTTTATAATCAGAAAAGA 1-12-032977-1 304.22194 1 64  1652.0 2422
GCAGTCCTGAGTCTGGAGTGAGTACAAAGACAAA 1-12-032977-1 304.27285 1 62  1656.0 2223
TGCTGTCCTAGTTTATCATGAACATCATAAAACA 1-12-032977-1 304.30327 1 63  1648.0 2322
TAACGCGGCATCCTGGATGCAATCTTGGAACAGA 1-12-032977-1 304.39117 1 61  1652.0 2114
GTCCTTCTAAGAATGTGCATAGTCTCAGAGCTTG 1-12-032977-1 304.41602 1 62  1556.0 3244
AAATTATCCATATTGCAATAAAGAAAGGGAATAG 1-12-032977-1 304.44228 1 65  1660.0 1112
GATTTTCCATTTATAGGAGTAATATAAAGTCTCA 1-12-032977-1 304.45089 1 63  1660.0 2313
GAAATTCTTCTTTTGCCTGTAAAGTAAGTCGCAA 1-12-032977-1 304.5317 1 66  1660.0 2234
TCCAGTCCCACAATGTGAGAAGAAATAGAAACCA 1-12-032977-1 304.8047 1 60  1544.0 2332
TCTGTCTCTCTCTTTGATCAAAACTAGGGTCACC 1-12-032977-1 304.98956 1 65  1556.0 2423
CCAGTTCCCCTCCTGAGTTTAGAACATGCCGGTG 1-12-032977-1 305.03756 1 66  1556.0 4144
GTTCACGCTTTTCTTCGACAAGTGTGTGAACACT 1-12-032977-1 305.08726 1 63  1652.0 1323
GAGGTTCTATTTCTAGCTCTAGAAAACACTATGA 1-12-032977-1 305.13684 1 60  1656.0 2412
CCAGAGGACTTTCTGCTCCTAGTTTTGGAATTCT 1-12-032977-1 305.13844 1 61  1652.0 1311
ACTGTCCATACTCTTCTTCCAAGATCTGGACTTG 1-12-032977-1 305.14062 1 69  1660.0 1423
CAGCCTCCCAAATTGCTGTGATTACAGGCATGAG 1-12-032977-1 305.29047 1 64 Alu16r 87 1552.0 4134
CCCTTCCCATTTCTCCTCCAAATATGGCAGCCTA 1-12-032977-1 305.29225 1 70  1756.0 2133
CAGGAAAACATTCTCATGTGAGGAGGGGAAGTCC 1-12-032977-1 305.37666 1 62  1656.0 3314
TTTTGTCCCCTAATCTAGAGAGTATTTGCCCTTC 1-12-032977-1 305.45326 1 63  1656.0 2222
GCTGCTCCTCTTCTAGGGACAGAACAAGCCAGAC 1-12-032977-1 305.74203 1 70  1660.0 3242
GTCTTTCAGAAATTTGGCTGAGAAGGCGACCCCA 1-12-032977-1 305.9225 1 67  1652.0 2333
AAAGTTTCAAGTTTTCACAAAGATTTTGGAAACT 1-12-032977-1 306.11128 1 65  1656.0 1113
TACATTCCAATTATAAGTTGAAAATATCATTAAC 1-12-032977-1 306.31614 1 68  1760.0 2141
TGAGTCCTCCTGTTGGTTACAGAACAGGATAACT 1-12-032977-1 306.39408 1 65  1552.0 1322
ATAGTACATTTTATGCTAACAAATTTGGCATTTT 1-12-032977-1 306.44424 1 64  1560.0 1111
AGATCACTCATTCTGTCAACAAATTATTTACTGA 1-12-032977-1 306.58535 1 59  1752.0 1312
TGAACTATTTTACTATAAGAAGAAAAGGGGTTAA 1-12-032977-1 306.62179 1 59  1652.0 2211
CAATTTTAAAGACTAATATTAAAATGGGATGAAG 1-12-032977-1 306.65902 1 67  1756.0 4112
ACTCCTCCTAGTCTGTATTAAGAGTCTAAATCAG 1-12-032977-1 306.70774 1 63  1648.0 1424
ATGGCTCGTACACTTCTCTGAACATAGGTCATAT 1-12-032977-1 306.83602 1 69  1656.0 1212
TCTACTCCAAGAATAGATAAAATAAAGGATACGA 1-12-032977-1 306.84045 1 64  1548.0 2421
TGAGCACCTGTTCTACTCCAAGAATAAATAAAGG 1-12-032977-1 306.88064 1 66  1756.0 2313
GTTATACCCTTTCTCCAATTAAAATTCTGATTTT 1-12-032977-1 306.94673 1 62  1756.0 1111
AAAATGCCTCTTTTGGCTGAAATCTAATATACTG 1-12-032977-1 307.02222 1 64  1660.0 1111
AGCATAACCACATTCATTTTATAATAGGTATTCA 1-12-032977-1 307.05853 1 61  1652.0 1341
CATGTGGATCTTCTGCTGCAAGAGTATGATTTGC 1-12-032977-1 307.07811 1 63  1660.0 3411
ATGGAACCAATTCTATTTGAATTCTAAAGACTCC 1-12-032977-1 307.10769 1 61  1656.0 1233
GAATATACTGTTTTGTTATTAACATATGCCTATA 1-12-032977-1 307.12314 1 61  1660.0 2121
TAGTTTCTCTTTCTATACTTAATATCCAACAAAT 1-12-032977-1 307.12807 1 61  1748.0 1222
TCTATACTTAATATCCAACAAATATGTTAACTTT 1-12-032977-1 307.12818 1 61  1656.0 1113
AGCATCCCGTTCCTATCATGAGAATGGCAACAAG 1-12-032977-1 307.14087 1 68  1652.0 1341
CTACTTTCTACACTCTCCTTAACATCTGAAGTAA 1-12-032977-1 307.23857 1 69  1660.0 2214
ACCCTTAAAACATTATGCTAAGTAAAAGAAGGCA 1-12-032977-1 307.29893 1 62  1648.0 1444
CATTTACTATTATTAACTCAAGTTTGCTAACTGA 1-12-032977-1 307.41083 1 60  1652.0 2413
GGCTAACCTCTCTTCTCAGTAAAATATGCTATGA 1-12-032977-1 307.43445 1 61  1652.0 2412
ATGATTCCCACTATGGTTTTAGATTAATAAGACT 1-12-032977-1 307.43475 1 60  1548.0 1231
TGTAATCACATTATGCCATTAGTACTTCAACTAC 1-12-032977-1 307.46514 1 59  1652.0 2321
GTACTTCAACTACTATAAACAGGATGAGACCAAA 1-12-032977-1 307.46535 1 68  1656.0 2223
GAAACCCCGACTCTACTGAAAACACAGAAATTAG 1-12-032977-1 307.46872 1 62  1560.0 3111
GAAATGCCTAGTCTAGGTTAAGAATTCCAATCCA 1-12-032977-1 307.48358 1 70  1764.0 2331
TTCATTACTCTCTTAGTACTAATACTAGACAGTC 1-12-032977-1 307.48541 1 60  1552.0 2241
TGTGGTCATAAATTTATCTTAAAACAGTTCATTT 1-12-032977-1 307.49655 1 63  1656.0 1112
TACTGTCTCAAACTAAACTCAAAATAGATTGAAG 1-12-032977-1 307.51719 1 60  1748.0 2142
GAGGTGGATATTTTGTTATAAGTGTTTGAGTTGC 1-12-032977-1 307.58861 1 66  1764.0 3133
GTATTTATAACTTTTAAACCAGAAGAAGAAAACT 1-12-032977-1 307.60866 1 64  1656.0 1322
ATTATTATTATATTATTATTATTATTTGAGATAG 1-12-032977-1 307.65911 1 62  1752.0 1221
TAAGATACCAAATTATAAACAATACTCGACCGGG 1-12-032977-1 307.69988 1 66  1656.0 2113
AAATTTCCCAGAATGCAGGAAGTTTGAGAACTGA 1-12-032977-1 307.99926 1 71  1564.0 1112
GCTGTTCTTCTTTTCATTGCAGAAAACCAACCTG 1-12-032977-1 308.05848 1 75  1668.0 3423
TGAGCAGCCATTCTGTAATCATTATGGGACTTGG 1-12-032977-1 308.1129 1 65  1756.0 2313
GCATATTTTCTTCTGTACACAGGATTGGAAAACT 1-12-032977-1 308.15499 1 65  1656.0 1322
GAGAAACCCAGTCTCTACTGAAAATACAAAATTA 1-12-032977-1 308.18268 1 67  1764.0 2112
AAAGCAAGTTTATTTAAGAAAGTAAAGGAATAAA 1-12-032977-1 308.24116 1 67  1660.0 1113
GAGGCCACTGTTTTGGACTAAGTTTCTGCACCAG 1-12-032977-1 308.41258 1 63  1656.0 3133
TTAAAATGCATTTTATCAGGAAAATAAGTAGGAA 1-12-032977-1 308.64612 1 59  1848.0 2211
TTATTTTATATTTTATTTTGAGAAAGAGTCTTGC 1-12-032977-1 308.77211 1 61  1756.0 2212
AATTTTAAAATATTTTGTAGAGATTGGGTCTCAC 1-12-032977-1 308.77376 1 62  1752.0 1122
GAACTACTTATTTTATAATTAAGAAGGCAACAGA 1-12-032977-1 309.22335 1 69  1664.0 2423
CCAGAGCAAATATTAAAAGGAGAAACAGGCCAGG 1-12-032977-1 309.32682 1 62  1748.0 4413
GATTCTACCATACTATGTATATTAAAGGCTCTAA 1-12-032977-1 309.43268 1 64  1660.0 2213
TAAAGTCCAATCTTCTTATCAATGTAGAAACTGA 1-12-032977-1 309.56586 1 75  1668.0 2111
AACATCCTTATACTTATTAAAACACATTAATTTT 1-12-032977-1 309.61314 1 63  1660.0 1111
ATTCTAACTACAATTCTAAGAAAATAAGAATGAT 1-12-032977-1 309.61837 1 63  1652.0 1224
AAATGCCTAGTTTTCAACAAAATATAAGGCATGC 1-12-032977-1 309.69156 1 60  1756.0 1112
AGCAATCATAAATTTATAGAAAACTTGGAAGTAA 1-12-032977-1 309.70581 1 71  1656.0 1341
AGCTTTCTAATGCTTTATTTAAAATGTATACAAT 1-12-032977-1 309.75766 1 63  1748.0 1223
TCATCTCATAATCTGGCAAGAAAGTAGCAACAGA 1-12-032977-1 309.78034 1 71  1660.0 2412
GAAGTAGCAATTCTAGACCTATTTTGAGGACGGT 1-12-032977-1 309.81284 1 63  1660.0 1443
GACAACCATTTACTTTCCTGAAATTGTAAACCTG 1-12-032977-1 309.91296 1 60  1656.0 3141
TTCGTGGCCATTATTAAGTAAAGAAAGGATTATT 1-12-032977-1 309.91725 1 61  1552.0 1121
AGTGGTATTATTCTGTAGAGAATAGCTGTGGATT 1-12-032977-1 309.95381 1 59  1748.0 1124
TGAGCCATTGTGCTTGGCCTAGAATAAGATTTTT 1-12-032977-1 309.96641 1 59  1656.0 1111
TGAGTACCCAATATTTACAAAGAAGAGGAGTTAC 1-12-032977-1 309.99834 1 70  1564.0 2313
GTAATGATGATATTTGGTTAAGTATAAGGCACTG 1-12-032977-1 310.02381 1 61  1856.0 3211
CCCCATCCTGTTCTCATCATAGTAACACAAGATC 1-12-032977-1 310.06647 1 65  1656.0 3124
TCTCTTCCCCTTTTAAAGCAAGTGTGCATATGCC 1-12-032977-1 310.11517 1 60  1648.0 2424
TGAGCACAGGTTTTCTTGTTAGTATAGTTGCCAT 1-12-032977-1 310.11946 1 63  1752.0 1233
GTTAATCTATTTCTGTGCTTAATTTATAAATTAA 1-12-032977-1 310.13626 1 60  1652.0 2211
TATTATTATTTATTATCGAAAATAAATGAAAAGG 1-12-032977-1 310.19971 1 62  1652.0 2122
ATACCTACAGTACTTGATACATAATAGGCACTCA 1-12-032977-1 310.20141 1 67  1660.0 1214
TACCAACTTATATTTCTATCAGTATTGTGTAACT 1-12-032977-1 310.21848 1 60  1848.0 1322
ACCATTACAAGAATTAGCCAAGTATATGAATAAT 1-12-032977-1 310.35813 1 65  1652.0 1221
CATATGTATATTTTCTTTGGAGAAATGGCTATTT 1-12-032977-1 310.38591 1 61  1756.0 1112
TGATGCCCACTATTTCTACCAAGATAGCATTTAG 1-12-032977-1 310.40723 1 61  1652.0 2312
CAATGTCTTATACTTTATTAAGTGTTGGCTGGAC 1-12-032977-1 310.48919 1 69  1760.0 3244
GGCTTTCCATTCCTACGATGAGAATGCTGGCTGC 1-12-032977-1 310.56948 1 62  1656.0 3342
ATGCTGACTACATTTGGGGAAGAATGTGAGCCCT 1-12-032977-1 310.62177 1 67  1752.0 1234
CTGAGTCTTGTTTTCTCCCAAATAGAGGAAGGCC 1-12-032977-1 310.63186 1 74  1660.0 3344
CAGTTTCTAAATCTGCAAAGAGCATTATCACTAT 1-12-032977-1 310.64194 1 60  1652.0 1213
CATTTGCATATCTTCTTTTAAGAATTGTCTATTC 1-12-032977-1 311.36727 1 62  1760.0 3112
GCACTTCCAGTACTATGTTAAATAGAAAAGTGGT 1-12-032977-1 311.38258 1 65  1656.0 1441
TCCAGTACTATGTTAAATAGAAAAGTGGTGAGAG 1-12-032977-1 311.38263 1 59  1644.0 2441
GATATCCCCATGTTATATCCAGTATCTGTGCTAA 1-12-032977-1 311.4203 1 69  1760.0 2213
GTAGCACCCTTTCTGCAGAAAGTAAAATTGCCTT 1-12-032977-1 311.43901 1 60  1656.0 1133
GGGATTCCCATTCTCCTTTCAGAAGGGGTCTTTG 1-12-032977-1 311.44023 1 75  1764.0 3331
GTATAGGGAATATTTCTAGTAAAACAGGGAAGGG 1-12-032977-1 311.44893 1 60  1752.0 3212
TTGGCTCAAGTACTAGACATAAAGTGGGAATATC 1-12-032977-1 311.49559 1 73  1660.0 2233
ATAGGTCTTAAATTTACCCTAGTTTTCAAAGAAA 1-12-032977-1 311.54873 1 63  1652.0 1213
ATCTTTTGTAATTTCTTGTTAATATCTGGCCAAC 1-12-032977-1 311.5562 1 63  1752.0 1242
CGATTGGCTATTTTAAAGAGAGCAGGGGTACAAG 1-12-032977-1 311.57019 1 67  1656.0 4223
GAGGGTTGTATCTTTCCAGGAATTTATGCATCTC 1-12-032977-1 311.574 1 64  1664.0 3131
CAAGTCCCCATGCTTCACACAGTATGGGGACCCT 1-12-032977-1 311.59062 1 81  1768.0 1333
CTGATTGATAAACTAATGTGAATAGGGGATCCTG 1-12-032977-1 311.64837 1 68  1656.0 4133
ATTTACTCAATATTGATGTAAATACATGAAATTT 1-12-032977-1 311.71492 1 65  1756.0 1112
CAGAGTACTATCTTTATAGCAATGTAAGAATGAA 1-12-032977-1 311.71943 1 67  1656.0 2241
TCAGTTGTAACATTGACTGGAGCAAAGGTGACTA 1-12-032977-1 311.73518 1 59  1552.0 2132
TTTCTTCTGATCCTTGCTACAAAACAGATGATAG 1-12-032977-1 311.78692 1 59  1648.0 2224
GAACTTCCAACACTATGTTGAATAAGAGTGGTGA 1-12-032977-1 311.82664 1 66 Line1990r 96 1660.0 2414
TGAACTCTAGTTTTCCTTGTAAAATAGTGGTAAT 1-12-032977-1 311.88859 1 60  1748.0 1221
CATCTTCTTACACTAAGGATAGTAAATAAAGTAA 1-12-032977-1 312.03445 1 67  1660.0 2214
GGGCTCCATATATTATTTTGAATAGGGGTAGAAA 1-12-032977-1 312.05717 1 70  1756.0 2224
CTGGTAGTAATTTTCCAGGAAGAAGAGGATTTTT 1-12-032977-1 312.06379 1 69  1760.0 1111
GTTAATGTTATTCTGAGACAAGTTTGAGGACTAT 1-12-032977-1 312.14786 1 64  1756.0 1213
TGTGTATGTTTTCTACATAGAAAATGGGAGAAGC 1-12-032977-1 312.14887 1 68  1756.0 2323
TCTTTTCATCTATTTTATTTAACATATTAATTGG 1-12-032977-1 312.36869 1 66  1656.0 2422
CCTGTTCAAGTATTTTGTTCAACATTTGATTTGG 1-12-032977-1 312.37168 1 67  1652.0 4411
GCCTGGCCTCTCTTCCCATTAGACTGCAAACTCC 1-12-032977-1 312.50858 1 60  1556.0 3313
AGCTTTCATCTCTTACCCTGAGGATATGACATTT 1-12-032977-1 312.53229 1 65  1556.0 1112
GTCATAAAGATCTTGCTGATAAAACAGGATGTGG 1-12-032977-1 312.6781 1 60  1652.0 3241
CACTTTCCCATTCTGTATTCAGAATCGAACCCAG 1-12-032977-1 312.74049 1 80  1864.0 4142
ATAAATCTAATAATCTGATTAAAATGGGCAAAAG 1-12-032977-1 312.86638 1 66  1752.0 1211
GGTTTGAATATTTTACAAGGAAAATGTGTTATTA 1-12-032977-1 312.90716 1 61  1856.0 2112
TGATTTCACTTATTCGCACAAGAATCTTGCCAGG 1-12-032977-1 312.98809 1 60  1748.0 2312
TGAGGCCAGAAACTAGGCAGAGTATGGCACTTTA 1-12-032977-1 313.13744 1 63  1756.0 2111
GTGAATCCCAAACTGGAACTAGAATTTCTCCAGG 1-12-032977-1 313.60139 1 61  1748.0 3231
GTCTTTCCAATTATACTGGAAGTAGTTGCTGGTC 1-12-032977-1 313.60491 1 63  1656.0 3144
GTGTTACATATTATAAATATAATAAGGTAATCTT 1-12-032977-1 313.66379 1 62  1656.0 1131
GTAGATTTTATTCTGAAAGCAAAAGAGGTCTATG 1-12-032977-1 314.52317 1 69  1764.0 3213
TTGGTGCCTAATTTGGAGCAATAATGACAGCTCC 1-12-032977-1 314.54769 1 66  1660.0 2233
AATGTTGTTTTATTACCAAAATACTGTGAACTCA 1-12-032977-1 314.7253 1 65  1560.0 1123
ATCACTCCCCTATTGCCCATAAAAGAAATCCCTT 1-12-032977-1 314.79307 1 59  1648.0 1133
ATGTATAATATGTTTAAAGAAATAAAAGAAGGAG 1-12-032977-1 314.81383 1 61  1648.0 1232
AAAGGAAGAATTTTGAGCAAAGAAAATGATGAAG 1-12-032977-1 314.82888 1 60  1752.0 1113
TGTGTGTTTCTTTTAAAGTCAGAAGTAGAAAGAA 1-12-032977-1 315.06489 1 61  1648.0 2242
AAATGACCAAAATTGACTCGAGAAGTAGAAAAGC 1-12-032977-1 315.31878 1 65  1656.0 1112
TTAATTCAAAATTTAATTTCAAAATTCTGAATGA 1-12-032977-1 315.47071 1 61  1752.0 2211
GATTAGACAAGATTTAACAAAGAACCGGATATGA 1-12-032977-1 315.5137 1 59  1652.0 2412
CAGCCTCCCAAATTATTGGGATTACAGGCTTGAA 1-12-032977-1 315.54052 1 60  1548.0 2241
TGATTGTTTAGACTTATGAAAGTAAAGGAGAAAA 1-12-032977-1 315.70404 1 62  1652.0 2222
CATTCTCTGATACTAGACAGAAAATCAGAGTAAC 1-12-032977-1 315.85955 1 70  1856.0 3221
CAAACTCCAAAACTAGGAGCAAAATCATCCTTCA 1-12-032977-1 315.86783 1 59  1752.0 2311
AATTTAATGTTATTTAGTATAATATATGCAAATG 1-12-032977-1 315.89772 1 59  1752.0 1122
TCAAATCCTCTTTTGGTCTCAGTTTTCCCATCTA 1-12-032977-1 315.95737 1 60  1652.0 2131
ACTGTTCCATTTATCAAACTAAAATAATCTAGTC 1-12-032977-1 316.06291 1 62  1656.0 1423
TATGTTTGTGTACTGAGTACAATACAAGATAAAC 1-12-032977-1 316.08864 1 67  1660.0 2123
TGGATCCTGATTCTTAAGCAAAATTTTAAAGATC 1-12-032977-1 316.12478 1 61  1752.0 2331
AAAGATCCCATCTTCTATTCAACAAATATAGTTG 1-12-032977-1 316.12505 1 61  1560.0 1113
CTAACTTTTGTATTTTCTGTAGAAATGGAGTCAC 1-12-032977-1 316.14143 1 61  1652.0 3231
TTCCCTCCAACACTAAATAAAGTATGCCTCCATT 1-12-032977-1 316.22274 1 61  1748.0 1123
TCTGTTCTCAGACTGGTGCTAGTATGTGGAAAAA 1-12-032977-1 316.28984 1 70  1752.0 2222
CCTGAAGCTAAATTAAGTTCAGAATCTGTGAGCC 1-12-032977-1 316.29669 1 59  1748.0 3342
CGTGTTCCTATATTGGAATGAACAGATGGCATTC 1-12-032977-1 316.46984 1 75  1668.0 3112
TTTGTGGTCAATTTTGAACAAATGTATGAAAACA 1-12-032977-1 316.47654 1 61  1648.0 2223
ACATATCTGAATCTGTTGAGAGATTAGGGGAAGC 1-12-032977-1 316.50734 1 63  1652.0 1412
CAATAATCATTATTCTTAATAGTATTGGAAGAAA 1-12-032977-1 316.54212 1 67  1756.0 2224
GCGAAAACTAGACTACTGAGAGGAGGGGAAAGAA 1-12-032977-1 316.60262 1 59  1548.0 2242
CAAATACCTAATTTGCACATAGTAACTGCTCAAT 1-12-032977-1 316.71298 1 66  1656.0 1223
AATTTTCTTATTTTAATGTTAATTTTCTGATTGT 1-12-032977-1 316.99181 1 64  1756.0 1122
CCATAGCCAATATTGTATATAATATATTATGAGT 1-12-032977-1 316.99494 1 65  1852.0 1424
ATTGTACTTAAAATTTTATAAAAGTCAGCTCTTC 1-12-032977-1 317.02046 1 59  1556.0 1223
CTTGTTCTGTTACTTTAACAATTTTATGACCTAG 1-12-032977-1 317.02834 1 67  1556.0 4213
TAAACACACCTTCTTGTAGGAGTATAGCAGATGA 1-12-032977-1 317.04817 1 62  1756.0 2111
CTTGGATTTATTTTCTCATAAGAACATGAAACTG 1-12-032977-1 317.08539 1 66  1756.0 4132
TAAGTACATAGTCTATACATATTTTGGAAATACT 1-12-032977-1 317.1753 1 61  1556.0 1321
TCCTATACTATACTGTCCTTAATCTAGGGAAAGG 1-12-032977-1 317.24335 1 71  1756.0 2442
TATGTTCTAATTCTGTGCTGAGAGTATCATATAC 1-12-032977-1 317.32839 1 70  1764.0 2123
TGGGTACTATTTCTGATCTTAATATTGCATTAAG 1-12-032977-1 317.34612 1 64  1748.0 2333
GAGCAGCACATTATAGGCAGAGGATAGGACTGAA 1-12-032977-1 317.35305 1 61  1652.0 2241
GCCTTCTGGTTATTTATCCTAACAAAGGAACAAG 1-12-032977-1 317.39277 1 62  1552.0 3442
GAAGGACTGAGTTTAGGGAGAGAATAGAGCCTAT 1-12-032977-1 317.39313 1 66  1764.0 1213
GACTATCCAGTGCTAAAACTAGAAAAGTCACAGG 1-12-032977-1 317.39772 1 64  1556.0 3142
TTCTCTCCATTAATCCTCACAACATAGTAATTTT 1-12-032977-1 317.41937 1 63  1556.0 1111
GGAGCTGAGAGTCTTAATCCAGTAGTGGAGATGA 1-12-032977-1 317.54601 1 63  1656.0 2412
ATCGCACCCAGTCTCAGTGTAGATTTCTAAGTTC 1-12-032977-1 317.63042 1 62  1656.0 1243
AAAATTCCCTTATTTTCCTCAATTTTGTCTTTTC 1-12-032977-1 317.63952 1 65  1664.0 1111
TAGTGTCCATTTCTTCCTGTAGTAGCAGAGAGGA 1-12-032977-1 317.82876 1 64  1648.0 2132
AAGTGTGCAATAATATGTAGAGTAAAAGTACCTC 1-12-032977-1 317.9064 1 63  1660.0 1132
GCTTCTGAGATTTTCAGAATAGTAATTGAGCATT 1-12-032977-1 317.92754 1 62  1752.0 1123
GTACTTTATATATTCATTTAATTCTCAGATTCTC 1-12-032977-1 317.95883 1 60  1660.0 3131
CTCAGTATGATTCTAATCAAAATATGGGCTGTTT 1-12-032977-1 317.96 1 63  1852.0 1114
CCAGGCCCTACATTAAATATAAAGTTAAATTTAC 1-12-032977-1 317.97518 1 61  1656.0 3211
CGGCCTCCCAAATTGCTAGAATTACAGGCGTGAG 1-12-032977-1 318.13638 1 59 Alu16r 90 1544.0 4241
AACTGACCTAGTCTCTTCAGAAAGTATCACAAGC 1-12-032977-1 318.17807 1 59  1652.0 1142
TTAATTTGTAAATTAGGCACAATAAGAGATTGAG 1-12-032977-1 318.22269 1 59  1648.0 2211
TAGATTCATGTGTTTTATTTAATTTGGGAAGTTT 1-12-032977-1 318.26637 1 72  1564.0 1114
TTTGTCCTGGTTCTTGGCACAGTGTTAAAACTCT 1-12-032977-1 318.37785 1 63  1652.0 1313
CACCTTTGGGTTTTGTGACAAGAAGGGGACGTGT 1-12-032977-1 318.49279 1 62  1652.0 1414
TCTGTGATGGTACTATGGACAGTACTGGGGCTAT 1-12-032977-1 318.62512 1 59  1648.0 1213
GACTGTTGCTTACTTTCAGTAGAATGGGGAATGA 1-12-032977-1 318.78329 1 63  1756.0 2412
ACTGTGCCCCTCTTGTTCAGAGAAGAGGATAGTA 1-12-032977-1 318.99154 1 70  1556.0 1423
GATAATCTAATCTTTCTACCAGGATAGGTGCAGG 1-12-032977-1 319.01316 1 67  1656.0 3121
CAAGTTTACATTTTAATCAAAGATTTGGCTGGGC 1-12-032977-1 319.43088 1 67  1760.0 3444
GGCCCCACTCTGCTTCAGGCAAAACAGGCACACA 1-12-032977-1 319.51775 1 61  1552.0 2323
GGCCTCGGTTTATTCTCCGTAAAATCAGAAAGTT 1-12-032977-1 319.6995 1 64  1756.0 1142
TTCACGCCTGTAATCCCAGTAGTTTGGGAGGCCA 1-12-032977-1 319.75464 1 59 Alu16 90 1544.0 2241
AAAGACCATTTATTTTGATCAAGAAAGGGTTTGG 1-12-032977-1 319.78811 1 61  1556.0 1113
CTAAAGGATATACTAGGATTAGAATTGGGTCAGG 1-12-032977-1 319.83533 1 64  1852.0 4211
CAGATTTCAATTTTGTTGCTAATTTAGGTAGACA 1-12-032977-1 319.83675 1 73  1760.0 2324
GAATTTCAAATAATAGGAAGAACATGAGCACGGA 1-12-032977-1 319.86041 1 66  1660.0 2443
GGATATTTCACATTTATTTCAGTATTTGATGTTT 1-12-032977-1 319.93034 1 60  1756.0 1114
CTCCTTCCTCTACTTTTGGAAATCTTGATAACAG 1-12-032977-1 320.00336 1 67  1652.0 4232
TCTATGCTTTTATTGCTGTTAAAATCAACACTGC 1-12-032977-1 320.03899 1 63  1756.0 2421
TGGCCTCCCAAACTTCTGGGATTACAGGTGTGAG 1-12-032977-1 320.04605 1 59 Alu16r 90 1544.0 2334
CCCTTTAGCCTTTTGACTGAAAACTATGGACTGT 1-12-032977-1 320.0622 1 62  1652.0 1413
CTGCTTGAGTTTCTGTCTATAAAGTAGGTGTTAA 1-12-032977-1 320.27227 1 59  1648.0 2211
GGACTCCCTAAACTGTCAGCAAAGTCCTGACACT 1-12-032977-1 320.31557 1 63  1656.0 1323
TGGGAGAGCATTTTATGTGGAAACTGAGAAGGGT 1-12-032977-1 320.37966 1 59  1744.0 1444
GTGGCGCTAATGCTAGTGCTAAAACACATACTTG 1-12-032977-1 320.60065 1 59  1656.0 3233
TTCCTTCTCACACTGACTTTAGAATCTAACTTCC 1-12-032977-1 320.63399 1 62  1752.0 2244
CTCATTCAGATCTTTACTTGAATATAATCTTCTT 1-12-032977-1 320.76918 1 59  1748.0 1131
TAGATGGAGGTTCTGAGAGAAGAATGAGAAGCAG 1-12-032977-1 320.84706 1 60  1748.0 2131
GCCCAGCCTGTTCTTCTTATAATAAAAGCTATTA 1-12-032977-1 320.89341 1 62  1656.0 2112
CAAAACCAAATTTTAGTGTCAATACTGTCCCATC 1-12-032977-1 320.92493 1 59  1756.0 3123
CCAGCACCGATCTTGAGAGCAGTTTAGGGAGAGT 1-12-032977-1 320.94949 1 70  1656.0 1424
CAGTAGCACCTTCTAACTGAAATATTGGACAGAG 1-12-032977-1 320.9958 1 64  1748.0 4132
TTTGTTTAATTATTATCCTTATAACAGGGATAAT 1-12-032977-1 320.99634 1 59  1548.0 1221
TTAGAGCCTGTGTTCTTAAGAACATAAAACCTCT 1-12-032977-1 321.11791 1 62  1556.0 1313
GAAACTGATCTTTTGTTTTAAATGTGGGGACATC 1-12-032977-1 321.23604 1 67  1668.0 3111
GTGTTTTATATTTTGCAAGAAGAATGAGTGTGGA 1-12-032977-1 321.34065 1 64  1852.0 2441
GCCCAGCCTAAACTAATATTAATAAGAAACCCTG 1-12-032977-1 321.3599 1 60  1652.0 3444
TAGCATCCTATCCTGGGTCAAGTACTTGTACCAT 1-12-032977-1 321.38166 1 70  1656.0 1233
CATCATCTTAGATTTCCTCTATTCTGGGAAGTTG 1-12-032977-1 321.49044 1 66  1560.0 4114
CTTGAGACTATTTTAGAGCCAGTATTTGACATCA 1-12-032977-1 321.51108 1 69  1856.0 2312
GTTATTCATTTATTTGTTCAAATATTTGAGTACC 1-12-032977-1 321.53367 1 72  1760.0 3221
TAGCCCCTTATACTCTCGCAAATTTTAGAAAATA 1-12-032977-1 321.67304 1 67  1756.0 2122
TACTCTCGCAAATTTTAGAAAATAGTGGATTAGT 1-12-032977-1 321.67314 1 64  1648.0 1421
TCAGGGCAATTATTTTATATAAAATTCTAATGGA 1-12-032977-1 321.74174 1 60  1748.0 2413
AATATTTCTCTTTTGAAGACAAAATTGGTTTAGT 1-12-032977-1 321.74984 1 69  1756.0 1121
TTTATTCCCATCCTTACAGTAAAATATTTCAGTA 1-12-032977-1 321.80603 1 64  1752.0 2142
GATGTACCTAGTCTACGGTGAGTACAGAAAGCGA 1-12-032977-1 322.04666 1 76  1668.0 2434
TCTTTGCCTGTAATAATTCTAAAACATGACCCCA 1-12-032977-1 322.13383 1 65  1552.0 2333
CTTTTGCCACTTTTCTGCTCAAAATTGGTCAGTG 1-12-032977-1 322.19358 1 68  1752.0 4142
TATGTGCCTGTCTTACTGCCAATAATACACTATC 1-12-032977-1 322.48463 1 60  1556.0 2123
GAAATTCATCTATTTCATTTAATTTGTTGAATGT 1-12-032977-1 322.5092 1 61  1660.0 1412
GGCGATTATATTCTCCAACAAGAAAGTGTTCTTA 1-12-032977-1 322.70383 1 65  1760.0 2113
CAAGAAAGTGTTCTTAATGGAATAAAAGAGGCTT 1-12-032977-1 322.70401 1 59  1656.0 1134
CAAGTTCTCCTTCTATCTAAAATATTAATAAATT 1-12-032977-1 322.77276 1 66  1760.0 1122
TCAAAACAAACTTTTCTCCTAGTATACAAAGTTT 1-12-032977-1 322.80187 1 61  1756.0 1114
AACATTCCAAAATTACAGCTAAATTAGAGAAGCA 1-12-032977-1 322.80561 1 68  1656.0 1141
ATATTTTCAGTAATGCAATCAAAATAAGCATAGT 1-12-032977-1 322.82803 1 61  1652.0 1212
GTAGTAAGCAATATTGAGGCAGAATAGGGTCTGG 1-12-032977-1 322.96926 1 62  1660.0 3213
CCACTCCTTAATTTACATACAGTATAAGCAAGTA 1-12-032977-1 322.97111 1 69  1760.0 2142
TTTTGTCCAATTATTTGTTCAAAACGCCAAGAAC 1-12-032977-1 322.97299 1 59  1648.0 2222
CTCTTTCCAAGTCTAGCTGAAGAATAAGATATAG 1-12-032977-1 323.01124 1 76  1760.0 4212
GGGATTAACAAATTAGCTACAAGATTAGAAATTA 1-12-032977-1 323.1409 1 62  1656.0 2112
CACTTTCTGAATTTCAAATCAATATATATGACCT 1-12-032977-1 323.26812 1 59  1748.0 1332
AAATTAGTTATAATTAGCATAAAAGTGGTACAGA 1-12-032977-1 323.31345 1 61  1656.0 1112
ATGCTAAGTAAATTCCTTCAAAACTTGGATCTTT 1-12-032977-1 323.31572 1 64  1656.0 1113
TAAACTCTGACTTTAGAAACAATATTTAAGGTTG 1-12-032977-1 323.3583 1 60  1756.0 2111
CCTTTGCCAACACTGGACTCAGTAGAGTTCATTC 1-12-032977-1 323.38216 1 61  1656.0 3112
ATCCTTCCCATTTTGAAGCAAATCTGGGCTAGTT 1-12-032977-1 323.4705 1 73  1756.0 1142
ACAGTGCTTAGATTTTACGAAATACATTCATTTT 1-12-032977-1 323.66737 1 62  1660.0 1111
AGGATGGTTTTACTTAGGCTAATTTAGGCAATAT 1-12-032977-1 323.84691 1 61  1652.0 1212
GAAATTGTTTTCTTCTCTGTAAAATTAGATAACA 1-12-032977-1 323.88274 1 61  1656.0 2322
AAAGCCCATTTACTGATGAGAAAACTGAGGCTTG 1-12-032977-1 323.89369 1 61  1660.0 1113
TGGTTTCTGCTTCTGCTTCTAGAATGTGTAATGG 1-12-032977-1 324.38218 1 67  1752.0 2332
CACATTCATCTTTTGACTCAAGTAAGTTCATTTT 1-12-032977-1 324.54711 1 60  1656.0 1111
TCCATTTCTATTTTAACAAAATTAACTGTAGGTA 1-12-032977-1 324.58059 1 61  1652.0 2144
GTATCTCATGTAATTTATTGAATACAGAAAGTGA 1-12-032977-1 324.64099 1 62  1560.0 2414
GTAAGGCTCCTTCTAACTCAAATATTGGAGAATT 1-12-032977-1 324.69228 1 66  1756.0 1122
TTCACACCTGTAATCCTAGCAATTTGGGAGGCCA 1-12-032977-1 324.71565 1 59 Alu16 87 1544.0 2241
GAAGTTTATTTCCTTTATTAAGATTATGATAAAA 1-12-032977-1 324.79203 1 63  1560.0 2222
GAAGGAATTATAATGGAAGAAGTAAAAGAGCTTC 1-12-032977-1 324.79299 1 64  1672.0 3113
CTAGTGTGTACTCTCTGAAGAGGAAAGGAAGAGG 1-12-032977-1 324.84787 1 65  1556.0 4213
ACAGAAGCTAATCTTGAAACAAACTAGGCATGGA 1-12-032977-1 324.85163 1 66  1656.0 1413
GTATATGTTTTACTTTCTTTATAATAAGTACTTT 1-12-032977-1 325.00471 1 62  1664.0 1113
AATATTCAGACATTTTACATAATATACATTTGTT 1-12-032977-1 325.03711 1 60  1752.0 1121
GACTTAACGCTTTTACTGATAGTGTGTGAATGCT 1-12-032977-1 325.03998 1 61  1652.0 1341
AAATTATAAGTACTTAAAGTAGAAAAGGATCATT 1-12-032977-1 325.11255 1 65  1660.0 1112
TTTTAACATATTTTGTTTTAATAATTGGTCAGGT 1-12-032977-1 325.1235 1 59  1744.0 1442
AATGTTCATTTTCTAAATATATAATTTCTTCTAC 1-12-032977-1 325.13338 1 62  1660.0 1123
AAAGTGACATTACTTTTACTAGAACTTGAAAATA 1-12-032977-1 325.29413 1 66  1660.0 1113
CAACTTGACATTCTTGTCTCAATCTGAGGCACTC 1-12-032977-1 325.3789 1 59  1756.0 3132
GTTTTCCCAATTTTACCTCTATATTTAGAATGTT 1-12-032977-1 325.44204 1 66  1656.0 1141
TCCCTCCCTATTATCCTAACAAAATTACATCACA 1-12-032977-1 325.44309 1 65  1752.0 2323
ATAGGACCAAGTCTAAAGGGAGTTTATATGCTCA 1-12-032977-1 325.46184 1 59  1652.0 1213
GCACATCCTCTGCTCTAGCCAGAAGGGCCTTTTC 1-12-032977-1 325.68792 1 59  1560.0 3111
TTCCTGCCTATGCTAGCCTCAGCATGCCAATATG 1-12-032977-1 325.75826 1 63  1652.0 2244
CATGCCTTGGTTTTGTTGAAAAGAAAGGAAGGGC 1-12-032977-1 325.81869 1 59  1552.0 3444
CCAGACTAGATTCTCCTCTTAGCATTGGACTCAG 1-12-032977-1 325.86149 1 61  1748.0 4231
ACTGAAGACATATTCATACGAAAATTTGTATATG 1-12-032977-1 325.89071 1 60  1848.0 1423
TTTATTATTATTTTCTCTGCAAAATTTGTCTATT 1-12-032977-1 325.97852 1 64  1852.0 1121
GAGTTTCTCATTCTAGAGGCAATTTAACAAGGTT 1-12-032977-1 326.02618 1 70  1764.0 1144
GCTCCATCCATGTTGTTGCAAATAACAGAATTTC 1-12-032977-1 326.05809 1 59  1656.0 3111
CATTTCATTATACTAGGGAAAATATGGGAGGGGA 1-12-032977-1 326.06224 1 69  1856.0 2444
TAGTCCCTTTTATTTAAACCAGATTAGCAAAACT 1-12-032977-1 326.13764 1 62  1652.0 1322
AGGTGTCATTTTCTCTGTAAAATATACTTAACCT 1-12-032977-1 326.33179 1 61  1748.0 1332
TTAGTACAAGTACTTTGGCAAATCTGAGACAGAT 1-12-032977-1 326.37059 1 62  1648.0 1242
GAACTTCAAACTTTTGACATAAAACAAGAAGGGG 1-12-032977-1 326.45142 1 72  1664.0 3114
AAGCTGCCAGTGCTTTGGGGAAAATAACTTCTCT 1-12-032977-1 326.46369 1 59  1652.0 1134
GGTATTGCTATCCTGTTTTCAAGATGAGAAGATG 1-12-032977-1 326.49845 1 69  1660.0 3321
AAACTGTGTATTTTACTTAAAATCTGTGCCCCTC 1-12-032977-1 326.5032 1 61  1760.0 1114
CAAATGCATTTTCTGCTCACAATATTTTCAACGT 1-12-032977-1 326.56461 1 59  1752.0 1432
TTCCTTCAGTTACTTATTTTAGCATACAAAAGAA 1-12-032977-1 326.64554 1 62  1648.0 2242
TTGTTTCTGTTTATTAATTGAGAAAAGGAAGTAA 1-12-032977-1 326.65038 1 68  1556.0 2214
CAATTTCCATTTCTGGGGTAAAGAAAAGAATCAG 1-12-032977-1 326.67903 1 71  1560.0 4112
CAATCTCCCCTTTTGTTGGAAATTTAGGTTGTTT 1-12-032977-1 326.82876 1 70  1664.0 1114
TTCTAACCTAGTTTGGTTACAAAACCAGGAAGGT 1-12-032977-1 326.93301 1 60  1644.0 1442
TATGAGCAAATTCTTCCTCCATTTTCTAAACTTT 1-12-032977-1 326.98431 1 59  1656.0 1113
TTAGTACAGAGTCTTCTGTCAAAACTCAAAGTCC 1-12-032977-1 327.01092 1 61  1656.0 2213
AGAATGCAGAATTTACAAGGAATATAATCAGTTC 1-12-032977-1 327.04252 1 61  1760.0 1311
TTTATAGAAATATTTCAGCTAATAAATGACCAGG 1-12-032977-1 327.10717 1 62  1748.0 2221
ATTGAACCTAAATTGAATTAAGTATATACTAATT 1-12-032977-1 327.1091 1 62  1752.0 1122
AATCATCTCAGTCTGTGGAGAGAAAAGAAAGCTG 1-12-032977-1 327.13421 1 65  1656.0 1124
GGGCCTCAATTTCTCTTTGCAAAATCAGGATGCC 1-12-032977-1 327.24292 1 64  1752.0 3334
GAGGCTCTATTACTAAAGGAAGAATAGGGAGAGC 1-12-032977-1 327.29118 1 77  1768.0 3133
GAGGTCACTTTACTTCCTTTAGACTTGGACCTTT 1-12-032977-1 327.4398 1 75  1672.0 1113
TTATTTTATTTCTTGTCAGGAGAATGAGAATCAT 1-12-032977-1 327.46468 1 63  1652.0 1231
GATGTTCTTCTAATTAAAACAAAAGCGTCTCCAT 1-12-032977-1 327.62598 1 61  1556.0 1233
CCACTTCCTCTACTGGAAAGATTCTTAGATTCTT 1-12-032977-1 327.66911 1 65  1556.0 1131
CTGCTTCTCATAATATAATGAAAATAATTAATGA 1-12-032977-1 327.75442 1 61  1752.0 2412
AGGAAACCTACATTCATGGCAGAAGGGGAAGCAG 1-12-032977-1 327.83678 1 70  1652.0 1331
GAGATTCTCCTTTTATTGCCAAGATGGGGCTTTC 1-12-032977-1 327.84089 1 67  1664.0 3111
AATAGTTTAGTTTTGATCCCAGCATAAGAAATAG 1-12-032977-1 327.89684 1 60  1652.0 1121
CCTAGGCCTATATTGTAAAGAAACTCTTGGCATG 1-12-032977-1 327.90448 1 59  1748.0 4123
TCAATTCCTCTGCTGTGTCCAGTCTCAGGACTGT 1-12-032977-1 327.97236 1 70  1560.0 1413
ATCCTGCATTTTATTTGCTAAATATGGTAACCCT 1-12-032977-1 328.05106 1 64  1652.0 1244
AGCCTCCGTTTTCTCATCTGAGCATATGAGACTC 1-12-032977-1 328.05354 1 65  1656.0 1344
GTGGTTCATCTTTTGATATAAAGAGTCAAATTCT 1-12-032977-1 328.07624 1 63  1556.0 1311
GAGTTTGATTTACTTGTCAAAGTGTATGGTATAC 1-12-032977-1 328.09373 1 60  1660.0 3132
TGAGAGCCCATGCTGATGCAATTGTTGGAACTCT 1-12-032977-1 328.46382 1 70  1560.0 1313
ACAGCTCTGCTTCTTATGTTAATTTTATAATCAG 1-12-032977-1 328.55431 1 60  1648.0 1413
CTGCTTCTTATGTTAATTTTATAATCAGAATAAA 1-12-032977-1 328.55437 1 67  1652.0 2221
GGAATACAACTTCTGCATAAAATATAAAGATAAA 1-12-032977-1 328.60578 1 59  1752.0 2221
CGGAGGCATATCTTGAAGGCAGTAACGGTACTAA 1-12-032977-1 328.72032 1 65  1652.0 2213
GAAGTTCCAAAATTTATACTAGATTAGTAGTTCT 1-12-032977-1 328.73026 1 76  1672.0 1311
GAACTTCCAATACTATGTTGAATAGGAGTGGTGA 1-12-032977-1 328.87132 1 71 Line1990r 96 1764.0 2414
TTACTTCCAATTATGAGGTCAATTTTAGAATAAG 1-12-032977-1 328.88524 1 70 Line599r 90 1656.0 2214
GGGAATTACATTTTAACATGAGATTTGGAGAAGA 1-12-032977-1 328.90999 1 62  1748.0 2422
AAGATGGGAAATTTCAACAGAGAACTGGAAACTA 1-12-032977-1 329.02405 1 61  1652.0 1131
GTGTTTCATGTGTTTCTTACATAATTGGAAGGGA 1-12-032977-1 329.02672 1 68  1556.0 2444
CCAGAACTTATACTCTTGTTATTATGTGAGAAAA 1-12-032977-1 329.10901 1 64  1752.0 2222
TATACTCTTGTTATTATGTGAGAAAATGACCTCC 1-12-032977-1 329.10909 1 64  1560.0 2121
GAGACTCACTTACTATCACGAGAACAGCATGGGG 1-12-032977-1 329.17857 1 61  1652.0 3131
GCCGGTCTTATGCTGCCAGAAGAAATAAAAGGGA 1-12-032977-1 329.19912 1 63  1652.0 2444
AAAGTGCCCTTTCTATGTGAAGGATCTAGAATGG 1-12-032977-1 329.31215 1 61  1656.0 1113
GATGATCCAGTCTTAGGTTTAGAATCTTACAAAG 1-12-032977-1 329.39122 1 62  1652.0 3123
CTTGTGCCTACTTTCAAGTAAAGATCACAAGAGA 1-12-032977-1 329.53061 1 66  1652.0 2424
TTTCTTAAAATATTGAGATTAGATTGTGTCCTTA 1-12-032977-1 329.53113 1 61  1752.0 2113
GAACTTCCAACACTATGTTGAATAGGAGTGGTGA 1-12-032977-1 329.70277 1 66 Line1990r 99 1660.0 2414
ACTCTTCCCATTTTCCAGACAAATTGAGGCCTAG 1-12-032977-1 329.73583 1 72  1756.0 1424
TCACCTTCTTTACTTTCTGAAGCACAAGAGGTTC 1-12-032977-1 329.8058 1 61  1560.0 2414
CTCCATCATTTTCTCACTACAAAACCAGTGCCTC 1-12-032977-1 329.89923 1 62  1652.0 3133
AGCAGCCCAATTCTTGGCTCAGAAGAGGTGGGCT 1-12-032977-1 329.91735 1 66  1748.0 1341
CAAGGTGGTATGTTTTGCCTATAAAATGAGCACT 1-12-032977-1 329.93102 1 60  1556.0 1323
TATAGCCGCGTTCTTTCATGAGTGTAGGAAGAGA 1-12-032977-1 329.96327 1 66  1652.0 2121
CTTGTTCAGGTTCTACCTGCAGAAGGTGGTCCCT 1-12-032977-1 329.98755 1 65  1648.0 1333
AAATACAGGCTACTTTTCACAGAAAAGGAAGGAG 1-12-032977-1 330.05214 1 60  1652.0 1112
ATAGTTTGCATTCTATGCTGAATATAAGCAAGCT 1-12-032977-1 330.0687 1 72  1860.0 1213
CACACATTTGTTTTCCCAAAAGACTGGGAAAGGG 1-12-032977-1 330.36404 1 59  1648.0 4141
AACTAGTCTTTCTTTTGAACAGTGTTAGAACTTG 1-12-032977-1 330.4355 1 60  1556.0 1142
AGGACTCCTTTATTCCAACTAACATGGCTGCCCT 1-12-032977-1 330.4508 1 63  1648.0 1331
CTAGTAACTTTCTTGGGTCTAGTAACAGAATAAA 1-12-032977-1 330.63953 1 62  1552.0 2221
GGGTGCCCTGTTTTCTTGTGAAGATCTGAGCATG 1-12-032977-1 330.65462 1 67  1656.0 3332
ACTGTTCTTATTTTATGGATAGGACAGCCACAAA 1-12-032977-1 330.68624 1 73  1660.0 1423
GAGGTAATTATACTCGAATCATTAAAGGAAGTGG 1-12-032977-1 330.72061 1 70  1668.0 3133
TCCACTCCTGTCCTATAATAAATTTCAGAAAATT 1-12-032977-1 330.7225 1 66  1552.0 1122
GGAGTTCTTAGAATAAAGTTAATCTATGATAGAA 1-12-032977-1 330.73416 1 67  1560.0 2242
TTATATCAAATGCTGAGAGAAGAATGTAAATATA 1-12-032977-1 330.84253 1 62  1752.0 2121
ACTACACAGATATTTCATTCAGACTAGTAAATGC 1-12-032977-1 330.85873 1 65  1756.0 1421
ATGAGAACTACTTTACATGAAGTTTGAGAACTTA 1-12-032977-1 330.87153 1 64  1656.0 1231
TTTATTCACATAATGCTAACAGAATGTCACATAC 1-12-032977-1 330.88007 1 60  1752.0 2221
AATGTTTTATTCCTTGTTTGAATATTGGGATGTT 1-12-032977-1 330.92634 1 65  1656.0 1123
AGAGATGGTATTTTGATTCCAATATTGGCTGATA 1-12-032977-1 331.15047 1 70  1860.0 1313
GAGATACATATCTTAATTACAAAACAGAGTGATC 1-12-032977-1 331.21548 1 60  1660.0 3124
TTTTATCAGACATTCAATGAAGAATTGGTACCAA 1-12-032977-1 331.27453 1 71  1752.0 2222
TCACTACTTCTATTCAACATAGTACTGGAAGTCC 1-12-032977-1 331.27996 1 72  1664.0 2414
GTTTCCCAAATTTTGAAATAAAATTTGGATTACA 1-12-032977-1 331.30095 1 64  1748.0 2321
GTTGTTCCTCTTCTATGGAGAGAAGAGAAGGTTG 1-12-032977-1 331.39122 1 78  1672.0 3223
AATTCCACTCTTCTCACTTTAAAATAAGTAAAAG 1-12-032977-1 331.41728 1 62  1752.0 1122
TGTCTTCTCATTCTCTTGACAGTATCTTTCATAG 1-12-032977-1 331.61201 1 61  1848.0 2324
GATGTTATTAATCTTTTCAAAGAACTAGCTTTTG 1-12-032977-1 331.63934 1 61  1660.0 3123
TGAAATCCAACATTGAAATGAAAATTGCCACTTC 1-12-032977-1 331.65707 1 73  1768.0 2311
AGAATTTATAAAATAAATAGAGTACAGGTATTGA 1-12-032977-1 331.70987 1 60  1556.0 1311
TGAGTTTCCATCTTCGCAATAATATGGGTGAGAG 1-12-032977-1 331.74633 1 70  1756.0 2313
CTACTTCATATATTGTCTCAAATATATGAATGGA 1-12-032977-1 331.8201 1 83  1868.0 2441
ATGCATAGTACATTTAAGAAAGGATAGGCTCCTA 1-12-032977-1 331.89667 1 62  1652.0 1234
TCAGATCTTCTAATTGTTCCAATCTAGAATTTGC 1-12-032977-1 331.93079 1 62  1560.0 2413
TTGGTTCTGTTTCTCTAGAGAGAAACAGACTAGT 1-12-032977-1 331.97248 1 66  1648.0 1421
TTGGGTCTTCTCCTGGCGATAAAAGAGGAAGTGC 1-12-032977-1 331.97854 1 74  1564.0 2233
TGGAGTCATATTTTAAATACATTATAATGAATGC 1-12-032977-1 332.02316 1 61  1756.0 2331
GGCCATCCTTTTCTCTGTTCAATGTGTCACAACC 1-12-032977-1 332.14707 1 61  1652.0 3322
AATTAGCCATTTCTCCAGAGAGTCTAGTTTCTTT 1-12-032977-1 332.22643 1 61  1656.0 1113
ATTTCTTCCCTTTTGAGGTGAGAGTGGGAATATG 1-12-032977-1 332.24006 1 66  1652.0 1222
CCCTTTCCTAGTCTCGACTCAGACTGTGAGACAC 1-12-032977-1 332.25762 1 71  1656.0 3232
AATCCTTATACACTGCTGGTAGAAACGGAAAATG 1-12-032977-1 332.30473 1 65  1656.0 1124
CTGGGTTTTAATTTGTGGGAAGATTAGGAACTAT 1-12-032977-1 332.3921 1 75  1664.0 1213
GAACTAAATATTCTCAAATAAGCATCTGGAGATA 1-12-032977-1 332.43929 1 61  1760.0 2124
CATATAATTACATTTCTTAGAAAATATGATTGAA 1-12-032977-1 332.664 1 62  1752.0 2241
ATAATTCAGGTTCTTCCCACAACATGGGAATTGT 1-12-032977-1 332.71787 1 73  1660.0 1211
TTGATTCTCAAATTATCCCCAATATGGTCAATGA 1-12-032977-1 332.73813 1 65  1752.0 2231
ATGTTATCTAGACTTATATTAGAAGAAGATGCTT 1-12-032977-1 332.75171 1 62  1652.0 1134
AAAATCCATATTCTTAGGGGAAAAGAAAAGACAT 1-12-032977-1 333.08955 1 63  1756.0 1111
TACCATCGTTTTATAAAGGAAGAAATGGAGGCTT 1-12-032977-1 333.23939 1 61  1552.0 1134
TTTGGGCCTTTATTATAAGCAATAGAGGGCCATG 1-12-032977-1 333.28812 1 73  1660.0 2223
AGTCTTCCACTTATAAGAGGAGAGTGGAGACAGG 1-12-032977-1 333.29675 1 61  1548.0 1324
ACTGAAACCATATTTGAAGAAAAGTCAGATATTT 1-12-032977-1 333.37224 1 62  1752.0 1112
CTTTTCTCTCTTTTCCATCTAATAGGGGTGCACA 1-12-032977-1 333.40636 1 62  1648.0 2323
CCTGAGCCCATATTGTTACCATTCTAGGTTGGAA 1-12-032977-1 333.416 1 63  1648.0 2244
AAATTCCCTTTCCTAGTCAAAGAAAGGGGTGACA 1-12-032977-1 333.50392 1 62  1552.0 1112
TCACCACTCCTATTCAACATAGTGTTGGAAGTTC 1-12-032977-1 333.54256 1 66 Line1990 99 1660.0 2414
ATATTTCTTATATTTAAATGAGATTATTATGTCT 1-12-032977-1 333.61446 1 68  1760.0 1212
GCTGACCTTATTTTCCTCAGAGTTTAGCTAAAAA 1-12-032977-1 333.69602 1 66  1756.0 2222
CCAAATACTATACTGAGCATATTACATGCAATAT 1-12-032977-1 333.7069 1 61  1656.0 1212
TCAGGTAGTATCTTTACAGCAGTGTGAGAACAGA 1-12-032977-1 333.72885 1 67  1656.0 2413
TATTCTCTCAAATTCTCTTAAGAATACAAATTAG 1-12-032977-1 333.84671 1 65  1756.0 2122
CCACTGCTTATACTCCCTTCAAAACCTGAAAATT 1-12-032977-1 333.8542 1 71  1760.0 1122
ACGCATGAGATTTTATATATAAGATAGGTAAACA 1-12-032977-1 333.89638 1 63  1748.0 1434
ACAGTTCTAAAATTACAGGGAGAATTTTACAGTT 1-12-032977-1 333.94913 1 66  1756.0 1142
ATTATCCCTATTTTATAGAGAAGAAAACTAAGGC 1-12-032977-1 334.06719 1 61  1652.0 1221
GACTTTATTAGTATTACACCAAAATTAGAAATCA 1-12-032977-1 334.29056 1 63  1660.0 2312
CAGCTTCAAGTATTTATAGAAATACAAGAATGGG 1-12-032977-1 334.30736 1 70  1656.0 4134
GGGGCTCAGCTTTTACCTTGAAAACAGACCATAA 1-12-032977-1 334.38621 1 60  1652.0 2212
AACATGGTAAGATTCACAGCAGAATATGGGCTTT 1-12-032977-1 334.45355 1 60  1756.0 1113
ATGATCCCTAAACTTCTAGAAATCTAGTGCAATG 1-12-032977-1 334.4606 1 62  1652.0 1231
AGGACTCATATATTCCCAATAATGTAGAACATTT 1-12-032977-1 334.46269 1 69  1760.0 1112
ATTGTCCCTTTTCTATTGATAACATTATATTTGA 1-12-032977-1 334.48181 1 63  1652.0 1223
GAGGGCCACATTCTTATTGAAGAAGAGGGTTTAA 1-12-032977-1 334.67436 1 68  1760.0 2211
AGTGTATGATTATTACGCCTATAATGGGAAAATA 1-12-032977-1 334.76049 1 62  1652.0 1323
AAATGACCATTTCTGGTCCTAAAAGCACAAATTT 1-12-032977-1 334.8654 1 59  1656.0 1112
GATACCCATAAACTTTAAGGAAAATGGTCTCCTA 1-12-032977-1 334.98314 1 61  1756.0 2133
AGCATTTGCATTCTTTCATTAGAACAGGGTTTCT 1-12-032977-1 335.02016 1 64  1752.0 1311
AACGAACAAAGATTCCAAGAAATATGGGACTATG 1-12-032977-1 335.09166 1 69  1756.0 1143
ACTATTCCAAAATTGACCACATAGTTGGAAGTAA 1-12-032977-1 335.10421 1 70 Line599 99 1556.0 1421
GGAGGCCCTGTAATTCTGCAAATACAGAATGAAT 1-12-032977-1 335.23366 1 61  1556.0 1224
TCTTTGCCTTTTCTGCTTGGAATATATTCACCTG 1-12-032977-1 335.25493 1 70  1760.0 2422
TCTAACACCATACTGGACACAAAGTAGGCATTTC 1-12-032977-1 335.26149 1 66  1760.0 2421
ATGGATCCAATCCTCAGGGTAAAAGACCTTATTA 1-12-032977-1 335.28093 1 60  1652.0 1233
ACATCCCCTCTGCTATCAGGAGAGTGGGAACCAG 1-12-032977-1 335.32055 1 70  1556.0 1412
CAACTCAATAAACTCAACAAATTATCAGAACTCT 1-12-032977-1 335.32878 1 62  1660.0 1313
GGTCATCTCATAATCTAGGGAATATTGGACACCT 1-12-032977-1 335.39651 1 67  1752.0 1332
CAGCAAACAATTATGTGAAGAAACTTGGAAGCTT 1-12-032977-1 335.51808 1 60  1652.0 1134
GGCTCTCTCTTTCTTCTCATAGTCTATGAGATGA 1-12-032977-1 335.58779 1 63  1652.0 2412
ACAGGGGCCATTTTCCTCTCAGTAGGTGATATAT 1-12-032977-1 335.6139 1 62  1752.0 1212
TCTGTGCCCATATTTCTTACAAAATATGTGTATG 1-12-032977-1 335.63909 1 75  1860.0 2423
TTACAACATATATTGATTTTAATACATGTTAAAA 1-12-032977-1 335.67359 1 60  1748.0 2214
GATGTCCCTCTATTTCCAGAAAGACAATCAACTC 1-12-032977-1 335.80516 1 63  1564.0 3123
GGACGGGAAAGTCTTTTCTAAAGATAGGAAATTT 1-12-032977-1 335.81993 1 62  1660.0 1112
TTAGATCCTAATTTGGTCATATTAAATATATATA 1-12-032977-1 335.94392 1 60  1556.0 2121
CCAGAGCTTACATTCTGGTCAGAAGGATAAAGAC 1-12-032977-1 335.98124 1 59  1652.0 3242
GTGGAGACTTTATTATTCCCATTATATGGATGAG 1-12-032977-1 336.5627 1 59  1652.0 3233
CTGCACACTATTCTTTGGCAAATATTTGGTCCAA 1-12-032977-1 336.78744 1 63  1848.0 2233
CATGAACCTTTCTTGTAAGAAGTATCTGACAGTG 1-12-032977-1 336.79786 1 67  1656.0 4123
GAGATTAATATCTTGCCTAGAGGATGGGGATGCT 1-12-032977-1 336.84452 1 64  1656.0 1341
GAAGTGCCCACTCTGGGGAAAGCATACAAGGAGC 1-12-032977-1 336.85432 1 66  1664.0 3113
AACGTTGCAGTGTTTCCATCAAGATGGGAAACAG 1-12-032977-1 336.89599 1 69  1556.0 1143
ATGGTTCACAGTTTTCTTCCAGTTTTAAGTCTAT 1-12-032977-1 336.90257 1 59  1648.0 1213
TATATACATATATTTAGTTAAGATTTATAGTTTA 1-12-032977-1 336.94271 1 61  1756.0 2111
ACAATTCAGAAATTAGAATGAGTATTACAACCAA 1-12-032977-1 336.9513 1 69  1756.0 1411
CATTTATCTAATCTTCACACAGAAGAAGCCTCTC 1-12-032977-1 337.05187 1 59  1656.0 3131
TATTTTCAGACTCTTTGCTGAAAATGGGATTGTC 1-12-032977-1 337.06144 1 75  1764.0 2122
CTATTTTATTTACTGTTCCTAGCATAAGAATATG 1-12-032977-1 337.15042 1 67  1660.0 4121
ATCATTCAAATCTTATCACGAGTGTCTCAACGTT 1-12-032977-1 337.17215 1 64  1652.0 1143
AACTTTCTGAAACTGTCTGGAGTAGGGCGGCTGG 1-12-032977-1 337.20433 1 61  1652.0 1142
ACAAAACCCACTTTACGTGTAATTTATAAAATTG 1-12-032977-1 337.26013 1 61  1656.0 1411
CCAAAACAGATTTTGGTACCAGAAGTGGGGTTCC 1-12-032977-1 337.28342 1 61  1752.0 3311
TCAGTTCAGTTGCTATTTGTAATATGGGGCTAAT 1-12-032977-1 337.44254 1 67  1652.0 1221
GTCTTTCCCCTGCTGTTCTCATAATAGTGAATGA 1-12-032977-1 337.46964 1 62  1556.0 2412
AGATTTACTTTAATTCCAAGAGAATGAGGGACTC 1-12-032977-1 337.50416 1 59  1656.0 1312
GAGTTCCCTTTCCTAATCAAAGAAAGGGGTGACG 1-12-032977-1 337.70803 1 62  1552.0 3132
CCTATTCCAAAATTGACCACATAGTTGGAAGTAA 1-12-032977-1 337.73168 1 70 Line599 102 1556.0 2214
CTAGTGCCTAGAATTCAATAAGTATTTGCTGAAT 1-12-032977-1 337.7802 1 63  1652.0 1224
CATTTACTTATTTTGAAAATAGTATTAAGCACCC 1-12-032977-1 337.85468 1 60  1852.0 3332
TGTGTAAAACTACTCTGTAAAGACTGGGAGAACT 1-12-032977-1 337.92447 1 59  1644.0 1322
AATAATCTGATTTTAAAATGAGCAAAGGACTTTA 1-12-032977-1 337.97771 1 69  1660.0 1121
TAGTTTCATATCTTTCCATTAGAAGAAAATAAAA 1-12-032977-1 337.99043 1 62  1652.0 2132
GTAGACCGGCTTTTGTTCCCAGGAAAGCCACTCC 1-12-032977-1 338.06905 1 60  1560.0 3213
CATGAGCCAATTCTCATAATAAATTTTATACACA 1-12-032977-1 338.111 1 64  1752.0 2323
AACTTTCAAATACTATTGGCAGTGTTTAAATTAA 1-12-032977-1 338.13316 1 66  1756.0 1142
TAAATTCCTTTTCTTTATAAATTATCCGTCTTCA 1-12-032977-1 338.17628 1 66  1660.0 2111
TTTGTGGTTATTCTATTATAAGCAACAGAAAGTT 1-12-032977-1 338.17683 1 62  1652.0 1142
ACTTCTCATTTCCTCCTGTGAATATAGGGCCTTT 1-12-032977-1 338.1919 1 70  1660.0 1113
AAATCTCAGACTATGTCTATAAAATGAGAATCAT 1-12-032977-1 338.21266 1 62  1652.0 1112
GCAACACCTAGACTATAAACAAAACTTCTACAAA 1-12-032977-1 338.32188 1 59  1652.0 2223
GATAAGCCTAATATCCAGATAAAATCAGAGTTTG 1-12-032977-1 338.47628 1 63  1660.0 3121
GTGCTACTGTTATTTAAACAATTAGGTGAACCCG 1-12-032977-1 338.62939 1 59  1548.0 3234
GTCAAACCTCTTTTCCCAAAAGGATGCCAATAAG 1-12-032977-1 338.79589 1 59  1648.0 3241
CACCCACCAAATCTTCCACTAATATGGATGCTCC 1-12-032977-1 338.91269 1 63  1756.0 3313
GGAGCTTTCATTCTAGAAGGAGAAATGGACAATA 1-12-032977-1 338.93228 1 68  1760.0 2122
CATGTTCTAATCTTCTATATAAAACAGATCACAT 1-12-032977-1 338.93597 1 63  1652.0 1232
TGATGTGTTATTTTCTTGGTAGAATTGGTGGGAC 1-12-032977-1 338.9377 1 66  1856.0 2312
AAAGTTTGTATTTTATGATAAAAGTATGAGCTAC 1-12-032977-1 338.97281 1 78  1776.0 1113
TAGGGACCCATTCTCTGAGGAGAAGGCACATTGA 1-12-032977-1 339.0441 1 61  1752.0 2133
ACAAGTCCTCTTCTTGCTGCATTATAAAGTCTTA 1-12-032977-1 339.0541 1 62  1660.0 1411
GAGATACAGATACTGTGTAGAGACTAGCTGGCCA 1-12-032977-1 339.05836 1 60  1752.0 2334
AAAGTGGTAATTTTCTATTTATAAAATGTACTGG 1-12-032977-1 339.13112 1 61  1660.0 1113
TTTTGTCCAATTCTTTGATTAAAACACTAAGAAC 1-12-032977-1 339.14756 1 69  1756.0 2222
GTTGCTGATATCCTGACCTTAAAATAGGGAGTTT 1-12-032977-1 339.20303 1 73  1768.0 1114
TTTCTTCCTAGTTTGCTGAGAGATTGTGTCATGA 1-12-032977-1 339.21492 1 66  1652.0 2224
AACGGACCAGTATTAATGTTAAAATAGAGATCAT 1-12-032977-1 339.23774 1 68  1756.0 1143
CCTATTCCAAAATTGACCACATACTTGGAAGTAA 1-12-032977-1 339.31514 1 70 Line599 99 1556.0 2214
TCACCACTCCTATTCAATATAGTGTTGGAAGTTC 1-12-032977-1 339.32905 1 66 Line1990 96 1660.0 2414
TGTGATCTGTTCTTACAATAAGAATAATAATAAA 1-12-032977-1 339.3888 1 62  1648.0 2221
TCTGTTCTTACAATAAGAATAATAATAAAAGGGT 1-12-032977-1 339.38885 1 59  1548.0 1444
GTGATTCTAATATTCAGCAAAGTTTGAGAGCTGT 1-12-032977-1 339.4426 1 73  1760.0 1413
GCAGGACCCGTTTTGGAGAAAGATTATTTTCTGT 1-12-032977-1 339.48733 1 60  1656.0 1413
GAAAGCAGTATAATGGTGACAAAATAGGCTTTGA 1-12-032977-1 339.67817 1 59  1760.0 2411
GAAGTACCACTTTTAAACGGAAGAAGAGACATGT 1-12-032977-1 339.68757 1 65  1560.0 1412
GAAGTACCACTTTTAAACGGAAGAAGAGACATGT 1-12-032977-1 339.68867 1 65  1560.0 1412
CCCTCTCCTACATTCACTGAAGACTTAGTTCCTT 1-12-032977-1 339.74668 1 66  1652.0 1133
AATGCTCCTTTACTTGGTGTAGTATGGATTCAGC 1-12-032977-1 339.76247 1 74  1764.0 1123
AAACTGCCAAAACTGTTTCCAAAGTAGATGTACC 1-12-032977-1 339.77913 1 61  1656.0 1114
AAGATTTATGTCTTTCATCAAATTTGGGAAGTTT 1-12-032977-1 339.81186 1 65  1560.0 1114
TTATTTCTAATTTTGGTTAGAAAATATTCTTGAT 1-12-032977-1 339.81791 1 64  1852.0 1241
TTTTATCTGATATTTAAAGCATTATTTCAGCTTT 1-12-032977-1 339.822 1 60  1752.0 1113
AGACTTCCAATACTATGTTAAGTAGAAGTGGTGA 1-12-032977-1 339.93186 1 72  1760.0 1314
CAGTTTGGAATGCTCAGAAGAAGATAGGAAGATG 1-12-032977-1 339.93763 1 69  1660.0 4124
ATAGCCCACATTCTAGTGGGAGAAGCGGACAATA 1-12-032977-1 339.99642 1 69  1756.0 1213
AATGAAACTAAACTCTAGTGAGTAGGAGAGTTCA 1-12-032977-1 339.99956 1 60  1652.0 1123
AGATGTCCTTTATTGCTCTTAGTCTTGGGCAGGA 1-12-032977-1 340.03897 1 67  1652.0 1312
ATCATTCCCATAATCATGCAAACATTGTTAAAAC 1-12-032977-1 340.11062 1 63  1652.0 1241
CATTTCGGTTTACTAGGGATAATAGAGGCATTGA 1-12-032977-1 340.14002 1 62  1656.0 2411
TCATGTCATATTTTGTATGTAGGAAGGGAACCTG 1-12-032977-1 340.16174 1 76  1664.0 2412
TGAGCTCCAATTCTATTCAGAGAAAAGATATTCA 1-12-032977-1 340.21076 1 74  1764.0 2311
GTCTCTGAGATTTTAATAACAAAACTAGAGGTTC 1-12-032977-1 340.26412 1 60  1756.0 3114
TGAATGCCTACTCTTAGCTAATTAGAAGAAATTC 1-12-032977-1 340.28526 1 69  1568.0 2311
TTCTCCCCTGTTTTGAAGCAAATCTATGGGTGTA 1-12-032977-1 340.32453 1 60  1648.0 2141
GCTCCTCCCATACTCTGCACAATAAAGTCCCTGT 1-12-032977-1 340.33097 1 70  1760.0 1413
TGGCTGCCTATAATAGGGAGAATAGTGACAAAAG 1-12-032977-1 340.38201 1 60  1648.0 2334
ACAGTTCTAAGTCTATGGAAAGCACCTGTTCTCC 1-12-032977-1 340.41212 1 63  1556.0 1413
GAAAGGCCAACTCTTGGCCAAGTATCCAACTGGA 1-12-032977-1 340.5008 1 59  1752.0 2441
TACTTTTATCTTTTACATTTAACATTTGAACTTC 1-12-032977-1 340.53063 1 70  1668.0 2142
TTCATTCCTGTTCTTCATTCAAATTATGACTCAG 1-12-032977-1 340.583 1 73  1656.0 2241
GGTATTCATAAACTGCTGGTAGGAAGATAATTTG 1-12-032977-1 340.60347 1 60  1556.0 3321
CACCTAGGCATATTATATTTAAACTCAGAAAACC 1-12-032977-1 340.60967 1 61  1752.0 3322
AAGGTACCTGTACTACCCATAAAGTGGTATAGTG 1-12-032977-1 340.61553 1 69  1660.0 1133
ACCACTCCCATCCTCACAACAAGATAAAAGCTGA 1-12-032977-1 340.61943 1 64  1652.0 1441
TTTTACCAAATATTTAAGGAAGAACTGCCACCAA 1-12-032977-1 340.65426 1 59  1744.0 2222
CATTTCATCAGTTTAAGTGAAATATAGGAGCCTT 1-12-032977-1 340.68605 1 69  1760.0 1133
TATCTTCCATTTCTTAGTTGAGAATTTCTATTTT 1-12-032977-1 340.69555 1 67  1760.0 1111
TGTGACCCAATTTTCCCTCAAGTCTAGTGGTCAG 1-12-032977-1 340.71437 1 63  1748.0 2323
CAAGAAATCCTTTTCAGTTCAAAATAGGTAAGTT 1-12-032977-1 340.73878 1 65  1760.0 1142
ACTGAATAAATTTTAAAAGAAGAATGGGAGCAAA 1-12-032977-1 340.84275 1 69  1852.0 1423
CATTTCCCCTTTCTCCAAACAAAATCACACGCAG 1-12-032977-1 340.84841 1 61  1748.0 4122
AAAATTCTTCTCCTCTGGGAAGAATCTCCAAAGT 1-12-032977-1 340.91536 1 59  1652.0 1111
TCTTCCCTGATATTCCATAGAACATCAAAACCAA 1-12-032977-1 341.03508 1 59  1744.0 2233
AGGATTTGTATTTTCGTACTAGAAAATGGACACC 1-12-032977-1 341.03983 1 70  1760.0 1331
CCATTTCTCTTTATACAATGAATATCAGATGATC 1-12-032977-1 341.28382 1 63  1656.0 3124
CTCATTCATAAAATCAGGGAAATAGTAGTACCTT 1-12-032977-1 341.29015 1 62  1552.0 1133
ATGTGTTTTACACTAAAGAGATAATGGGAACCTC 1-12-032977-1 341.48256 1 67  1660.0 1232
TACTGTCGCGTTTTAATAATAATAATAGATGTAA 1-12-032977-1 341.49147 1 60  1648.0 2142
AACCTTAATTTTATATTCTGAGAATTGGAATCAT 1-12-032977-1 341.61423 1 66  1656.0 1144
GTTACTCTAAAATTGAACACATAATTGGAAATAA 1-12-032977-1 341.67111 1 67  1656.0 2212
AATGATTGAATAATTACAGAAATATATGAAACCC 1-12-032977-1 341.78706 1 67  1760.0 1123
TAAGTAATGAATTTATACAGAGAATAAGAGAGAT 1-12-032977-1 341.84793 1 64  1756.0 1242
GATGCTCAAGTACTATGTATAAAATAAGGCAGTA 1-12-032977-1 341.86211 1 68  1760.0 2142
AAAAGTCCAAAACTCTTTGAAGGAAAGCAAAATT 1-12-032977-1 341.89416 1 66  1560.0 1111
AATGAAGATATTATGGGATTAAGAAAAGAACTTT 1-12-032977-1 341.89563 1 60  1560.0 1113
TTCACTCGAAATCTTGGTTCAAAATGGGTCCCCA 1-12-032977-1 341.98345 1 67  1748.0 2241
CCACTTCCCTTTATAGTTCTAAAATGGCAAAGCT 1-12-032977-1 342.07954 1 68  1656.0 1342
CTACTTTCCCTTTTAACTACATAATTAGAATTCA 1-12-032977-1 342.16597 1 64  1656.0 2311
GACTTTCTTCTAATGAAAAGAATATAGCAACCTT 1-12-032977-1 342.22692 1 75  1672.0 1133
TAACAGCCAGTATTTATTTGAATAGCAGGAGTTC 1-12-032977-1 342.26175 1 62  1660.0 2114
GAACTTCCAACACTATGTTGAATAGGAGCAGTGA 1-12-032977-1 342.46285 1 70 Line1990r 99 1664.0 2414
TTACTTCCAACTATGTGGTCAATTTTGGAATAGG 1-12-032977-1 342.47677 1 70 Line599r 102 1556.0 2214
GAAGCTCTTCTACTCAGGCAAAACTGTGCACTGT 1-12-032977-1 342.59976 1 72  1668.0 1413
TTATATGAAATGCTTAAAGAAGTACAGGACAGAA 1-12-032977-1 342.60486 1 60  1648.0 2212
CTGATTCTCATACTTTCCACAGTTTCAGCTCAAG 1-12-032977-1 342.70295 1 66  1748.0 4223
ATAAATCTCTTTCTTCTTCAAATATCCAAAGTTC 1-12-032977-1 342.85463 1 64  1760.0 1211
AAAGCTCATATCCTTTGAGTATAACAGGAGCCAA 1-12-032977-1 342.95889 1 72  1564.0 1113
AATCTGCCTCTTCTTCTAGAAAAGTCATTCCTTG 1-12-032977-1 342.98018 1 60  1656.0 1124
CGTTTGCCTATTTTACGAGAATTATTTAGATCTT 1-12-032977-1 343.1438 1 61  1752.0 1131
GAGGTTCGGAGTCTCATGGAAGAGTCATAGTTAC 1-12-032977-1 343.20825 1 63  1660.0 3133
TCAAGTCATTTACTTTAAATATTAAAGTAAAGGT 1-12-032977-1 343.32493 1 60  1552.0 1442
GGGATAGGAATTTTCATGATAGGAAAGGAAGAAG 1-12-032977-1 343.33385 1 63  1652.0 3331
AGGGAACTTACATTCTAGTCAGAAGAGGCAGATA 1-12-032977-1 343.4627 1 68  1656.0 1333
ATCAAATCTATGTTTGAGTCAATTTGGGAAAACA 1-12-032977-1 343.52307 1 63  1648.0 1241
ATGGTATCTATTTTGAAGTAAAATTTGGACTGCT 1-12-032977-1 343.52501 1 72  1756.0 1233
CAGAGACCTTTTATTAATTTAATAATGTATCTGC 1-12-032977-1 343.52584 1 59  1556.0 3413
GAATACAATAAACTTCAGATAGAAAATGAACAAT 1-12-032977-1 343.55862 1 63  1660.0 1223
GTAGGTAAAGTGCTTGGCACAGTGTAGGAACTCA 1-12-032977-1 343.62988 1 69  1564.0 2313
TAAGCCTCTCTTCTTTGATGAAAACTGGAACAAG 1-12-032977-1 343.6735 1 73  1664.0 2113
GGTCTTCACCTTCTGAAGAGAGAAAAGGGAATAA 1-12-032977-1 343.77543 1 71  1660.0 2212
GGGAGCCCAACTCTCCATCCAGAACCTGAGCTTC 1-12-032977-1 343.79499 1 66  1660.0 3113
GTCCCTAGTCTTCTTGGGAGAAATTGGGAAGGTG 1-12-032977-1 343.81218 1 65  1656.0 3244
TATGGTCCGACATTGACCAAAATATCATTATATG 1-12-032977-1 343.86249 1 66  1756.0 2123
GTTCCACTCATTCTACCCCAAATATATCCTCCCT 1-12-032977-1 344.35963 1 59  1848.0 1333
GCCTGGCCTAATTTCCTCTTAACATATGCCACCC 1-12-032977-1 344.77863 1 61  1652.0 3332
AAACAACCTAATTTTAGCATATAAGGTGAAGTGC 1-12-032977-1 344.80178 1 62  1560.0 1114
TAAATTCCTTTTCTGTTTAAATTAATCAGAGTCC 1-12-032977-1 344.88329 1 59  1560.0 2111
GGAGCTGAGAGTCTAATGGGAAAAGCAGAAGTTA 1-12-032977-1 344.88702 1 63  1660.0 2114
AGAGTACAGATCCTACAGGTATTAAAAGAATAAT 1-12-032977-1 344.99611 1 62  1552.0 1221
TACACACAACTATTGCAGGAAACATAGGTTCTTC 1-12-032977-1 345.29255 1 64  1660.0 2141
ATTGTTCTCTTTCTGGTGAGAGTCTTGAATGTCT 1-12-032977-1 345.49677 1 65  1652.0 1223
TAGGTACATAATATGACCACAATGTAGCAAATTT 1-12-032977-1 345.57788 1 65  1564.0 1112
TAGGAGCCTATCTTAGCTCTAATACCTGAATTGA 1-12-032977-1 345.59245 1 71  1660.0 2133
GCAATGCTAATTCTTCAGTGAAAATTAAGGAGTC 1-12-032977-1 345.62563 1 59  1856.0 3142
GTTGCCAGCGTATTTCCTAAAACACAGGAACTGA 1-12-032977-1 345.67005 1 63  1556.0 2413
AAAGCACTTATTATAATACCAATGTTGGTTTATA 1-12-032977-1 345.71745 1 61  1656.0 1113
TTAGGGCAGAAATTTTACAGAAAATGGGTTTACA 1-12-032977-1 345.91413 1 63  1748.0 2213
AATTATCCAGTTCTCACCCAAGACTGGGTAATTT 1-12-032977-1 346.13915 1 70  1660.0 1112
CTATCCCCTATATTTCCTGTAAACTTGTAATTAG 1-12-032977-1 346.18469 1 70  1760.0 4211
CCCATGCTTATGCTTCTACCAAAATAACTAGGAA 1-12-032977-1 346.30386 1 60  1748.0 2244
AATATGAATATAATGAAAAGAGAAATGGAAGATT 1-12-032977-1 346.316 1 62  1656.0 1121
AACAATCCAAAACTTGTCCAAATATGGTAAAACC 1-12-032977-1 346.32195 1 72  1760.0 1141
TCACCACTCCTATTCAACATAGTGTTGGAAGTTC 1-12-032977-1 346.33954 1 66 Line1990 99 1660.0 2414
TCTTTTATATTTCTAATATGAATTTTCGAATCGG 1-12-032977-1 346.40263 1 59  1644.0 2422
CCATGCCTTAATTTCCAAGCAGAATTTGACAATC 1-12-032977-1 346.44589 1 64  1756.0 3122
CAAACACAAAGTTTAAACACAATATGTAAAATTG 1-12-032977-1 346.50035 1 59  1756.0 4111
TATGAACCTATATTGCTTTTAAAATGGAAAAGAA 1-12-032977-1 346.53161 1 78  1864.0 2123
GGGCTTCAAAATTTTCAAGCAAGATGGGCACAGT 1-12-032977-1 346.57587 1 71  1656.0 1423
ATAGCTAGAATATTTGCATAAATAAGTGAACTGT 1-12-032977-1 346.59015 1 70  1760.0 1213
ATAGTTTTCATTTTGTCTCCAGCACTTGAACCCA 1-12-032977-1 346.66644 1 68  1656.0 1213
GGAGGGGCAATTCTGAAGTAAACATCTGAGCAGA 1-12-032977-1 346.72513 1 66  1756.0 2423
TATGATAAAGTTTTATTTATAAATTAGGCATAAG 1-12-032977-1 346.73624 1 63  1652.0 2123
TTGCCTCCTTTATTCTTTTCAGAATGTCATTGAA 1-12-032977-1 346.76605 1 64  1748.0 2234
AAGGGTTCTGTTTTAGATATATTATTTGAGATGG 1-12-032977-1 346.76853 1 63  1656.0 1133
AAAGAACACATGCTAAACTCATAATAGCAGTTGC 1-12-032977-1 346.78932 1 60  1660.0 1113
CTGTCACCTCTTTTCAAATCAAAATGAAAATACT 1-12-032977-1 346.80631 1 63  1748.0 1321
CTCCAATCGATTTTCTACCAAATTTGGGGATGTC 1-12-032977-1 346.87004 1 62  1752.0 3141
GAAGTTCTGGTTTTGTGGCAAATAGATGGTTACA 1-12-032977-1 346.88958 1 67  1660.0 2321
TTAAATGGTATATTTCCAGAATAAAAGGACTGAG 1-12-032977-1 346.89359 1 61  1652.0 2211
CAGAGTACAATACTAGTAACAAAATTAGAAATGG 1-12-032977-1 346.9163 1 72  1860.0 4131
CTTAATCCATTATTCATTACAATAAATAAAATTA 1-12-032977-1 346.92266 1 65  1656.0 2112
TATTTTCCAATATTCAAAGGAGATTCATCAATGC 1-12-032977-1 347.04583 1 67  1760.0 2122
AGACCACAAATTCTTAACAGAATAAAGGAAAGTA 1-12-032977-1 347.08182 1 72  1760.0 1314
AAAGAACAATTCCTATCCTCAGAGTAGGAGAACA 1-12-032977-1 347.16788 1 62  1552.0 1113
ACAATTCCTATCCTCAGAGTAGGAGAACAGGTGC 1-12-032977-1 347.16793 1 64  1560.0 1411
AACAATCCTAAAATGTATATAGAACTGGCCAGGC 1-12-032977-1 347.19492 1 61  1552.0 1141
CGATAACATACACTAGGGAAAAGACAGTCACTTC 1-12-032977-1 347.20009 1 59  1560.0 3113
GCAAGTCCCTTCCTCAACCCAGAATGAGGACAAA 1-12-032977-1 347.25249 1 68  1656.0 2223
GAACTTCCAACACTATGTTGAATAGGAGTGGTGA 1-12-032977-1 347.34339 1 66 Line1990r 99 1660.0 2414
TTACTTCCAACTTTGTGGTCAGTTTTGGAATAAG 1-12-032977-1 347.35729 1 77 Line599r 93 1660.0 2214
GTAGAACATACATTCTTTCAAGTACATGAGGAAC 1-12-032977-1 347.4268 1 66  1660.0 3213
GGACTTCCAGTACTATGATGAATAGGAGTGGTGA 1-12-032977-1 347.48814 1 65 Line1990r 87 1656.0 2414
CTTCTTCCTGTTCTTACAAGAAAAGCTAATATTA 1-12-032977-1 347.48864 1 65  1656.0 2112
GACCTACATCTACTGCTTGAAATATTGGGCCAAA 1-12-032977-1 347.55269 1 71  1760.0 2223
AAGATTAACAAATTAGCCACAAGATTAGAAATTA 1-12-032977-1 347.55648 1 62  1656.0 1131
TGCTTTCCAACTTTTATGCTAAATTCCCATCTAC 1-12-032977-1 347.6082 1 66  1656.0 2342
ATCTTTCCTCTGTTTTCTCAAACATAACCAAGTC 1-12-032977-1 347.62417 1 62  1556.0 1242
TGATCTCGTGTTTTACTTTAAGAATGAATATGGG 1-12-032977-1 347.65938 1 59  1748.0 2312
GAATTTTGTATATTCACTTAAGAATAAGGTTGGG 1-12-032977-1 347.94102 1 69  1864.0 3112
TTATCGCCTTTCTTATCATTAGTATAACACTTCA 1-12-032977-1 348.03652 1 59  1652.0 2212
GTATCCCCTTTTCTTTGTTTAATATAATATCCTT 1-12-032977-1 348.05048 1 69  1764.0 1133
GCGATCCCGGTCCTTGTGTAAGAATTCCGACTGC 1-12-032977-1 348.12459 1 61  1656.0 3413
TTTATGCCCATTTTGTCTATATTATATTTAACCA 1-12-032977-1 348.23765 1 60  1748.0 2221
AAAGTGGCTAGTCTGAGAGAAAAGTAGGTTCCTG 1-12-032977-1 348.34322 1 72  1668.0 1113
ACTAAACCTGTTTTAGATACAAAACATTATGTGC 1-12-032977-1 348.52078 1 59  1652.0 1421
TATGTGCCCACTATTTTGTTAAAATGTGGACTTT 1-12-032977-1 348.52105 1 70  1664.0 1113
CTGTATCCAACATTCCCATCAGTATTCTGCCCAA 1-12-032977-1 348.54041 1 60  1744.0 2233
TAATTTTGCATATTTTAAGCAAAATTGGAAAATC 1-12-032977-1 348.68589 1 78  1872.0 2112
TAAGGTGAAAGATTACGAACAGAAAGGGCAGCAG 1-12-032977-1 348.6906 1 61  1652.0 2113
CCTCTCCTCATATTTCTTTGAGAATATAACAGTC 1-12-032977-1 348.73996 1 65  1856.0 3142
GTAGTACCTTTATTTATTTAATTATTTCTCCATC 1-12-032977-1 348.80726 1 63  1664.0 3123
TGTGTCTATCTCTTACAAACAAAATATGTTCTCT 1-12-032977-1 348.82513 1 60  1652.0 1313
AATTTTCACATATTAATAAGAAAATTACAAATAA 1-12-032977-1 348.93334 1 71  1860.0 1122
TAATATCTAGTATTGGCAAGAGTGTAGGGAAGAG 1-12-032977-1 348.93531 1 67  1656.0 2112
GAAGAGATTAGTTTTGAGAAATTATCTGAATAGC 1-12-032977-1 349.0086 1 59  1660.0 3113
TTGGATCTAGTTCTAGGAACAGAATAGCTCCTTT 1-12-032977-1 349.1186 1 69  1760.0 1113
TTTCTTCATATGCTTCAACCAAAACAGCATATCT 1-12-032977-1 349.13453 1 67  1656.0 1312
TATGTGCATATATTTGTATTATAATCCCAAAGTG 1-12-032977-1 349.17789 1 66  1760.0 2123
GTGCTGCAGATTTTAGTCAGAGAATATCATATGA 1-12-032977-1 349.19592 1 65  1856.0 2412
TTACTTCCCATTTTCATCCTAGGAGCTGGAGCTT 1-12-032977-1 349.35263 1 68  1656.0 1134
TTAGGACCCAGTTTTGGAACAAGATAGACCCAAA 1-12-032977-1 349.45946 1 63  1652.0 2213
TCTTTTCAAAGTTTACATACAAAATAATAACTTT 1-12-032977-1 349.51682 1 73  1764.0 1113
GAATTTAGCAATTTTGGGGTAGTAATAGTTCTTA 1-12-032977-1 349.54056 1 59  1660.0 2113
TTACCCCTCATATTTCCCACAAATTAGTAGTTAA 1-12-032977-1 349.55242 1 61  1752.0 2211
GCATCCTTTGTATTCTGAATAATCTGAGAACCTC 1-12-032977-1 349.5773 1 61  1660.0 3133
TATATGCCTGTTCTTGTGTCAGTACTACACTGTT 1-12-032977-1 349.63226 1 60  1652.0 1141
TCACCATGTCTATTCAGTGTAGTATTAGAAGTTC 1-12-032977-1 349.64192 1 62  1760.0 2414
GATTGTTGTATTCTATGTATAATAGCTGCTTTTC 1-12-032977-1 349.68046 1 59  1760.0 3111
CAAGCTAACATATTCAATTCAGAATCTGTATTAC 1-12-032977-1 349.74562 1 68  1864.0 3211
GTTCTTGGCGTCTTGAACAAAGAATTGGACAAAA 1-12-032977-1 349.77482 1 61  1648.0 2222
TTGTTCTTTATTCTCGCCTTATTGTAGGTAGATT 1-12-032977-1 349.843 1 59  1652.0 1124
ATAGTACTTAATTTTAAGGTAGTTTATTCACTTA 1-12-032977-1 349.86481 1 66  1664.0 1213
TAAGGTAGTTTATTCACTTAATAATATGTACAGA 1-12-032977-1 349.86495 1 64  1660.0 2113
TATCTATCTGTCTTTCATCAAATTTGGGAAGTTT 1-12-032977-1 349.90438 1 65  1560.0 1114
TCAGTTGCTTTATTTTATACAATTTGAGTTGTAA 1-12-032977-1 349.93494 1 64  1656.0 2214
GTACCTTTGATATTGCTGTTAGACTTAGTGCTTC 1-12-032977-1 350.02394 1 60  1760.0 3113
TATACTAGGATATTTCATAAAATATAAGATAAAA 1-12-032977-1 350.05877 1 65  1852.0 2121
GACTTGACAGTTTTAGGGGAAAAGTAAGAGCATT 1-12-032977-1 350.07753 1 65  1660.0 1123
CAATTTCCCAGTCTCATACAAGTAGCCACCTCTC 1-12-032977-1 350.13243 1 59  1656.0 3131
TAGGAAATTATATTTTATTGAATAGCAGATAGTC 1-12-032977-1 350.27669 1 61  1756.0 2133
ATTGTTCTTAAATTACTTAAAATAACTTTATTCT 1-12-032977-1 350.30102 1 62  1652.0 1223
GAGTCTGGAAAACTGTATAAAGATTAGGATAGAC 1-12-032977-1 350.39028 1 62  1656.0 3132
TATTTTACTATATTACATAAATAATACGTACTCA 1-12-032977-1 350.44124 1 74  1768.0 2122
ATTATACCAATACTTCTATAAATAAACTTCCCAG 1-12-032977-1 350.44741 1 62  1748.0 1221
AAATTGCCGCTATTTAAAAGAACAATAGAAACTT 1-12-032977-1 350.50143 1 64  1556.0 1112
GATTGAGCATTTCTAATCTGAAAATCTGAAATTT 1-12-032977-1 350.5091 1 64  1760.0 1112
TCTGTTACAGTATTTTATAAAATATTTGTCTATT 1-12-032977-1 350.55035 1 65  1752.0 1121
TCATTTGATGTTTTCCTTTTAGTCTTTGAAACAT 1-12-032977-1 350.59177 1 63  1652.0 1232
GTGATTTGTATTCTTTAACAATATTTTGAAAGTT 1-12-032977-1 350.60961 1 62  1656.0 1142
TTTGATCAAATATTAGTTTTAAAATTGATAAACC 1-12-032977-1 350.61367 1 70  1856.0 2223
ATATTTCAGATATTTGTTGTAAAATATCACCTGT 1-12-032977-1 350.63885 1 74  1864.0 1212
TTTATTCACTTATTATTTAAATAAAGTGAATTTG 1-12-032977-1 350.67514 1 61  1552.0 2221
GATGTACTCAGATTATAAATAAAATGTTTATACA 1-12-032977-1 350.71164 1 60  1752.0 2321
TTAATTCTCTTATTAATGACAATGTAATATTATA 1-12-032977-1 350.72162 1 60  1652.0 2121
AAATTTAGAGTATTAAGGTTAGAAAGAGAAATTA 1-12-032977-1 350.83746 1 63  1660.0 1112
AGGTGTTCTGTATTCAAATAAATATCAGCTGAAG 1-12-032977-1 350.85293 1 59  1744.0 1332
TTTAATCCTCTTTTCTTCAGAGAGTTTTATGATT 1-12-032977-1 350.89112 1 60  1648.0 1124
GAACTTACCAAACTCTTGAAAATATGGGAACCTA 1-12-032977-1 350.92224 1 82  1776.0 2133
GAATTTCTATTAATGAATTCAGAATTTAATTTTC 1-12-032977-1 351.00681 1 59  1664.0 3111
AATTTTCTTCTACTTGTTTAAGAAAGTAATACTT 1-12-032977-1 351.0565 1 60  1652.0 1122
TATCTGCAAATACTTGTGTGAATATCTACCCCAG 1-12-032977-1 351.23663 1 60  1848.0 2124
GATCTTTCCATTTTGCTGACAGAAAGAGGAAAAG 1-12-032977-1 351.35832 1 66  1756.0 3124
ACCAAGCAAATACTGGTGAGAGGATAGGTCTGAA 1-12-032977-1 351.40198 1 61  1744.0 1441
CAAAATCCCATTTTCTAAGGAGAAATTCAAGCTG 1-12-032977-1 351.42777 1 68  1760.0 4111
TCTTCTCTTAAATTTCTCTGAAAATGCAAAATAA 1-12-032977-1 351.44249 1 64  1752.0 2212
AAGTAGCCTGTAATCCTAGCAATTTGGGAGGAGG 1-12-032977-1 351.45017 1 60  1548.0 1132
TGTACTCCCATTTTCTTTTCAGAAGAACATTAAG 1-12-032977-1 351.45371 1 64  1748.0 2321
ATGTTTCCCAGTCTCTTCTCAAACTCGTGGCCTC 1-12-032977-1 351.48257 1 66  1656.0 1232
TGAGTTCAAATGTTAAAATCAGTACACAGAACCT 1-12-032977-1 351.49992 1 62  1652.0 1332
TAATTTCCATTTCTTTCTCAATAAAATGGGGATA 1-12-032977-1 351.52495 1 61  1556.0 2112
AGAGTTCAAATCCTGTTTCAAGTATCACCTTTAT 1-12-032977-1 351.53498 1 61  1752.0 1211
CATTTTATATTTCTACCAGCAACATACGAGAGTT 1-12-032977-1 351.5957 1 60  1652.0 1142
AGTTATCATATAATCTTGACAGAATTTGGTGTGG 1-12-032977-1 351.61075 1 60  1748.0 1322
TTATTTCTCATATTCCTCTCAGCAGAGTTTTGTA 1-12-032977-1 351.62359 1 60  1652.0 2141
AAAACAAACATTTTCCTTTAATTATCTGAACATA 1-12-032977-1 351.65108 1 60  1756.0 1111
CATTTTCCTTTAATTATCTGAACATACATATGAT 1-12-032977-1 351.65116 1 59  1552.0 1241
AGAAGAGCAACTTTAAGGAAATTACAGGAAGTTA 1-12-032977-1 351.66641 1 59  1556.0 1311
TAATTTCCCAAATTTGAAGAAAACTATAAACCCA 1-12-032977-1 351.69488 1 73  1664.0 2112
GCTTTAGACAGATTCCCAGAAGTAGAAGAACAGT 1-12-032977-1 351.76045 1 62  1652.0 1423
TGCTATCCTAGTTTCTACTTAATATTAAACAACA 1-12-032977-1 351.76968 1 64  1748.0 2322
AGTCATCAAAGATTTCATACAGGAGAGAAACTCT 1-12-032977-1 351.89247 1 63  1552.0 1313
CATACTCTAAAATTGACCACATAATTGGACATAA 1-12-032977-1 351.9315 1 63  1652.0 2212
CGTCTTCTATTTCTTGGACTAGTTTGAGAAGAAC 1-12-032977-1 352.05629 1 67  1652.0 3224
AAAGTATGCATTCTCTCAGAAGCAATGGGTCTCA 1-12-032977-1 352.11888 1 61  1656.0 1113
GTTCACCCAATATTTAAATAAATTTGTGGGATTT 1-12-032977-1 352.14134 1 61  1752.0 1112
GTAAGTCACATTCTACTGACAGAAATGAAAATAT 1-12-032977-1 352.17042 1 68  1760.0 1212
AGGGCTTCAGTACTGAACCCAAAAGTGGAAATAA 1-12-032977-1 352.28333 1 70  1656.0 1333
TCACCTCCTCTTCTATATCAATAATTTTACCTTA 1-12-032977-1 352.50019 1 64  1660.0 2113
TCTGGACATGTTCTATAAATAGAATATATAAATA 1-12-032977-1 352.59274 1 61  1752.0 2122
GCAGCACCTATGTTTGCATAAATCTGGCATCAAC 1-12-032977-1 352.62146 1 70  1664.0 3223
TATGTATGTATACTTTACACAGTAACAGAATATC 1-12-032977-1 352.80565 1 69  1764.0 2123
AAAGAACCACTACTTTAGAGAGAATGGAGATACT 1-12-032977-1 352.81094 1 66  1756.0 1113
CTAGTACCTTTCCTAGCTCTAAAAGACTATGGTT 1-12-032977-1 352.95152 1 62  1556.0 1144
TAGAGCCCTATTTTGTACACAGTATCCCACAACA 1-12-032977-1 352.99233 1 65  1852.0 2131
TAAGTAGGGAAATTAAGCTTAGAATTTGTCCAAA 1-12-032977-1 353.05903 1 60  1752.0 2113
TAAATTCATATTTTAGAACTAAGAATCTATTTTG 1-12-032977-1 353.06302 1 62  1660.0 2111
ATCTTTCTTTTATTACTCTTAGGATTTGCTCTTG 1-12-032977-1 353.17616 1 66  1656.0 1242
TGGAATAATATACTCAATCCAAAAGATGACAAAA 1-12-032977-1 353.2576 1 62  1748.0 2222
AACATTCCCACACTCTTATGAAAAGACTGACTGT 1-12-032977-1 353.28225 1 68  1660.0 1141
GTGCTCCAGATATTTCTTATAGAATCAGCTGAGA 1-12-032977-1 353.29761 1 63  1848.0 2424
TTTGGTCCTGTCTTTGCTTCAGAAGCTGGTCTTG 1-12-032977-1 353.30411 1 66  1556.0 2223
GAAGTCAGAAGTTTGAGACCAGACTGGGCAACAT 1-12-032977-1 353.41883 1 61  1656.0 1232
GCCTGTCTTATTCTTCTCTTAGTTTTCCTCCTTC 1-12-032977-1 353.46747 1 62  1760.0 3113
CAGCCTCCCAAACTTCTGGGATTATAGGTGTGAG 1-12-032977-1 353.50217 1 65  1652.0 4134
TCATTGCCAATTTTCTTAAAAGAGTTGCCTCTAC 1-12-032977-1 353.59134 1 67  1760.0 2412
TATTTAGCAAGTTTCTCTAAAAGATAAGCACTTT 1-12-032977-1 353.78716 1 64  1660.0 1113
ATTATTCCCATTTTAAGATGAGGAAACTAAAGCA 1-12-032977-1 353.89933 1 67  1652.0 1221
CAGTCTCATAAACTAGGGTCAGAGTAGGTGAACT 1-12-032977-1 354.16605 1 65  1652.0 1322
GGTTCATCCATGTTGTAGCAAGTGTCAGAACTTC 1-12-032977-1 354.22471 1 63  1660.0 3113
CAAGAAGTGAGACTACATTAATTATATGAATATC 1-12-032977-1 354.40271 1 59  1660.0 3121
CAGCATCCTATTATGCTTAGAAAACAGATACCTC 1-12-032977-1 354.40813 1 71  1668.0 3133
CAGGTGTTAAAATTCCTTTTATTATAGGATGAAT 1-12-032977-1 354.43156 1 61  1652.0 1224
AAACGTCTGATATTTTGTTCAATATCAAATCATA 1-12-032977-1 354.47273 1 68  1860.0 1114
CATGACCCTATTATCTTCTTAAAAGATAGATATC 1-12-032977-1 354.59295 1 61  1660.0 3121
ATGTTGCCCAGACTGGTCTCAAACTCCGAAGCTC 1-12-032977-1 354.59808 1 68  1656.0 1232
TGGCCTCCCAAACTGTTGGGATTACAGGCGTTAG 1-12-032977-1 354.72696 1 60 Alu16r 90 1548.0 2334
TTTATTGTTAGTCTCATTCAAGACTGTGAACTCC 1-12-032977-1 354.75053 1 68  1660.0 2221
AACTCTCATACATTGCTGGTAGAAATGTAAAATG 1-12-032977-1 354.80466 1 65  1656.0 1142
AAAATGCATATAATTTTGTAAGTCTAGCTATAGA 1-12-032977-1 354.94427 1 60  1656.0 1111
TGTCATGACATTTTGAAGACAACATTTGAATCTG 1-12-032977-1 355.04847 1 61  1748.0 2324
GTATTTCATGTATTATTTGTATTATACCATTGAC 1-12-032977-1 355.07454 1 62  1660.0 3212
TATCTTCATATTTTCAGCTTAGTAATATCCCTTC 1-12-032977-1 355.10765 1 66  1764.0 2124
GATTTGCTTACTTTGTATCTATTATAAGAAGAAT 1-12-032977-1 355.12809 1 67  1660.0 1224
CCCTTTCCAATCTTTGCCTGAAGATAAATGCAAA 1-12-032977-1 355.1411 1 62  1648.0 2223
CTTATTCGTAAAATGGAGATAGTACTAGTACTTA 1-12-032977-1 355.39909 1 63  1556.0 2113
TGATTTGCAACACTTTTACTATAATAGGCCTAAG 1-12-032977-1 355.42326 1 62  1652.0 2312
AATTGCTCAAATCTCATGATAAAACTTGAACAGA 1-12-032977-1 355.54395 1 60  1648.0 1122
GTGTCTCCCTTTCTCAGACTAAAAGCTGGGGTAA 1-12-032977-1 355.64458 1 60  1648.0 2214
TGTCTTACTCTACTAGAAGAAAGAAAGGGTTTTG 1-12-032977-1 355.66276 1 63  1556.0 2324
TATCAACTTATACTCCCATCAATAAGGCATCAGA 1-12-032977-1 355.68928 1 64  1752.0 2124
ACTATACCTATCTTGTCTTTAGTATATTTAATTG 1-12-032977-1 355.88521 1 67  1760.0 1421
AGTCATCCAGTATTTTCTAAAATAACAGACACAT 1-12-032977-1 355.94874 1 63  1644.0 1232
AACCCTCCAAGAATTGTGCAAGTAAAGACATTTG 1-12-032977-1 356.02046 1 59  1556.0 1144
ACTACTCTGGTTTTCACTTTAGTTTCTAAACTTT 1-12-032977-1 356.02204 1 61  1652.0 1113
TTGACACGTATTTTGATTTTAAAATTTTAGTATA 1-12-032977-1 356.11869 1 60  1848.0 2121
TGTGTTTATTTAATAATAAAAGTTTTAGAAAAGT 1-12-032977-1 356.12635 1 59  1548.0 1422
TGATTTCTGAATCTTCTAACAATATGAGAGAGAC 1-12-032977-1 356.15169 1 69  1756.0 2312
CTGGCTCTTAAATTAACTGAAATTTATTAATGAT 1-12-032977-1 356.17616 1 65  1652.0 1241
TATGATATTTTACTATAGAGAATTTAGGATGTAT 1-12-032977-1 356.17936 1 68  1660.0 1214
GTGTTGCCTAGATTTTATCAATTTTATTTACTTT 1-12-032977-1 356.22703 1 60  1560.0 1113
GTGGTTTCGGTAATACAGGAAATATAAGAGGAAT 1-12-032977-1 356.2461 1 66  1656.0 1224
TGTTTTCCCATATTCTCACCAATATGTTATTATT 1-12-032977-1 356.31522 1 71  1856.0 1121
AAATAACTTAAACTTTTCAGATTAATGGTACAAA 1-12-032977-1 356.33659 1 59  1552.0 1112
CCAATTCCAAGTTTCATCGTAATATAATAGCACC 1-12-032977-1 356.38305 1 74  1764.0 3323
AAACATCTTGTACTGGCACAAGAACAGACAAACA 1-12-032977-1 356.40759 1 63  1656.0 1114
TTTGTTGTAAAATTTACTCTAGAAGAGGCTTGAT 1-12-032977-1 356.43808 1 62  1648.0 1241
TCAGTTTCTCTGCTTTTACAAATGTGTGTACAAA 1-12-032977-1 356.44465 1 66  1556.0 2223
GCAAATGCAATTTTGAAATGAAAATCTGGGTACT 1-12-032977-1 356.48319 1 63  1852.0 1321
GTAGCTCACATTTTACTGGAAAATTATTTTATTC 1-12-032977-1 356.55493 1 63  1764.0 3112
TCTGTACAGGTTCTAGGAGAAAGATGGGAAAATT 1-12-032977-1 356.60227 1 71  1656.0 1122
ATTGCTGTTATGTTCCTACTAGAACTTGAAGTCC 1-12-032977-1 356.6027 1 64  1656.0 1223
GTGCTTGAAACATTATATGTAATAGCAGAAAATT 1-12-032977-1 356.64421 1 61  1652.0 1122
AAACAGCCTAAATTCCTGTCAGTAGCAGAATGAA 1-12-032977-1 356.64457 1 67  1656.0 1114
GGATATGTTATTATTTATATAAACTTAGAACAAA 1-12-032977-1 356.65697 1 62  1656.0 2223
CCATTAAAATTATTAGAATTAGTACATGAATTTA 1-12-032977-1 356.72832 1 60  1656.0 2111
GAAACCTCTAGACTGAACTTAAAAGATGTAAGGA 1-12-032977-1 356.94696 1 59  1656.0 2442
TGGCCGACAATTTTCTCTTTAAATTATGATGTAG 1-12-032977-1 356.96456 1 60  1748.0 2334
TCTCATGTAATTTTACGTATAAAATAAGCCTGTT 1-12-032977-1 356.99725 1 60  1848.0 1141
AAGGATCCCATTTTCCCTTGAATCTTGGCTTTGG 1-12-032977-1 357.00733 1 74  1760.0 1133
TGAATTCAAAATTTTCTATAAATATGAAATTGGT 1-12-032977-1 357.03911 1 61  1748.0 1441
GACATAACAATATTAGACACAGAAAGAGAAATTA 1-12-032977-1 357.16921 1 68  1764.0 2112
TGAAATCAGATATTGTGTTTATAATATGGTGTCT 1-12-032977-1 357.18205 1 61  1752.0 1314
CCATTTCATATTCTCTAGGTATTATATTATGAAC 1-12-032977-1 357.18478 1 66  1760.0 3224
GGTAAGCCTACACTTTGGGTAAAATATTTTAATT 1-12-032977-1 357.21737 1 59  1752.0 1122
AATAATAATAATTTGATTTTAAAATAGGCAAATG 1-12-032977-1 357.29946 1 68  1760.0 1121
CAAGGTCTGATCCTTATGTTAATACAAGGAAGAT 1-12-032977-1 357.3406 1 66  1656.0 1242
ATTCACTGTATTTTGAGCCTAAAATCTGAGCCCA 1-12-032977-1 357.3678 1 63  1848.0 1224
GATCCTCATATTCTTAAAGAAAATTAATATAGCT 1-12-032977-1 357.46754 1 64  1756.0 1342
ATGATCACTAAATTGTTGTAAGAATAAGATAATG 1-12-032977-1 357.47573 1 67  1756.0 1231
GGGGTTCAAAATTTATAATTATAAACAAAACAGA 1-12-032977-1 357.53534 1 61  1552.0 2423
ATTCTTTAGATATTAATCTGAAAATCTGCACAAA 1-12-032977-1 357.55107 1 68  1852.0 1224
AAATACTCTGTAATGAAGGGAGTTTGGGAATTAG 1-12-032977-1 357.59711 1 59  1556.0 1112
TGGCTTCCCAAACTGTTGGGATTACAGGTGTAAG 1-12-032977-1 357.88036 1 63  1548.0 2334
ACACTTCAGATACTCAGGACAACAAAGGAGAAGC 1-12-032977-1 358.16292 1 72  1660.0 1414
ACAGCCAAAATATTTCCAGGAAAAGAGGTGACTC 1-12-032977-1 358.18957 1 61  1756.0 1413
CTCACACCTGTAATTCCAGCAATTTGGGAGGTTG 1-12-032977-1 358.78987 1 61  1552.0 4114
TTTTATCCAATTCTTTGTTCAAGACGCCAAGAAC 1-12-032977-1 358.8495 1 61  1648.0 2222
GGTGTTGGAGTACTCCTAAAAGAAGCAGATTCTG 1-12-032977-1 358.91072 1 61  1652.0 3323
GATGGTCCCAGTTTATCTAAAGACTATGTCCTAG 1-12-032977-1 359.09963 1 72  1664.0 3123
ATAATTCATCTTTTCCTTGGAAATTTAGAAGGTG 1-12-032977-1 359.12871 1 71  1660.0 1211
TGACCACTGGTTTTCAAGGAAATAGAGGCTCAAG 1-12-032977-1 359.29372 1 61  1648.0 2314
TAAGGTCTACTAATGTGTGGAACATGGGAGCGTT 1-12-032977-1 359.3412 1 67  1560.0 1143
GTAAAACCAATCTTACGTTAAGAATTGATTATTT 1-12-032977-1 359.37717 1 60  1756.0 1112
TTTCTCCCTAAACTCTAACCATAAGTGTAAATCT 1-12-032977-1 359.39224 1 61  1552.0 1312
ATTCTTCTGTTTATTGCAGGAATACAGAAATGCA 1-12-032977-1 359.90595 1 60  1548.0 1224
TGCTTTCCTCTTTTCTCGGAAAAGTGGCTCTTCA 1-12-032977-1 360.36132 1 64  1652.0 2311
TATAAACATATTCTGTTTCAAGTAGTGAAGCTAG 1-12-032977-1 360.39232 1 65  1756.0 2121
CCATTAGAATTATTAAGAGTAGTAGTGGAGCCAG 1-12-032977-1 360.55415 1 60  1648.0 4233
AAAGGTTCAAATCTCACCTGATAATGTGTGCTTG 1-12-032977-1 360.7053 1 61  1660.0 1113
TTATTATATATTTTATATATAAAATATGTTAGTT 1-12-032977-1 360.82398 1 63  1856.0 1142
GTCTGTCCAGTTATGACAGTAAAATGGGAAACCA 1-12-032977-1 360.88084 1 71  1656.0 2332
GTTCTTGGCATTTTGAACAAAGAATTGGACAAAA 1-12-032977-1 360.90005 1 71  1856.0 2222
AGTATTAGTTTTCTGATTTTAATTTTGGTCTTTA 1-12-032977-1 360.91559 1 60  1652.0 1321
GCTTTTAGTACTTTGTCCACATTTTAGGCAGAAA 1-12-032977-1 360.93421 1 59  1552.0 2224
TTTGTCCACATTTTAGGCAGAAAATAAAATCTTT 1-12-032977-1 360.93432 1 73  1864.0 1113
GAGATTTTCATACTTTCCGCAAGAGTGGAAGCCC 1-12-032977-1 360.99014 1 67  1660.0 3131
CAGCTTGGCATACTGATGTTAGACTCTGAAGGCT 1-12-032977-1 361.03447 1 65  1752.0 1344
CTGTTTCAGTTAATCCAACAAAATTAGGTATTAT 1-12-032977-1 361.06703 1 63  1552.0 1211
AAGCTTCTAGTCCTGGGTTCAGATTATGAAGCCA 1-12-032977-1 361.20505 1 65  1552.0 1134
TGGGTTCAGATTATGAAGCCAGTTTCTGTTCATT 1-12-032977-1 361.20518 1 64  1652.0 1123
CCTACTCCTTTCCTCCTGAGAATACAGGGAAGAG 1-12-032977-1 361.24733 1 68  1552.0 4242
AATGGGCCTCTTCTGTCTGTAACAGCTCAAGTTG 1-12-032977-1 361.40933 1 60  1556.0 1123
CGGCTGGTAATATTCTTATTAGTATTGGCAGGAG 1-12-032977-1 361.53491 1 64  1848.0 4244
TACCCTCATCTATTGCCTAGATAATCGCAATAGC 1-12-032977-1 361.62178 1 63  1656.0 2144
TTTGAGGCTACTTTACATGTAGATTAAGAATTGT 1-12-032977-1 361.80631 1 66  1656.0 1411
TGAACAGCTATTCTGGGCTTAGAATGTGGCCCCA 1-12-032977-1 362.11612 1 64  1852.0 2311
GAGGTAAAGACTCTGGACAAAATATAAGCACTTC 1-12-032977-1 362.17403 1 70  1772.0 3113
CGAATTCCTGTACTCAAGCGATTCTCCCACCTCT 1-12-032977-1 362.2629 1 62  1556.0 1313
GATAGTCTTTTATTCCTTTCAATATTCTTAGAAT 1-12-032977-1 362.27319 1 60  1752.0 1224
AATATTGTTATTTTAGTGGTAATTTTAGGGATTA 1-12-032977-1 362.28692 1 61  1756.0 1121
GGTTTTCTAGTCCTGGTGAGAATAGATGTTATTC 1-12-032977-1 362.30443 1 59  1556.0 3112
AATATTCCCATCTTGTTTCCATAATAGCTTCTGT 1-12-032977-1 362.4363 1 67  1660.0 1121
GGATAAGCAACTCTAAGATAAGATTGGGAACAAA 1-12-032977-1 362.57772 1 66  1656.0 2223
CCTGTTCCACTTTTATCTAAAATGTAGCAAGGAC 1-12-032977-1 362.59008 1 77  1664.0 3244
CCTGTTCTTGTTCTGGGTATAATCTTGTATGGGC 1-12-032977-1 362.7569 1 68  1656.0 3444
TTTCCTGGCATACTTTCCAAAATAAATGAATGGG 1-12-032977-1 362.76342 1 63  1748.0 2224
GATTGTCCAAGATTAACAGCAAGATATTGGCAGA 1-12-032977-1 362.79224 1 60  1652.0 2423
TCATTCATCCTATTTCATTGAAACTTGGTACTCT 1-12-032977-1 363.11211 1 60  1652.0 1313
CATGTTGAAGTCCTAACTGCAGAATGTGACTGTA 1-12-032977-1 363.23645 1 61  1652.0 2141
ACAAATCCCCTTTTCCCTGAAGTAAGGAATGAGT 1-12-032977-1 363.25615 1 62  1648.0 1411
TATCCTCCCAGTTTCTCTGCAATATTTGACACTG 1-12-032977-1 363.28053 1 70  1756.0 2124
CAGGTTATGATACTGAAGAGAAGATGAGAAGCCT 1-12-032977-1 363.36742 1 69  1756.0 1334
TGTGCTCTGCTATTGCTCAGAGAAGGAGATGTCC 1-12-032977-1 363.48789 1 64  1652.0 2323
TTAACTAAAATAATCCTCACAAAATGGGAAGATG 1-12-032977-1 363.59462 1 65  1756.0 2211
CTCTCTCCTTTGTTAAGCAGAAAATGCCAGTGCA 1-12-032977-1 363.77638 1 59  1644.0 2341
AGGAAGCTTTTACTCATGGCAGAAGGTGAAGGCG 1-12-032977-1 363.81209 1 60  1644.0 1331
GGGGAGCGGCTCTTTTCATTAAAATAGCTATTTT 1-12-032977-1 363.88645 1 60  1656.0 1111
CAGTTTCTTGTAATTATGAAAATTTATGTAATTT 1-12-032977-1 363.9848 1 63  1560.0 1112
GAAGATGGCCTTCTGGTTGGAAAATTCGCAAGGT 1-12-032977-1 364.06151 1 62  1756.0 1442
CTGGTAGATGTTCTAAAGATAAAAGAGGCATTAA 1-12-032977-1 364.11519 1 65  1656.0 2211
TTTCCTCCCATTTTAAATTCAATTTATTCAACAT 1-12-032977-1 364.28823 1 63  1748.0 1232
TGAAAACTTATACTAAGTGAAAGAAGCGAGATTC 1-12-032977-1 364.29838 1 60  1656.0 2311
GCTGTAGCTATGTTGAAACCATAAGAGGCCTGGG 1-12-032977-1 364.38799 1 59  1552.0 3423
ATAGAAACCATTCTATTATAAGGATACGTGCATG 1-12-032977-1 364.42017 1 64  1756.0 1213
TCCTTTCTTAATTTGTGAATAAAATGATGAATTC 1-12-032977-1 364.53919 1 65  1760.0 2442
GGAGATCTCAAACTAAGGGGATAATATCATGCTT 1-12-032977-1 364.68119 1 59  1656.0 1134
ATACATAAAATATTTAGTTAAGTCTGTGAATGAA 1-12-032977-1 364.71739 1 61  1748.0 1214
CACCTTCTCATTCTAAGGAGAGAAGAGAAACAGA 1-12-032977-1 364.73664 1 77  1764.0 2423
TCATGTCTCATTCTTTTCCAAGACTCTTAAAGTC 1-12-032977-1 364.7856 1 63  1756.0 2412
TTTCCTCACCTACTACATGCAGAATGTCATCCCT 1-12-032977-1 364.81063 1 60  1744.0 1333
ATGTTTCTTATTTTCTAGAAAATTTCTGATAAGC 1-12-032977-1 364.86351 1 71  1756.0 1232
GAGATAGCAAATATTGTTTTAAAACATGAAGTTT 1-12-032977-1 364.8693 1 59  1560.0 1114
CCAAACCATATGCTCTTTCCAGTAACACAACACC 1-12-032977-1 364.87856 1 59  1652.0 3323
TTCCTTGGGATACTCAACCCAGATTTGGCTGCAA 1-12-032977-1 365.00891 1 60  1744.0 2234
CTCAATCAAATTTTGCTGGAAGAATGAGCATCAA 1-12-032977-1 365.11308 1 67  1848.0 2231
TGCTTTGTGGTTTTACATTTAAAACTGGCAGACA 1-12-032977-1 365.29088 1 59  1644.0 2324
TATCACCCCATTTTAGAGGAAAGAACTGAACCAC 1-12-032977-1 365.41295 1 68  1656.0 2124
TAAGATTAACTTTTCAAAAGAAGACAGGATAACA 1-12-032977-1 365.56138 1 60  1552.0 2113
ACTCATCTTTTAATTTCCACAAAACATGAAAAGA 1-12-032977-1 365.64308 1 61  1548.0 1424
GCCAGCACTACTCTAATACCAAAATCAGACAAAG 1-12-032977-1 365.79377 1 60  1748.0 3441
CAAGTATGTATTATTACTTCAAAATGTGAAAACA 1-12-032977-1 365.83946 1 66  1760.0 2322
AGGGTTCCAGTGCTGCATGCAGTCTAGGGACTTG 1-12-032977-1 365.94734 1 79  1568.0 1333
TGCTTTCTGAAATTTTGAAAAGAAGATGCTGTTG 1-12-032977-1 366.1411 1 62  1652.0 2342
AAGGTGCCCTTCCTCACACAAGTATAAGTGCATA 1-12-032977-1 366.3301 1 70  1660.0 1133
CCACTTCAGAGTCTCTGAGAAATAGAGGAGCAGA 1-12-032977-1 366.38797 1 75  1660.0 2423
TGTGTTCAAAATCTTTCATAATTAAATGATGGAG 1-12-032977-1 366.86665 1 62  1548.0 2323
TAAGAGCCCTTATTTTATCCAGAACTTAATCCAC 1-12-032977-1 366.93521 1 62  1656.0 2113
AAATATCAACTACTAAAGGGAGGATAAGAAAAGT 1-12-032977-1 367.02166 1 67  1656.0 1112
TTTTCTCCTAAAATTTATTAAGCATCGGGCACTA 1-12-032977-1 367.04705 1 60  1548.0 2132
GAGGCCTGGATTTTGATTCGAATATGTGATGCCT 1-12-032977-1 367.30719 1 62  1852.0 1334
ACCCTCCATGTACTTAGAATAAATTGGAAACTCC 1-12-032977-1 367.39299 1 68  1660.0 1444
AATCCTCAAATTCTCCAAACAGACTTACAAGGTA 1-12-032977-1 367.41008 1 62  1752.0 1124
TAGCTTGGAATACTTGACCCAGAATGGGCCCAGG 1-12-032977-1 367.45775 1 70  1856.0 2134
CCCAAACCAATATTTTCATGAAAATGGGCCAAGG 1-12-032977-1 367.45953 1 68  1848.0 4422
CAGGGAACTACATTTGTTGTAATCTATGAATTGA 1-12-032977-1 367.69029 1 67  1660.0 2411
CAATAAAGCCTTCTTAAATGAATAAATGAACAAA 1-12-032977-1 367.69561 1 59  1652.0 2223
CAGAGGCCTATTTTGCATTTAAAAGTCCCATTTG 1-12-032977-1 367.76002 1 61  1756.0 4111
GTATAACCTAGATTACTTACAATACTTAATCCAG 1-12-032977-1 367.79084 1 60  1652.0 3212
GTCATTCTTATTCTCCCTGAAGTTTCAAAACCAC 1-12-032977-1 367.92162 1 73  1764.0 3233
CAATTTATCACTTTATAATGAGAAATAGAATTGT 1-12-032977-1 367.92223 1 62  1656.0 1411
CTTAATTTAATTTTGTAATCAGTAGAAGCACAGG 1-12-032977-1 368.01946 1 62  1748.0 4221
CAGTTTCTGCTTCTGTAAACAGAAATGAGATTTC 1-12-032977-1 368.10424 1 63  1660.0 3111
GGCAGAGATATTTTCAAGTGAGTATTTGCTCTGC 1-12-032977-1 368.15683 1 61  1856.0 3341
TGTATCCCTATGTTATGATAAGTATTCCTATCCC 1-12-032977-1 368.20635 1 63  1752.0 2321
GAGGATTACATGTTCCTCCTAGAAGAAGAAGGAC 1-12-032977-1 368.37909 1 65  1660.0 3133
CCCCATGCTAGTCTTTTGATAATAAGTGAGTCTC 1-12-032977-1 368.38149 1 61  1652.0 3131
TAGGTTTATATAATTCTCAGAGTCTCAGCTCTTA 1-12-032977-1 368.50594 1 62  1660.0 2113
GATTTTCTTGTTTTATGGTAATAATTTGAGTCAA 1-12-032977-1 368.67747 1 65  1656.0 2231
TTCGTAAACTTTCTTAAAACATTATGGGATTTTT 1-12-032977-1 368.74934 1 59  1652.0 1111
TCATTAAATATTTTATTTACAAAATGTGGAAATA 1-12-032977-1 368.7604 1 64  1856.0 2122
TCACCACCACTATTCAACATAGTACTAGAAGTCC 1-12-032977-1 368.7864 1 65  1656.0 2414
ACACTCCCTAATTTCAAAGTATATTACAAAGCTA 1-12-032977-1 368.79782 1 60  1556.0 1414
ATCTCTCATGTACTGAATCTAAAATAGTCAAACT 1-12-032977-1 368.80883 1 66  1752.0 1242
CCTATTCCAAAATTGACCACATAGTTGGAAGTAA 1-12-032977-1 368.88317 1 70 Line599 102 1556.0 2214
TCACCACTCCTATTCAACATAGTGTTGGAAGTTC 1-12-032977-1 368.89699 1 66 Line1990 99 1660.0 2414
CCTGATTTTAAAATGGGCAAAGGATAAGAACAGA 1-12-032977-1 368.93411 1 62  1552.0 2423
AAAATACAGAGTCTTGTAACAGTATACCTAAAAT 1-12-032977-1 368.97601 1 59  1752.0 1111
TAACTTTGTAATATAATTTGAAACTAGGTAGTGT 1-12-032977-1 369.09144 1 61  1560.0 1414
AAGGATCATTTATTCTCTAAAATAGTGGTTTTCG 1-12-032977-1 369.37599 1 67  1656.0 1133
AGTCTCAGTCTTCTATCTGCAAAATGGGAATAAC 1-12-032977-1 369.42977 1 68  1756.0 1324
GTACATCATATAATTAATGAAATACAGAAAGGGT 1-12-032977-1 369.43249 1 66  1660.0 1444
ACAATACCCATCCTTCAGAGAGACTCAGAACCAG 1-12-032977-1 369.44831 1 71  1656.0 1411
CAAGGTCCTGTATTTAAAATAAGAAAGGCAGAAA 1-12-032977-1 369.57167 1 74  1564.0 2224
TGAACACATACTCTGTGCCAAGTACTTGAATCAG 1-12-032977-1 369.57469 1 61  1648.0 2311
AGCATTCATACATTACTTTTATAATCAGAAACAC 1-12-032977-1 369.6396 1 68  1656.0 1341
TGTCTCAGTTTTCTGACCTTAAAATGAGAATGAT 1-12-032977-1 369.70579 1 62  1748.0 1241
AAGGTGACAAATTTCAGGCAAGGAGCTGAACTCA 1-12-032977-1 369.83385 1 64  1556.0 1133
CCGGGTCCGCTTTTGTCACCAGTGTCGTTTCCTC 1-12-032977-1 369.864 1 66  1656.0 3133
GATGTACCAGTCTTTGGCATAGAGTACATCCTTG 1-12-032977-1 369.94229 1 60  1560.0 3123
TGACCCCTTATTCTGTGCAAAGTATGTGCGTGTG 1-12-032977-1 369.99243 1 63  1852.0 2314
AATGAATGAATGCTCCAGACAGAATTGGGGCTCC 1-12-032977-1 370.01201 1 62  1756.0 1123
CTCGTTACACTTCTGAAAGCAAGATGGGTCACCA 1-12-032977-1 370.09018 1 64  1648.0 2332
CCTAAGGCCATATTAACAGAAGCATAGGCCCACT 1-12-032977-1 370.28101 1 63  1748.0 1323
GCAGGCCCCACTTTAAGGCAAATAGGTGAGGCCC 1-12-032977-1 370.28597 1 65  1656.0 3334
TGAGATCCAGTATTTATTCTAGGAATCAGACCTA 1-12-032977-1 370.30298 1 60  1552.0 2133
GACCCCACTACATTACTGACAATTTATGCAGTGA 1-12-032977-1 370.45535 1 59  1656.0 2414
GTCATTGTGGTCCTCCAGTTAAAGTAGGGGCTTG 1-12-032977-1 370.4571 1 60  1556.0 3241
CCTCCTCCCCTTTTGCCTAGAGAAAAGAATAACA 1-12-032977-1 370.50836 1 64  1648.0 2322
GAAATTCCAATCTTCGCTTGAATCTCTCAAAGTC 1-12-032977-1 370.74198 1 69  1668.0 3111
ACACTGTCAATAATAATAATAATAATGGACATTA 1-12-032977-1 370.80893 1 61  1656.0 1414
GCTGCAGACATTTTAGCTGAAGAATGGGCAAATT 1-12-032977-1 370.84288 1 66  1856.0 1122
GCTGGGCTCTTTCTGCCAACAGGAGAGGAGTTTG 1-12-032977-1 370.91766 1 63  1556.0 3423
CAGGTGCCATTCCTCAGAGCAGTAATGCAACCAG 1-12-032977-1 370.96526 1 68  1556.0 4133
AACAGACACATTTTCGTTTCATTAAAGCAACTTG 1-12-032977-1 371.27663 1 63  1660.0 1141
CCCAATCCGATGCTTTAGCCAGCATGGGTTATTC 1-12-032977-1 371.35828 1 66  1656.0 3112
CTCACGCCTGTAATCCTAACAGTTTGGGAGGCCA 1-12-032977-1 371.40368 1 59 Alu16 90 1544.0 2334
GGCATCCCTTTATTAAGTAGAAAATCATCAAAAG 1-12-032977-1 371.42537 1 63  1752.0 3341
AGTTCTCCAATTATCTTGTCAATAGTCCAAATAT 1-12-032977-1 371.49005 1 59  1648.0 1212
CAGCCTCCCAAATTGCTGGAATTACAGGTATGAG 1-12-032977-1 371.76871 1 64  1552.0 4134
CAACCTCCCAAACTGCTGAGATTACAGGCATGAG 1-12-032977-1 371.81377 1 65  1556.0 4114
TGAAACCCTAATTTGAACACATTTTAGGAAAGCA 1-12-032977-1 371.83514 1 67  1556.0 2311
AACAATTCTGTTTTAGATCAAATATTTGAGTGAT 1-12-032977-1 371.85817 1 65  1752.0 1141
TATTAATATATATTATAGAAAGTAAGAGAAAGCA 1-12-032977-1 371.9058 1 59  1748.0 2122
TTATGGCTTTTATTTAAAACATTATAGGTTCTTT 1-12-032977-1 372.08987 1 64  1660.0 1113
CACGCTCCTAAAATTCAAACAGATTCTGTAATTT 1-12-032977-1 372.18938 1 65  1560.0 1112
TTGGGGCCACTACTAAATAAAATAAAGGTTACTT 1-12-032977-1 372.20309 1 66  1652.0 1132
TTACTTCTTAGACTTCTTTAAGTTTGTAATATTA 1-12-032977-1 372.61405 1 61  1656.0 2112
AAAGTTCAAATAATTCTAAGAACAAATAAATGAA 1-12-032977-1 372.63846 1 61  1556.0 1113
ACTCAGCATATATTTTGTAGAGCAAAGTAACAGG 1-12-032977-1 372.70854 1 65  1652.0 1424
ACTGTTCCTAAATTGAGGAAAGAACAGATATTGG 1-12-032977-1 372.70989 1 75  1664.0 1423
TTTCTCCATATGTTGCTCCAATAATTAGTACTTG 1-12-032977-1 372.72165 1 63  1656.0 2224
GATGGCACTGTGTTATCCAAATTATAGGCATCAT 1-12-032977-1 372.72288 1 60  1556.0 1231
GGGTTTCTTAAATTTCTGAGAAAGTTTTAAGGGC 1-12-032977-1 372.95296 1 64  1656.0 3332
GAAGTACAAGTACTGTGCTGAGAAAGGAAGGGTT 1-12-032977-1 373.53465 1 63  1660.0 1144
ACAACACTTACTCTGAGAGAAGAATCTGAAGGTC 1-12-032977-1 373.56906 1 68  1760.0 1411
CTCATGCCTGTATTTCCAATATTTTGGGAGGCTA 1-12-032977-1 373.60219 1 64  1552.0 2134
GGCATGCCTGTAATCCCAGTAGTTTGGGAGGGCA 1-12-032977-1 373.65743 1 64  1552.0 2344
TTATTTCTTCTACTCAACTAAGAACAGGAACTAA 1-12-032977-1 373.66776 1 83  1672.0 2212
GCTGGACCAGTTTTAGAAAGATAAATGGTACTAT 1-12-032977-1 373.7408 1 65  1556.0 1213
ATGCATCCAATTCTTATAAGAACATCCTGACCCA 1-12-032977-1 373.78377 1 64  1748.0 1234
TCATGCCCATTTCTCAGATGAGAAACTGAGGCTC 1-12-032977-1 374.00871 1 61  1652.0 2412
GAACTGCCTTTGTTCAGGAAAATATTTTCATGAG 1-12-032977-1 374.08634 1 60  1656.0 3114
TCATCACTTTTATTCATCATAATACCAGAAGTTC 1-12-032977-1 374.14218 1 64  1660.0 2412
GTCTTTCCCAAATTCCAATTAAAACATAAAGACA 1-12-032977-1 374.19748 1 68  1656.0 2324
CAGTGTAAAATACTCATTGTAAAATAGGTGATTT 1-12-032977-1 374.2194 1 67  1860.0 1112
ACTTATAATATTTTCAACTTATAATAAGCCCAAT 1-12-032977-1 374.22073 1 59  1748.0 1223
TGACTTCCTTTATTGCCATGAAAATAAATAAACG 1-12-032977-1 374.39368 1 71  1760.0 2314
CAATGTATTAATTTATGATGAGAAATAGAACTGC 1-12-032977-1 374.4793 1 66  1664.0 3413
AATATTCCTATTTTAAAACAAAGATTGGGCCGGG 1-12-032977-1 374.5292 1 80  1764.0 1121
TGAGACCCCATCTTTAAAACAATAAAATAAAACA 1-12-032977-1 374.59249 1 63  1652.0 2313
CATTCTCACACACTGCTAACAGCAGTGTAACTTG 1-12-032977-1 374.81071 1 62  1556.0 4113
AAAGAACTGTTACTAGTTAAAGAATGTTAAACAC 1-12-032977-1 374.95445 1 62  1756.0 1113
TCTTTTAGAACATTAGTTGTAAAATAGGAATATG 1-12-032977-1 375.08444 1 73  1760.0 2422
AAAATCCTGATATTCTTACAAGAATATCTTACAT 1-12-032977-1 375.1092 1 60  1852.0 1111
CAGCCTCCCAAATTGCTGGAATTACAGGCATGAG 1-12-032977-1 375.16017 1 64 Alu16r 87 1552.0 4134
CAGCCTCAGATATTATCCACAAATTTGTGGTTTT 1-12-032977-1 375.16507 1 59  1752.0 1111
GAATTACCAATATTAAATTGAGTTTAAAACATCT 1-12-032977-1 375.18805 1 67  1764.0 1312
AAAGGACACAGATTGGGGAAAGTATTTGTTTGAT 1-12-032977-1 375.2372 1 59  1748.0 1113
TTAGGTCCTAAACTATGTCCAAATTACCTATGCT 1-12-032977-1 375.30008 1 66  1656.0 1341
CCAGAACTTTTATTCTGCTAATAATAACCACTAA 1-12-032977-1 375.34264 1 59  1656.0 2213
CAAGTGCCTACTATAGTCCAAGAACTGTATACAC 1-12-032977-1 375.42733 1 63  1560.0 3232
GAAGATCCAACATTGGAGAAAATGTAAAAGCAGC 1-12-032977-1 375.45049 1 71  1668.0 3113
GGTAATCAGGTACTACACGTAATAGCAGGGCCTC 1-12-032977-1 375.4628 1 60  1652.0 3133
GTACTTCACATTCTGAAAACAGAACTGGGAAGAA 1-12-032977-1 375.52392 1 73  1760.0 2242
CTCAGGCCCATAATCCTAGCAGTTTGGGAGGCCG 1-12-032977-1 375.52791 1 61  1644.0 4241
TTTTGTCATATTCTCTGCTCAAAATAAACTTTTC 1-12-032977-1 375.62535 1 65  1860.0 2222
TTCACACTTATAATCTCAACAATTTGGGAGGCCA 1-12-032977-1 375.67246 1 59  1644.0 2241
TGTAATCCTCTTCTTTCTGTAGTAGATGTGATTT 1-12-032977-1 375.67836 1 66  1656.0 1112
TTCACTCCCATTTTAAAGACATAAGAGGAAAGTT 1-12-032977-1 376.02823 1 74  1660.0 1142
TATGTTATCCTTTTATTTTAAGATTTAGAGATAA 1-12-032977-1 376.16968 1 61  1652.0 2123
CATCCTCCTAGTCTTTCCCTAGTATTTGCATCAA 1-12-032977-1 376.35966 1 71  1756.0 2231
CTTATTCCAAAATTGACCACATAGTTGGAAGTAA 1-12-032977-1 376.48837 1 70 Line599 99 1556.0 2214
GTTCCTTCTATAATGAGACAAAATTAAGAACACT 1-12-032977-1 376.59732 1 69  1660.0 1323
ATGCTTCTTGTTTTCACTGTAGAAAACTTTCATT 1-12-032977-1 376.62228 1 61  1652.0 1123
GGAATTCCTTTATTTGCTTGAGTCTATTATAGAA 1-12-032977-1 376.65853 1 68  1660.0 2242
GACTTTGTCATATTACATATATTGTGTGAAGCTT 1-12-032977-1 377.12142 1 60  1656.0 1134
TGTAATCATATATTTTATAAAGACTGGCTGGCAC 1-12-032977-1 377.57158 1 60  1748.0 2321
CACTTTCCTGTCCTCCCTAAAATACATACACACA 1-12-032977-1 377.59276 1 65  1556.0 2323
TGGCCTCCCAAATTGTTGGGATTACAGGCGTGAG 1-12-032977-1 377.67845 1 59 Alu16r 93 1544.0 2334
GTTCTAGATGTTTTGTCATTAAAATCAGAAACCA 1-12-032977-1 377.8702 1 63  1752.0 2332
TGTGTACGTCTATTAAGTGAATTGTAGGTGTGTG 1-12-032977-1 377.93808 1 61  1552.0 2323
TACTTCCTTAATTTATTCAGAAAATAACAAGAGA 1-12-032977-1 378.07725 1 66  1756.0 2142
TGAGCCCCAATATTGGAGCTAGGATTTGGGCCCA 1-12-032977-1 378.09784 1 67  1752.0 2313
AAAGTTCCCCTTCTTCCTCCAGCATCCCATTTTC 1-12-032977-1 378.13649 1 69  1668.0 1113
TCAGTGGACAAACTGATGAAAGAAAATGATGAAC 1-12-032977-1 378.23423 1 59  1652.0 2413
GACCCCACTACATTACTGATAATTTATGCAGTGA 1-12-032977-1 378.24922 1 59  1656.0 2414
GCAGTTCTTGTCTTATGCACAGACTTCAAAATCT 1-12-032977-1 378.32057 1 64  1560.0 1312
GACTTACAGCTATTTATCAGAGTACCTGTACATG 1-12-032977-1 378.34946 1 63  1656.0 3142
TCAGTACATATAATAGAATTAATCTGTCAAGGTT 1-12-032977-1 378.47914 1 61  1656.0 1144
CTTTTCACTTTACTACCCTCAGAATGTGAGTGAT 1-12-032977-1 378.51715 1 63  1748.0 1241
GAATTCCAGATCTTGGTCTGAAAAGTGCAAATTT 1-12-032977-1 378.55649 1 64  1664.0 1112
TCAGTTTTCTTATTTCTAAGAAAAGAGGGACAAG 1-12-032977-1 378.65429 1 71  1660.0 2413
ACTGTTCCCTTGCTACCTTGAGACTAGGAATGTC 1-12-032977-1 378.73218 1 80  1568.0 1423
AATGTGCCTGTTTTCTGCATAATAAAAGTCATAA 1-12-032977-1 378.76366 1 69  1660.0 1123
CTGTGTCCCCTTTTCCATATAAAATCTCTCCTGA 1-12-032977-1 378.76923 1 61  1748.0 2413
CTCAATCAGATACTCTAATCAATATCTAATTGGA 1-12-032977-1 379.00774 1 61  1844.0 2441
TTCCCTGAGATACTGAGATCAGAAAAGGGTGGGG 1-12-032977-1 379.10838 1 59  1744.0 2244
GGCATAGATCTACTCCTGGAAGAGTAGGGATCCT 1-12-032977-1 379.10902 1 61  1652.0 1331
CTCTAGAATATATTTCTGTGAATAAAGGGATGCC 1-12-032977-1 379.30086 1 62  1752.0 3341
GTCTCTCCTATCTTTTCTCAAGTCTCTTCATATA 1-12-032977-1 379.31852 1 60  1652.0 2121
CCCTATCCTAATTTGTAATGAATGTTTGTGCAAT 1-12-032977-1 379.35539 1 65  1648.0 1223
GATTTTCTTACTTTTCCACCATTAGGAGCACAGG 1-12-032977-1 379.40439 1 63  1556.0 3122
AGGCTTAGAATTCTGGGGAAAATGTAAGAGTAGT 1-12-032977-1 379.40501 1 63  1748.0 1334
TATATTTGAATTCTTTAATCAGTTTTGGTAGTTT 1-12-032977-1 379.57218 1 67  1760.0 1114
AACCTACAAAATATATCAAGAATATGAGCACTTC 1-12-032977-1 379.5772 1 62  1660.0 1144
GAATAATAGATTTTGATTGGAGAGTGGGTATTTT 1-12-032977-1 379.61298 1 60  1760.0 1111
TCCCTCCACATTTTGACAAAAGAGTAACAAGGTC 1-12-032977-1 379.73617 1 64  1756.0 2444
CATGTTAAGGTTCTCTTCTTAGTTTAAGGGTTTT 1-12-032977-1 379.82001 1 60  1656.0 1111
ACTGTTCCAGTATTACTCACAATAGCCAAGATAT 1-12-032977-1 379.83808 1 65  1652.0 1212
GAAATTCTGTTATTTGTGACAACATAGATGAACC 1-12-032977-1 379.83943 1 62  1660.0 3111
AGAGGACCTACACTAAGTGAAATAAGCCAGGCGC 1-12-032977-1 379.83978 1 60  1652.0 1313
GCTGATCATATTCTATTATGATTATTAAAGTCTC 1-12-032977-1 379.8557 1 64  1760.0 3131
TGCCTTCCCCTTTTATCTGTAAACTCCCACCTCA 1-12-032977-1 379.91681 1 65  1652.0 2313
TTTCTTCCTAATTTATATACATTTTATTTCCTTT 1-12-032977-1 379.95008 1 60  1556.0 1113
GAGTTTCTCATTTTCATGCTAGTCTATACTTCTA 1-12-032977-1 379.99415 1 61  1756.0 2131
GTGGCTTGTATATTATTATTATTTTAAGATCAGC 1-12-032977-1 380.06547 1 65  1660.0 3233
CTGCTTGTTACATTTCAGGAATTTTGTGAACCAG 1-12-032977-1 380.08327 1 59  1548.0 4233
CAGCACCCTCTATTCTTCCCAGACTGGAATGTTG 1-12-032977-1 380.16668 1 62  1656.0 4114
CAGGCTGCAAGTTTCATTACAAGAAAGGAACCCC 1-12-032977-1 380.23251 1 73  1564.0 3333
AAGTCATCAATATTCACTTTAGATTTGGCTCTGC 1-12-032977-1 380.32689 1 63  1756.0 1132
GTTGATTCTATACTCAGAGCAGAGTGTGGCTATC 1-12-032977-1 380.3548 1 66  1760.0 3121
TTATTTCTCCTTTTAGACAAAATATAGCTAACAG 1-12-032977-1 380.38148 1 68  1756.0 2212
ATTCTATTTCTTCTTGTGTCAGTTTTGGAAAGTT 1-12-032977-1 380.46141 1 63  1652.0 1142
TAAGTTTCTAATCTTTTGAAATTTTCTGAAACTT 1-12-032977-1 380.46792 1 67  1564.0 1132
TAATTTCTATTACTAGTGAGAGAAGAACCACTTA 1-12-032977-1 380.49357 1 65  1664.0 2112
GAGAGATTTATTCTGAGCCAAATCTGAGAACCAT 1-12-032977-1 380.51512 1 64  1756.0 1233
TGTGTCCCTTTGTTCAGGCAAAAGTCAGAAGTGA 1-12-032977-1 380.56377 1 69  1556.0 2323
ACCATGCCAAGTATTGGCAAAGACTTGGAACAAC 1-12-032977-1 380.66789 1 69  1556.0 1441
AAAAGAGAGAAATTGGCCAAAAGAAAGGAACACT 1-12-032977-1 380.68055 1 59  1552.0 1111
AATAATCATCTGTTTAAGGCATAATAGCAACATA 1-12-032977-1 380.80249 1 65  1560.0 1121
TTCTATCAGACATTCAAAGAAGAATTGATACCAA 1-12-032977-1 380.85019 1 64  1748.0 2233
AATAGCTGTATATTTATTAAAGAAACTGAATTTG 1-12-032977-1 380.8885 1 61  1756.0 1121
AAAGATCAATTTCTATCATAAGTATAGATGCAAA 1-12-032977-1 380.89082 1 69  1760.0 1113
GACTGACTCCTTCTTGGCTTAGCAGCGGAAGACT 1-12-032977-1 381.05774 1 59  1548.0 1324
ACAGTCCTCAGTCTTCAGGAAAAGTAGAACAGAC 1-12-032977-1 381.07813 1 64  1656.0 1413
ATGAATCGTGTTTTGTTTACAGAATGTATCCTGT 1-12-032977-1 381.16583 1 59  1748.0 1231
AATCTGCTTGTCTTGATATTAATATAGCCACTCT 1-12-032977-1 381.16991 1 66  1660.0 1124
CTAAATCACTTTATATATAAAATATAGAAACTTT 1-12-032977-1 381.17417 1 68  1664.0 1113
AACCTTCCTACTTTGTCTTTAGTATTAAAGAAAT 1-12-032977-1 381.2768 1 69  1756.0 1144
TAAGTGCCTGTACTTTCTACAGAACGTCCATTTA 1-12-032977-1 381.28184 1 65  1664.0 2111
GGAATAGGAATTTTGGCAGAAATGTGTGAATGAG 1-12-032977-1 381.39503 1 61  1752.0 3311
TACATTCCTCTTCTATGGAGAATGTAACACCAAG 1-12-032977-1 381.40343 1 71  1660.0 2141
TACTTTCTAATAATTCATTCAATAATAGTTCTAG 1-12-032977-1 381.45791 1 61  1652.0 2142
CATGGATGAATTCTGATGACATTATGTGAAGTGA 1-12-032977-1 381.47233 1 59  1752.0 2414
TCTGTTCTTCTAATACAGATAAAATAGTTTTGGA 1-12-032977-1 381.49127 1 63  1652.0 2423
ATGATTACTATTATAGACACAAACTATGAGAAAC 1-12-032977-1 381.49196 1 65  1656.0 1231
TATTTATTTGTTTTAACATTAAAATCAGATTTCA 1-12-032977-1 381.49578 1 60  1752.0 2122
TAATTATATATACTCAGGCAAGTATCTGACATTT 1-12-032977-1 381.49835 1 67  1864.0 1112
GAGTCGTCAAATTTATAGACAGAAAATGAATGGT 1-12-032977-1 381.5198 1 60  1652.0 1441
GTAATTCCAATAATCTTTGGAGGAAAGGACAAAT 1-12-032977-1 381.61657 1 70  1560.0 1222
TGCTCTCCAAAATTAATGTTAATAAATTAAGCTT 1-12-032977-1 381.69105 1 64  1652.0 1134
AATGTTTTAATTCTGGAGGTAGAAGCAGCACAAC 1-12-032977-1 381.72448 1 69  1760.0 1123
GAGCCCCATATTTTACCCCAAGTATGAGATGGCC 1-12-032977-1 381.72849 1 69  1860.0 3134
GGGCTTCAGACACTTGTTGGAGAATAGATCAGAG 1-12-032977-1 381.80175 1 64  1752.0 3334
GGGGTATGCAAAATTATATAAACATGGGAATCTC 1-12-032977-1 381.87174 1 59  1556.0 3131
CTGGGTCCTACACTGTACCCAGAACACAACGGTA 1-12-032977-1 381.91456 1 67  1656.0 2144
CCATCTCCAATTATCCCAAGAGAAGCTGAGGCTG 1-12-032977-1 381.95072 1 63  1652.0 4134
GTATCTGTGATTATACTCATAGTCTAAGAACTAT 1-12-032977-1 381.99658 1 63  1660.0 1213
CAGGCTTGGATTTTCAGCAAAGGATGAGAAAATG 1-12-032977-1 382.22802 1 66  1756.0 4122
CTGAATCCTGTGCTCCTTGCAAAATGTCAAAAGA 1-12-032977-1 382.2777 1 63  1648.0 2422
ATTTCTCCTTTTCTTTCTCAAATTTGGGGATGTG 1-12-032977-1 382.35214 1 71  1656.0 1222
GAGAATCATATCTTAAGATAATAATATGATAGTG 1-12-032977-1 382.40449 1 65  1660.0 3131
ATTCTGCCTAGAATAAAGAGAGTAAAGGGAGGGA 1-12-032977-1 382.60263 1 65  1552.0 1224
AAACTAAAGATTTTCTGCACAGCAAAAGAAACTA 1-12-032977-1 382.61095 1 60  1656.0 1114
CCTTGTCTTATACTAAAGGAATAATAAATACCTC 1-12-032977-1 382.63638 1 65  1760.0 3133
CTTTATCCTTTTCTGTCAGGAGTGTCTGGTAATC 1-12-032977-1 382.66267 1 63  1652.0 3122
TTTCTTCTGAAAATAACAATAATATAGAATATTT 1-12-032977-1 382.77797 1 63  1656.0 1112
GAAGGCCACATTTTACACCAATAAAAGGACTATA 1-12-032977-1 382.84299 1 67  1664.0 2121
CAGAGCAAAATATTCAATTTAGTATTAGTACAAA 1-12-032977-1 382.93782 1 60  1848.0 2223
TCAGTCCCTATCCTCTTCATAGCACTGATAATTT 1-12-032977-1 382.93947 1 64  1560.0 1112
AATGTTCATACAATGAACATAGAATGTTCAATGT 1-12-032977-1 382.96002 1 61  1656.0 1123
TACATTTTCAGTTTCCATTAAATAAAGGAGTCTA 1-12-032977-1 382.97004 1 65  1656.0 2131
TTACTTCCAATTATGTGGTCAATTTTAGAATAAG 1-12-032977-1 383.1082 1 70 Line599r 93 1656.0 2214
TAGAAGTCCATACTAAGATAAATACATGAGTGGC 1-12-032977-1 383.30687 1 61  1752.0 2131
GGGCCTCACATATTCTAAAGAGTCTGTAAAAGTG 1-12-032977-1 383.58247 1 62  1752.0 3334
TACTTTCATATTTTGTTCCTAATGTGAATGGTTT 1-12-032977-1 383.62326 1 61  1756.0 1114
AAGGGACATATTTTCATTTCAATATAGATCCACA 1-12-032977-1 383.66902 1 71  1860.0 1133
TTCCTTCCAACATTTCTATTAGTGTAAAATTTAT 1-12-032977-1 383.68034 1 64  1652.0 1211
ACACTACACATATTACTGGGAGAAATTGAGCATG 1-12-032977-1 383.68653 1 68  1756.0 1414
AGTTTCCCATTTATTACATGAGTATAATAAAGCA 1-12-032977-1 383.73461 1 60  1648.0 1322
TCATCTGGTTTTCTTACAAGAAAATGGGGAGAAC 1-12-032977-1 383.7663 1 65  1756.0 2412
TCACTTTGGCTGCTGTGAGAAGAATAGGCTAAAG 1-12-032977-1 383.82665 1 59  1648.0 2414
CAGGTCTGCCTTCTTTACAAAGTAGAGGGGCGAT 1-12-032977-1 384.02372 1 62  1652.0 1243
GACTGTAGTAATTTGTAACAAAGATAAGAAAATT 1-12-032977-1 384.02664 1 64  1660.0 1122
AGATGTCAGTTATTAATGAGAGTCTGGTAACCTG 1-12-032977-1 384.03138 1 66  1656.0 1312
TAAGAACCTTTACTATATTAATAATAAGTGTAAA 1-12-032977-1 384.03504 1 63  1656.0 2113
GATATATCTTTGCTCAACAAAAGATGGGAAACAA 1-12-032977-1 384.10144 1 64  1556.0 2232
CAAAATCTTCTATTATTTATAGAAAAGTGGCTCT 1-12-032977-1 384.11236 1 64  1660.0 1313
AAATCTTCTATTATTTATAGAAAAGTGGCTCTAT 1-12-032977-1 384.11238 1 64  1660.0 1112
TTAACATCAATACTCCTGCAAAGATTAGAACAAG 1-12-032977-1 384.12099 1 65  1752.0 2211
TGTAATCCTACATTTATTTTAAACTTGTTTAATG 1-12-032977-1 384.13179 1 60  1648.0 2321
GGGTCTCCTATTCTTTAGAAAGAACCTAATATGT 1-12-032977-1 384.14623 1 66  1756.0 1412
TGTTATCCTCTATTATTCTCATTTTATGGATGAG 1-12-032977-1 384.21557 1 61  1548.0 2322
CCAGAACACAATTTGTTTACAATATAGTTATTAA 1-12-032977-1 384.26327 1 64  1756.0 2211
CAGATAATTATATTTCCTTTAGAATATGATGGCA 1-12-032977-1 384.29356 1 67  1856.0 2344
TGAGCTTCGATCTTACCTGTAAAGTAGGAATTGA 1-12-032977-1 384.31252 1 74  1664.0 2313
CAGCTAGCTGTAATGAACCTAGAACTGGAAGTCA 1-12-032977-1 384.3622 1 62  1556.0 2314
TCACCACTCCTATTCAACATAGTGTTGGAAGTTC 1-12-032977-1 384.47558 1 66 Line1990 99 1660.0 2414
CGACTGGCCCTTCTGTTAAGAGAAAGAGAAGAAG 1-12-032977-1 384.52785 1 60  1648.0 4224
TTTGGTCCCTTATTGTTTAAATAATTAGAGGGAA 1-12-032977-1 384.53176 1 65  1648.0 2223
GAGATGATGAAATTGTTCTGAAATTAGGTAGTGG 1-12-032977-1 384.8478 1 60  1656.0 3131
CACCCTCCTGTCTTCAATGCAATATTTCAATTAA 1-12-032977-1 384.87328 1 65  1656.0 2211
ATCTTCTCTGTTTTGTATTCAGATTTAGAGCTGC 1-12-032977-1 384.99833 1 64  1656.0 1242
GAGGAATCATTGTTTTGAAGAGAAACAGAACTTA 1-12-032977-1 385.01216 1 62  1560.0 2113
CCCGTTCTTGTATTCTTATCAACATTGAATATCA 1-12-032977-1 385.06748 1 68  1656.0 2312
GTGAAGCCTGTACTGAGTGTATACTATGAAGCCA 1-12-032977-1 385.07844 1 62  1552.0 2334
TCACTAACATTCCTAGGCAAAATCTAGGAGAATC 1-12-032977-1 385.11249 1 61  1556.0 2414
CCAGCACTGCTTTTCAGAGAAAGATAGGCCCTGT 1-12-032977-1 385.11938 1 66  1656.0 1413
TGAATATACATATTGCATTAAACAGTGGCACTTA 1-12-032977-1 385.16626 1 61  1656.0 2113
GGTGTCAGAATACTAGAGACAAAGTATGTAAAAC 1-12-032977-1 385.16821 1 63  1756.0 3222
TGGTGTCATTTGCTTTTAAGAGTATAGAAGAAAA 1-12-032977-1 385.26456 1 62  1648.0 2222
GAAAGGCACATTCTATTCAAAGTCTGGAGATTAG 1-12-032977-1 385.26754 1 59  1756.0 3111
GAGACTCTTCTATTATCCAAAGAATGAAAGAGGA 1-12-032977-1 385.30162 1 61  1752.0 2442
TAAACTCCAATATTCACCGAAGTCTTTGCAATCT 1-12-032977-1 385.30994 1 70  1760.0 1312
AAACTTCAGAATTTAAATTTAAAATTCCACCCTG 1-12-032977-1 385.35377 1 67  1760.0 1114
AATATTCTCATCCTTTTAGTAATACAGGTTCCTA 1-12-032977-1 385.44263 1 71  1660.0 1121
TGAGTAAAATTATTAAATGAAAGAAATGAACGTA 1-12-032977-1 385.50143 1 62  1556.0 2143
AGTGGCTATAGATTGCATAAATAATAGGAATATT 1-12-032977-1 385.53699 1 64  1656.0 1121
GTAACTCATAAATTATTAATAAACTCGAAACTTC 1-12-032977-1 385.60727 1 72  1672.0 3113
TCATTCCATATTCTCCAATAAAACTGTGAGAGCC 1-12-032977-1 385.6789 1 67  1756.0 2412
CTAGGTCCTTTCCTGCAAGCAGTGTGGGGATGTG 1-12-032977-1 385.78218 1 71  1560.0 4141
GAGCTCAGGAGTTTGAGACTAGTCTAGGTAATAT 1-12-032977-1 385.82872 1 60  1656.0 1212
GATGTGAGACTTTTAGTGCTAAAATCAGGGCAAG 1-12-032977-1 386.09172 1 60  1752.0 3123
ATTGTCTGTCTCTTTCTGCTAGAATATGACCTCC 1-12-032977-1 386.11698 1 66  1660.0 1223
TCAGTTTTCTTATTCCCAAGAGGAGCAGAAATTG 1-12-032977-1 386.19313 1 61  1556.0 2413
TTTGTTCGTTTGTTTGTTGCAATACAGGGTCTCT 1-12-032977-1 386.21284 1 72  1560.0 1313
CTCACACCTATAATTCCAGCAATTTGGGAGGCCA 1-12-032977-1 386.23956 1 64 Alu16 87 1648.0 2334
TAATTTACATTTCTCTGACTAATGTGAGAGTTTG 1-12-032977-1 386.28958 1 64  1660.0 2112
GTAGGATTAATATTAGCCACAAGATTAGAAATGA 1-12-032977-1 386.31561 1 62  1756.0 2412
TGTGTGGCTCTTTTCAGTTTATTACATGAAGGAG 1-12-032977-1 386.36359 1 62  1552.0 2323
GAGGTTCCTGTAATATTACAAAACTAATACTACA 1-12-032977-1 386.64408 1 65  1560.0 2321
ACTTGTCCTTTCTTGTTTCAAGTATTTGCAGTTC 1-12-032977-1 386.73928 1 68  1660.0 1422
AAAATTCTGAGTTTAATTCAAATGTATGCCAATA 1-12-032977-1 386.83907 1 63  1656.0 1111
TCTTCTCCCAAATTTTCCTTAGTATTTTACCCTG 1-12-032977-1 387.07722 1 66  1752.0 2422
GAGTATTCTAAATTATGTTCAACAGTTGAAGCAA 1-12-032977-1 387.30624 1 60  1552.0 2234
CTCATGCCTGTAATCACAGAAGTTTGGGAGGCCA 1-12-032977-1 387.31017 1 63 Alu16 87 1548.0 2334
CCAGGGGCAATTCTCTTTGTATAATGTGGATTAT 1-12-032977-1 387.44133 1 59  1752.0 1211
CTTATTTGTAAAATGAGAATAATAAAGGTAACTA 1-12-032977-1 387.57581 1 59  1552.0 2132
GGGGAGTGAACTCTGGACTCAGTTTAGGAGCACC 1-12-032977-1 387.70545 1 64  1656.0 3323
CGGCCTCCCAAATTGTTGGAATTACAGGTGTGAG 1-12-032977-1 387.79272 1 59 Alu16r 87 1544.0 4241
GACTTCCCCACTTTCCATTCATTAGAAGAATGCA 1-12-032977-1 387.81248 1 64  1556.0 2341
CACGAGAAGATACTGAGTTTAATTTAGGTTACAT 1-12-032977-1 387.93783 1 59  1748.0 1232
ATGTCTCCACTAATTTGGAGAATCTTTGATCTTG 1-12-032977-1 387.95706 1 62  1552.0 1232
CACTATCTTAGATTTAATGAAATTTAGTAATGTC 1-12-032977-1 388.02703 1 69  1664.0 3141
GCAAGACCTATTTTGATAGGAGTCTGATGAATGA 1-12-032977-1 388.13926 1 61  1756.0 2412
CCATTATTGACACTTGACACAGTAAGGGAGCTAC 1-12-032977-1 388.14342 1 62  1656.0 3213
ACAGTGATGACTCTCTTGTCAGAATCTGTAACTA 1-12-032977-1 388.2406 1 60  1752.0 1413
AGAATGCTCTTTCTAAAATTAAAATCTGATTATA 1-12-032977-1 388.29631 1 64  1752.0 1311
CACATTCTTGTCTTTTATAAAATATATATATTTT 1-12-032977-1 388.30206 1 63  1660.0 1111
TTTCATCAGATTCTCACTGGAGTTTATGACCTAA 1-12-032977-1 388.33928 1 71  1756.0 2213
GAAAATGCACTACTATTGAAAACATTGGAAAGAT 1-12-032977-1 388.41728 1 68  1660.0 1242
ATAGTCCCTGTCTTTGAGGGATTATCAGCCCCAT 1-12-032977-1 388.44264 1 62  1552.0 1213
AAGGGAGCATTATTCTTTGCAAAATAAGACCATG 1-12-032977-1 388.50446 1 69  1760.0 1133
TTTCTTCCTGTCTTTTATGAAATCTACCCAAAAC 1-12-032977-1 388.52384 1 61  1552.0 2224
GCAAGAAATATCTTAGTAGGAAAAGGGGAAACCC 1-12-032977-1 388.53059 1 61  1656.0 3332
TTCGTTTATGTACTGAACATAATCTTAGTACCTC 1-12-032977-1 388.56544 1 67  1660.0 2243
TGAAACCTTAAAATATAAGAAATATAGAAATACA 1-12-032977-1 388.56609 1 60  1652.0 2311
GTGTGCTAAATATTTGATAGAGCATAGGGAAATT 1-12-032977-1 388.59532 1 60  1752.0 1122
GTGGTCCCCAGATTTTAGAGAGTAAGGGCTTAAT 1-12-032977-1 388.69961 1 67  1652.0 1221
TATGGTCTAACTTTTACTGGAGTGTATACCCTTG 1-12-032977-1 388.84197 1 60  1656.0 2123
AAATATCCTTTATTTTATGAAAGAATTGTTATTA 1-12-032977-1 388.94501 1 60  1556.0 1112
TAACTCCTCATTTTATTTGCAGAGTTGGAGATAA 1-12-032977-1 388.96524 1 70  1760.0 2114
AATGAAACTAAAATAAAATTAGGATAGGTATTGA 1-12-032977-1 389.03056 1 60  1556.0 1123
GTTGTTTCTCTTATTTAAAGAATAAATGAGGCCA 1-12-032977-1 389.06272 1 64  1556.0 2334
GAATATTGTAGATTTATGGGAGATTTGGAGAGAC 1-12-032977-1 389.07362 1 63  1660.0 3112
ACCACTGTTAAATTTCTCACAATTTAGGGAATTC 1-12-032977-1 389.19116 1 64  1660.0 1441
CAGCCTCCCAAATTGGTGGTATTACAGGTGTGAG 1-12-032977-1 389.2379 1 60  1548.0 4134
AAATTTTATGTATTCAGCTAAAGACCTGAAGTTT 1-12-032977-1 389.28774 1 61  1560.0 1112
TTCTCTCCAAATTTTAGTAAAATATAAGCAACGT 1-12-032977-1 389.31328 1 70  1752.0 1432
CAGTTTCTTATTATAGATAAAGAAACTGAGACCT 1-12-032977-1 389.3331 1 64  1652.0 1332
TTACTGATATTTCTAATTCAAATTTAGGATTGCA 1-12-032977-1 389.39027 1 59  1648.0 2214
AAATCTCAAATACTCGGAAGAGTATATAACAGAT 1-12-032977-1 389.41692 1 66  1856.0 1112
TAATGTCAGATTCTTTGTTAATTAAATGATTTGC 1-12-032977-1 389.44596 1 63  1660.0 2112
CCTGTTCATCTGTTGTATTTAGAAGTGGTATTCT 1-12-032977-1 389.45998 1 69  1556.0 1311
AAGTCAACTTTTATCTTGTAAAAGTTGGAACAGA 1-12-032977-1 389.4985 1 61  1552.0 1132
GTAGTAACTATCCTCAGAAAATAATTTGAGTTCC 1-12-032977-1 389.50811 1 64  1664.0 3213
AAAGTGCTGTTATTAACTTTAAAATCTTAGAAAA 1-12-032977-1 389.555 1 61  1752.0 1113
AAAGTTATTATCCTATTTTAAATATGGGGAAAAT 1-12-032977-1 389.5798 1 73  1764.0 1113
GATGTTTACCTTCTGGCAATAGGAAGTGGACTCC 1-12-032977-1 389.62304 1 61  1560.0 3123
GATGTGCAAATAATAAATCAAAACTGGGACAAGA 1-12-032977-1 389.63267 1 66  1656.0 2422
GAAGAGACTGTCCTTACCCCAGTGTATGTTCTTG 1-12-032977-1 389.6854 1 60  1564.0 3113
GGTGTTCTAATGTTTTGAGCAGAAGGCATCCTTA 1-12-032977-1 389.7583 1 61  1656.0 2113
TCTACTGAAATTTTAGTGGGAGTTTTGGAGAGAG 1-12-032977-1 389.86642 1 61  1744.0 2421
TAGGATAGTATTCTTGAAGTAAAAGTAGCAAATA 1-12-032977-1 389.89824 1 64  1756.0 2122
GGGCAGAGAATATTATTTAGAAACTAAGATCTGG 1-12-032977-1 389.92279 1 60  1752.0 3334
ATAGTTCGAATACTGAGTTCAGAAATTGCTTGTG 1-12-032977-1 389.93132 1 68  1756.0 1213
TTTTCCCTTCTTTTATATACAAAATATAACATGC 1-12-032977-1 389.93484 1 59  1752.0 2222
AGCTCTCCCCTATTTCTCTTAGAATATCTTTAAG 1-12-032977-1 389.98898 1 59  1744.0 1342
TGAGTGCCTATTATATATAAAACAGTGGTTTGTA 1-12-032977-1 390.02197 1 64  1556.0 2141
TGTGATAATACATTAGGTGGAATAGTAGAAGTCA 1-12-032977-1 390.02648 1 63  1652.0 2314
TGAGTTCCAGTTTTCTTCTCAGAACAAAGAATAT 1-12-032977-1 390.10968 1 68  1660.0 1212
AAAGTGCTTACATTGTCTCAAGCAATTCAGCTTG 1-12-032977-1 390.12832 1 60  1560.0 1113
CTCACGCCTGTAATCCCAACAGTTTGGGAGGCCA 1-12-032977-1 390.24357 1 59 Alu16 93 1544.0 2334
AGTATAATTATGCTAGCATAAATAATTGAGCTGC 1-12-032977-1 390.24659 1 59  1652.0 1321
AAATGACATATTTTAATATGAGTCTAGACTGGTG 1-12-032977-1 390.30148 1 60  1756.0 1112
ATGGTAATTATATTTCTTTCAAAGTCAGCTATAC 1-12-032977-1 390.32088 1 59  1752.0 1233
TTATTACAATTACTATGTTCAATGTAGGACTGGG 1-12-032977-1 390.38788 1 66  1652.0 2212
TATCTTCCTTTCCTGTAGGGAGAACCCTAGTTCC 1-12-032977-1 390.41176 1 61  1556.0 2124
ATTTGTTTTATTCTACAATAAATATAAGATAGTT 1-12-032977-1 390.41233 1 68  1856.0 1142
GAACTAGTACTACTTCAGCTAGTAAAGGAAAAGC 1-12-032977-1 390.48712 1 66  1664.0 3114
GAGCTTTCCTTCCTCTAGGCAGAATTAGATAGAA 1-12-032977-1 390.50393 1 62  1652.0 2242
GGAATTCACAGACTGTCCATAATACTGTAATAGC 1-12-032977-1 390.50443 1 67  1660.0 3311
AAAACTCTATTATTATTATTAATAGAGACAGTAA 1-12-032977-1 390.60587 1 61  1656.0 1111
TTCTTTCCTCTTTTGTTATAAGTGTCTCAAAAGC 1-12-032977-1 390.68909 1 68  1656.0 2242
TGGAATCATACTTTTAGCACAGAATCTGCACAAG 1-12-032977-1 390.70789 1 69  1752.0 2331
AGGTATCCTACTATGAAAACAGAATAAGAAAGTC 1-12-032977-1 390.7245 1 73  1664.0 1332
GGTTTTCCTCTCCTTTTAAGAAAATTAGTTAAGA 1-12-032977-1 390.76918 1 66  1652.0 2422
ATCTTACTTACTTTAACTGTAAAATACAAATATT 1-12-032977-1 390.78554 1 66  1756.0 1121
TAGGGCTTATTTCTAGCCCTAGAGTGGGAATAAT 1-12-032977-1 390.79277 1 60  1648.0 1221
GAAGTGTGGTTACTTTGTGGAATATCTGGAAGTG 1-12-032977-1 390.95043 1 62  1760.0 3113
CATAAGCATTTATTGTGGTTAGTATTTAAACCCA 1-12-032977-1 390.96633 1 63  1752.0 2333
GTAGCTCTTATTATAGATTGAACATCCAAAATGC 1-12-032977-1 390.97613 1 64  1664.0 3213
GATATTCCAAAATTTTAATAAATCTGAAATCAGA 1-12-032977-1 390.9777 1 66  1656.0 2423
CAGCTTTTCATTCTCTTTATAATAGTTGCTCCAG 1-12-032977-1 391.02263 1 60  1748.0 4134
GGCTTGCCTATGTTAGTGGAAGAAACAAAATGGA 1-12-032977-1 391.03253 1 63  1652.0 2441
ACTATTCTTTTACTGAGTATAGTACTATTACCAG 1-12-032977-1 391.05631 1 61  1648.0 1421
TTATTCCTTATTTTGGACACAGTAGACAATTTTG 1-12-032977-1 391.07172 1 64  1760.0 2212
AAATATCTGATGTTTAAATTAAACTAGTATTCAT 1-12-032977-1 391.07375 1 61  1652.0 1112
AAGTTTCATTTTATTGTTCTAAAATGGTCTCTAT 1-12-032977-1 391.12907 1 62  1656.0 1132
GTTGTAGTCATGTTATTCAAAGTAACAGAAAAGT 1-12-032977-1 391.15091 1 59  1648.0 1422
GGCACACATATATTGACTTGAAGATGACAGCATC 1-12-032977-1 391.22067 1 61  1756.0 3123
TCGTTACCTCTTCTTCTTATAGCATAAGCATAAT 1-12-032977-1 391.25153 1 67  1652.0 1221
TTGTTTCAGACACTAACATTAAAATGTCCCCTTC 1-12-032977-1 391.25502 1 62  1756.0 2232
AGACTGGGTAATTTATAAAGAAAATAGGTTTATT 1-12-032977-1 391.36104 1 63  1756.0 1121
GAATCTAAGACAATAATCTAAACATAGGAAAACT 1-12-032977-1 391.39478 1 59  1556.0 1322
GAGAATGCTATACTGAGGACAGTACAAGATGTGT 1-12-032977-1 391.49668 1 70  1764.0 1414
ATGTTTTCTATTTTAGAAATAAAACGTGAAAACA 1-12-032977-1 391.58383 1 72  1756.0 1232
AAAATCTCAGTTCTATTTTAAATTTTAGATGTTT 1-12-032977-1 391.60289 1 59  1656.0 1111
CCATGACCACTTCTTTCTGGAAAATTCCCACAGT 1-12-032977-1 391.76578 1 60  1748.0 1423
CTTCTTCCTCTTTTAATGAAAGGAGACAAATGGG 1-12-032977-1 392.1967 1 65  1552.0 4224
AAAGCTAGACTTTTGGACATAGACTGGGGCCGTA 1-12-032977-1 392.27511 1 62  1656.0 1113
CACTTTCATATACTACATGAAACACTGCTCTTAC 1-12-032977-1 392.29926 1 61  1656.0 3211
GTCTTCTATACTCTGAATACAGGAGGGGAACTTT 1-12-032977-1 392.3167 1 64  1560.0 1113
CCACAACAGATTTTCAGTGTAGTATGGCATTAAA 1-12-032977-2 392.50313 1 62  1848.0 2221
TATTTTCAATTTCTGAGAACAGAAATTGACTTAA 1-12-032977-2 392.51576 1 64  1652.0 2122
AGGAGTCCCATTTTCTTCAGATTAGATGAAATAA 1-12-032977-2 392.53335 1 69  1656.0 1331
CACATTGTATTTCTACATACAGAACTGGTTCATT 1-12-032977-2 392.78163 1 61  1652.0 1123
ATGTTTCATAGTTTTCTGAGAAAACATCTAGCCA 1-12-032977-2 392.81348 1 60  1648.0 1232
AGGACTCATCTGTTCAGGTGAGAAATGGAACCAA 1-12-032977-2 393.04611 1 69  1552.0 1331
TTCCCTCCAATACTGGTAGCAGAACACCGGGAGC 1-12-032977-2 393.10383 1 60  1748.0 2244
TTCCTGCCCAGACTCTGACCAAAATAATCTCCAG 1-12-032977-2 393.11778 1 62  1748.0 2244
ACTATTCTAAGTCTTTTGTAAATATTAACTCATT 1-12-032977-2 393.19831 1 60  1748.0 1123
GTGTTCTCCATTCTCAGTGAAGAACTGGCTTAAT 1-12-032977-2 393.30777 1 61  1748.0 1221
GGGTCTCCTAAACTCCCCTAAGCACTGGCCAGCC 1-12-032977-2 393.41184 1 63  1552.0 3332
GGTATTCATATGTTTGTTTAAATGTAGGTTGACC 1-12-032977-2 393.483 1 70  1660.0 3321
TAGCTTGTTACACTGCAATAAATAATTGAAACTC 1-12-032977-2 393.5214 1 65  1660.0 2134
CAGGTGGAGACTCTCTGAGCAGAATGAGATGAGC 1-12-032977-2 393.52509 1 61  1752.0 3424
CAGCTTCCAAGTCTAGAGAAAAGAAGTGAAAATC 1-12-032977-2 393.58676 1 69  1560.0 3122
ATCATCCCCTTATTTCAGTGAAAATGGAAATTGA 1-12-032977-2 393.66326 1 70  1756.0 1241
TGAGTCATTTTCCTACACCCAGAACTGGGAAGTC 1-12-032977-2 393.75607 1 59  1556.0 2313
TGACTTCGAAAACTGGGTTAAGACTAGAACCTCC 1-12-032977-2 393.80649 1 70  1664.0 2314
TGGTTCCTAATATTGCTATCAGTAAACACACCCA 1-12-032977-2 393.84114 1 61  1748.0 2332
ATAATTTGTATTCTGAAAGGAGAATTTGTAGGTG 1-12-032977-2 393.85725 1 69  1860.0 1211
AGAGTTCAATTTCTCATTGTAGATTCAGTAACTT 1-12-032977-2 393.97892 1 67  1656.0 1132
AAACTACAGAAATTAAATAGAGTACAGTCAATTC 1-12-032977-2 394.00074 1 62  1664.0 1114
TTTTGTCCATTATTTCTTCAAGTATGTTTTCTTC 1-12-032977-2 394.05201 1 63  1756.0 2222
CGGCCTCCCAAATTGCTTGGATTATAGGTGTGAG 1-12-032977-2 394.13283 1 64 Alu16r 87 1648.0 4241
CATTTTACATTTCTACCAGCAATGTATGAGTGTT 1-12-032977-2 394.25761 1 65  1656.0 1141
ATCATTTGAAAATTCCACTCAGATTTGGAAGAAA 1-12-032977-2 394.37832 1 64  1648.0 1241
ACTGTGGGAATTTTCCAGAAAGAAGTGGTCATGG 1-12-032977-2 394.57139 1 60  1748.0 1423
TCAGGTCACCTTCTGTTAGTAGACTAAATGCTTC 1-12-032977-2 394.7241 1 61  1660.0 2413
GCATTTACAATTCTACCTGAAATGTATGAGTTAC 1-12-032977-2 394.83923 1 72  1768.0 3211
TGGCCTCCGAAATTATTAGGATTACAGGTGTCAG 1-12-032977-2 394.93869 1 59  1544.0 2334
CAAGATCCCACTCTTCATGAAGTTTACAAGACTC 1-12-032977-2 394.99443 1 67  1664.0 3132
ACAAATCGTCTTTTATACCTAAATTAGTTTAAAC 1-12-032977-2 395.11442 1 59  1652.0 1411
TGCTTTCTTATTCTCATCTTAAAGTCCTACCAGC 1-12-032977-2 395.15819 1 68  1756.0 2342
TAACAGAGCATACTGTGTATAAACTAGGCATGGA 1-12-032977-2 395.19347 1 60  1752.0 2114
GTGGAATCTGTGCTGCTTTTAATAATAGAACCTT 1-12-032977-2 395.19809 1 63  1556.0 1133
GAGCATCTGATCTTCCTCTGAATCTCAGAATACA 1-12-032977-2 395.22254 1 64  1652.0 2321
CCTTCTGCTTTATTCTATGGAAAAGAAGGCCTGG 1-12-032977-2 395.22774 1 62  1652.0 4413
AGAAATCCTTTTCTTGGCTGAGTACTGTGGCTCA 1-12-032977-2 395.30006 1 65  1656.0 1311
CAATACCAAATGCTGGAAATAATATAGAGATACA 1-12-032977-2 395.48996 1 60  1752.0 2321
TATAAACCCATGCTTATTTTAATATACATACAGA 1-12-032977-2 395.50963 1 63  1752.0 2121
ATGTGCCATATATTGTATTAAGTACTGCACATAC 1-12-032977-2 395.60374 1 61  1752.0 1232
ACATCTCATTTACTCTGTGAAGACTCATAACTGT 1-12-032977-2 395.60759 1 64  1656.0 1412
TGCTCTAATATTTTCATCCCATAGTACGACCTCA 1-12-032977-2 395.62663 1 60  1652.0 2313
TTGCCACGTACATTGTTTGGAGAATACCAGTTCC 1-12-032977-2 395.65016 1 59  1752.0 2234
GGGATACTCAAATTACTTGGAGAATAATAATTCC 1-12-032977-2 395.66298 1 65  1760.0 3311
ATAGTTTTCATACTTATTATAAATTTTGAAAGTC 1-12-032977-2 395.88405 1 71  1764.0 1213
TTAGTACCTAATCTAGGTACATACTACGTGTGTC 1-12-032977-2 396.28879 1 63  1560.0 2213
AGAACACCTTTCTTTTGTATAAAGTGGGATCTCG 1-12-032977-2 396.35033 1 67  1556.0 1311
CCCTTTCCTGTCCTGAAATGAAATTCAGAGATAA 1-12-032977-2 396.66322 1 66  1552.0 2212
TGTTTGCATATATTAACCAAAATTTTGCCTCTCC 1-12-032977-2 396.71961 1 64  1756.0 2322
CATGTTCTATTTATGTAACAAATACATGTACCCC 1-12-032977-2 396.9035 1 67  1560.0 3333
AATAATCCTTTATTGATATTATAAATGGCAAGTA 1-12-032977-2 396.96037 1 65  1556.0 1121
TTCTGTCATAGATTAACCATAAATTATAAAACAA 1-12-032977-2 396.98246 1 61  1648.0 2232
ACACTTAATAGTTTGTCAATATTTTAGGATATTG 1-12-032977-2 397.03481 1 62  1560.0 1414
CCTGACCATACATTTTATTTAACATATGAAATGC 1-12-032977-2 397.0518 1 69  1660.0 3412
TACAAACTCAATTTTCTTATAGAAAAGGAAGGAT 1-12-032977-2 397.06377 1 66  1652.0 1244
GTGATCACTCTATTTTATTTAGTACAGGTATCCA 1-12-032977-2 397.07145 1 66  1656.0 2331
TCATTTCCCTTTCTCCCATGAATATATATAGGGT 1-12-032977-2 397.12553 1 68  1756.0 1444
CATGGATCTAGACTTCTTAAAAGACTGGACATTC 1-12-032977-2 397.17096 1 62  1560.0 3112
TAAATGTCAATATTTAAAATATACTATGACTTTT 1-12-032977-2 397.1744 1 60  1660.0 1111
TTTGTTCCAATATTTGGTTAAACACCAAATATTG 1-12-032977-2 397.28716 1 66  1656.0 2223
CTTATTTATTTATTTATTTAAATAAAAGAGATGA 1-12-032977-2 397.30911 1 62  1652.0 2412
TATTTTCATTTTATAGATAAAGAAAATTAAGCTC 1-12-032977-2 397.38198 1 61  1560.0 2122
GGAGTTGGAACTCTACGAGGAGAGTGAGATGATG 1-12-032977-2 397.42398 1 62  1656.0 3313
AAAGTTTTGGTACTTAAAACAGTTTGAGAAACAT 1-12-032977-2 397.44302 1 65  1656.0 1113
AATCCTCATCTTTTAGTTGAAGAATAAGGCTTAA 1-12-032977-2 397.51142 1 66  1756.0 1124
GATGGTCCCCTTCTGTAGCCAGAAACACTAGCTG 1-12-032977-2 397.52474 1 62  1656.0 3123
TCAAGTCTTATTATTTAAGAAATACATTTACAAG 1-12-032977-2 397.62005 1 59  1652.0 2411
GAGAAACCCAGTCTCTTCTGAAAATACAAAATTA 1-12-032977-2 397.67467 1 67  1764.0 2112
TAAGCACCAATTTTAGAACAAGAAAAGGCTACTG 1-12-032977-2 397.73097 1 73  1764.0 2113
TAGTTCAAGCTTTTGTATTCAAAATGAGAATCCA 1-12-032977-2 397.83091 1 60  1748.0 2132
AAAATTAAAATATTTTGCACAGCAAATGACACTA 1-12-032977-2 397.94146 1 61  1656.0 1111
TTCATTCCTATCCTCACCTCAATTTTATCACAAT 1-12-032977-2 398.00877 1 66  1652.0 1223
AATGTGTAGACTTTACTCAAAGTAATTGAACTAT 1-12-032977-2 398.02566 1 64  1656.0 1123
GAAGTCACTATAATGTTTTGAGCAAGGGAAGCAA 1-12-032977-2 398.27756 1 67  1564.0 2234
CCCCTTTCTCTATTACAGAGATAAGAAGACTATG 1-12-032977-2 398.28503 1 60  1552.0 4121
GTACATCTTCTATTTCATTAAATATTACACATTA 1-12-032977-2 398.37439 1 63  1760.0 2112
ATAAGGCTGACTCTTTGAGTAGAAGAGGATGGGA 1-12-032977-2 398.40617 1 62  1648.0 1211
GAGAGGCCTAGTATTGAGGAAGAGTAGTCACCTA 1-12-032977-2 398.45516 1 61  1560.0 2133
TTTGTTCACAAATTGCTGACAGTGTAATAAAGGA 1-12-032977-2 398.77666 1 66  1652.0 2223
AAAGATCAGGTTTTCAACATAGAAAAGATAACAT 1-12-032977-2 398.90889 1 64  1656.0 1113
ATAGAGCCCAAAATGCATGAAATAGCAGAATCAA 1-12-032977-2 398.9349 1 60  1548.0 1213
TAAATTCTGAATCTCAGTGTAACATGTTAACTGG 1-12-032977-2 399.05125 1 66  1660.0 2111
TTAGTAGCTAAATTCCTACCAAAATGTGCTTCTT 1-12-032977-2 399.05508 1 64  1756.0 1131
AGACACCATATATTCATTTCAATCTTTGAAGCGA 1-12-032977-2 399.08129 1 66  1752.0 1314
AGACAGTCTGTGTTAATAGCAATATAGGATATCA 1-12-032977-2 399.08625 1 64  1656.0 1314
GCAAATTGTTTACTGATTTAAACAGTGGAATTTA 1-12-032977-2 399.1284 1 62  1560.0 2111
GGTCTTCCTAATTTTAAACTAGTTTCTGAGAACC 1-12-032977-2 399.13214 1 72  1660.0 3322
GAATTTCTTAAATTGAATTTAATCTTAGACTCAC 1-12-032977-2 399.13718 1 69  1664.0 3112
ATTGCCTGTCTTTTACCAGAAGATTTAGAAGTTA 1-12-032977-2 399.14254 1 59  1652.0 1223
GCCACACCGTTGTTTAGGGTAGAATAGGCTGTGT 1-12-032977-2 399.18891 1 63  1652.0 1414
TAATTTGATATGCTGGCAATAAAAGGGGAACAAG 1-12-032977-2 399.19779 1 73  1664.0 2112
GCTGTTACTATATTTGACAAAGAACGAGATGAAG 1-12-032977-2 399.2264 1 73  1760.0 3423
ATTGTTCTTTTATTATCTCTAACATATTTAGATT 1-12-032977-2 399.34795 1 65  1656.0 1124
CTGTGGCCTTTACTAAAAGCATTATAAGTCCTTA 1-12-032977-2 399.43551 1 63  1656.0 2113
TTTTGTCCTGTACTGTTTATAATTTAAACATAAT 1-12-032977-2 399.46947 1 61  1648.0 1221
CCTATTCCTCTTCTCTTTCCATACTCTCAAGTGC 1-12-032977-2 399.49119 1 62  1556.0 3414
ACTTTTCAGGTTCTTGTCACAATCTATGCTGATT 1-12-032977-2 399.50245 1 61  1648.0 1124
GAAGATCGTGTTTTAAGGAGAAAGTGGTCAACTA 1-12-032977-2 399.54815 1 66  1664.0 2132
GGGATTCTTAAACTTTAGTAAGTATAAAAGTCCC 1-12-032977-2 399.55747 1 68  1760.0 3331
AAGCTTTAGATTCTAGATATAGTAACTGGAGCAC 1-12-032977-2 399.60547 1 61  1752.0 1134
CGTTTGCATACTCTTAGGAAAGTATAAGTAGAAA 1-12-032977-2 399.69546 1 67  1752.0 2224
AGTGTCCCCATTTTACAGATAGTAAACCTAAGGC 1-12-032977-2 399.8057 1 67  1756.0 1323
ACTACCACTTTATTCACCAGAGTTTCCGAACCCC 1-12-032977-2 399.96447 1 63  1652.0 1421
CAGTGTCACATTTTAAGAAGAGAATAAGGGATAA 1-12-032977-2 399.9838 1 68  1856.0 2212
GAAAATCTATTAATGCAAAGAGTTTAAGATCATA 1-12-032977-2 400.0167 1 62  1560.0 2123
TTTCTGCTAGTATTTCCTCAAATATTTGTTGTTC 1-12-032977-2 400.10456 1 60  1752.0 2224
AGAGGCCCTGTCTTCAAACCAGTACAAATATTTC 1-12-032977-2 400.11166 1 59  1560.0 1313
AAAGTTCAAAGTCTCATTTAAATCTCATTAGCTC 1-12-032977-2 400.19547 1 62  1660.0 1113
GAAAATAAGCTTCTGCTTCCAAAATACGATACTG 1-12-032977-2 400.19689 1 63  1760.0 3111
CAAAATACGATACTGGGTCTAGCATAGGATAACA 1-12-032977-2 400.19708 1 71  1760.0 2322
GTAAATCATATATTTCAGTTAGTAGGGCCCCAAC 1-12-032977-2 400.28971 1 66  1760.0 3211
GCTTGTCCTACTCTCCTTGGAAAAGAATCCTCTC 1-12-032977-2 400.29429 1 60  1656.0 3131
TTGTTTCCCTTGCTCATTTTAAAATATTTTAATT 1-12-032977-2 400.30852 1 59  1648.0 1122
CCTATTCCAAAATTGACCACATACTTGGAAGTAA 1-12-032977-2 400.45783 1 70 Line599 99 1556.0 2214
TCACCACTCCTATTCAACATAGTGTTGGAAGTTC 1-12-032977-2 400.47173 1 66 Line1990 99 1660.0 2414
TAAGAACCAAGTCTTTGTAGAGTAGAACACCTTA 1-12-032977-2 400.60986 1 66  1664.0 2113
TGAGAACCAAGTTTGCTTATATTACCTGAAGTGA 1-12-032977-2 400.70277 1 61  1552.0 2313
TCAAGAAATATTTTAAGAGAAATAAAGGAAGCTG 1-12-032977-2 400.81417 1 68  1760.0 2411
CCTTTTCCCATCTTAAGGCCAGGAAGCAAACAGT 1-12-032977-2 400.82885 1 63  1548.0 1423
CCAAATCATAGACTTATGGGAAAATTTTATTACT 1-12-032977-2 400.85891 1 60  1748.0 1321
ATGTTGCATATACTAGATCAAATAAAACAGTATA 1-12-032977-2 400.88762 1 62  1752.0 1232
ATGGTGCTCTTAATCTAAGAAATTTAGTAAGCCT 1-12-032977-2 400.96221 1 59  1548.0 1233
AAGTTTACTAAACTCAGAAAAGAAATTGAAGAAA 1-12-032977-2 400.96561 1 68  1656.0 1132
TAGGCAACTCTTCTATCAAAAGAAAATGATGTTC 1-12-032977-2 400.98044 1 65  1664.0 2133
TCAGTTTGAAATTTACTTTAAAAGTTGGTACAAG 1-12-032977-2 400.99553 1 68  1656.0 2413
AAGCATACTTTATTCACAAGAGTACTGGGAGCAT 1-12-032977-2 401.11585 1 64  1652.0 1134
ATTTCCCTGATTCTCTCCTAAAATTAGCATAAAA 1-12-032977-2 401.1607 1 59  1744.0 1222
TCTTTTCCAATATTTGTGCTAGTTTTCTTATTTT 1-12-032977-2 401.23479 1 66  1756.0 1111
TGCCTCCCTATGTTAGTTTCAGTAAACAACTTTC 1-12-032977-2 401.23957 1 64  1660.0 2344
TTTGTCAATATTTTATTTAGAATATTTGTACTTA 1-12-032977-2 401.24779 1 72  1864.0 2113
GAGCCTCATATTCTGTAACTATTATATGCTAGTG 1-12-032977-2 401.2706 1 65  1760.0 3134
TGCGTGCCAATAATGAAGGTAGAAAGAGGCCAGG 1-12-032977-2 401.30162 1 63  1648.0 2343
AACTTTAGACTTCTCACAGCAATAATTGAGCAAT 1-12-032977-2 401.47701 1 60  1648.0 1142
AATTTTCAAACACTGTTTTGAAAACTTAAAAGTG 1-12-032977-2 401.58945 1 61  1652.0 1122
AGAGGCCCAATTTTAATCATAATGTGTGCAAATT 1-12-032977-2 401.59158 1 68  1756.0 1122
TATGATGCTACTTTCTATAAAGAAAGTGAAATGA 1-12-032977-2 401.60457 1 69  1660.0 2123
AAACCCATCAGTTTATGATAAATGTAGGAAGTGA 1-12-032977-2 401.61959 1 61  1656.0 1114
AAACTTCATAATTTATAAAGAAAAGAAGTTTAAT 1-12-032977-2 401.68036 1 65  1656.0 1114
AACTCACCTAATCTAAACCCATAAATGGAGAATA 1-12-032977-2 401.79042 1 61  1552.0 1142
GAGAGGCTGATTCTCATATAAGGAATAGAAGATT 1-12-032977-2 401.82403 1 60  1652.0 1124
ATATTCTCTATTATAGCAGTAAATTTTGAGTTTT 1-12-032977-2 401.91412 1 59  1656.0 1111
CATAAACATATTTTGGAATCAGAATGAGCAGACC 1-12-032977-2 401.94493 1 67  1856.0 3324
GAAGATGATAAATTGTAGTTAATTTTGGTCAATT 1-12-032977-2 401.98092 1 62  1660.0 1122
GGTATTCATCTTTTCTGTCAAGTCTAAAATACTT 1-12-032977-2 402.08268 1 63  1656.0 1132
GCATTTACTCTTCTACATGAATTTTAAGGTCATC 1-12-032977-2 402.12102 1 62  1564.0 3123
ATATGTCATGTACTTTATACAAAATTTTATCTAT 1-12-032977-2 402.30875 1 65  1756.0 1212
TATCTTCTCTTTCTCACAATAAAGTGGAAACTGC 1-12-032977-2 402.4284 1 71  1664.0 2124
ATTCTACAGAAATTTTAGAAAATACAGATGCTTA 1-12-032977-2 402.44138 1 59  1652.0 1224
AAATATTACAAACTGTTGAAAATATTTGCAATTC 1-12-032977-2 402.46633 1 60  1760.0 1112
GAGGGCCCTCTTCTGGTTACAGATTGTAGCCTCC 1-12-032977-2 402.4795 1 61  1660.0 3133
TTGCCTCATATTTTATTGAGAGAATAAGAAAACC 1-12-032977-2 402.69258 1 79  1864.0 2234
GAAGCAGAGAAATTCTAGGCAGAAAAGGGTCCCC 1-12-032977-2 402.88045 1 61  1660.0 3113
GATTATCTAACTCTTTTATTAGAATTTGAAAGTT 1-12-032977-2 402.97232 1 70  1760.0 1142
GAAGTTCTTAAACTCATGAGAGTATAAGCCATGT 1-12-032977-2 402.98169 1 76  1772.0 1412
TCCATACACCTACTGGACCTAGAACAGCACCTGG 1-12-032977-2 403.19906 1 63  1652.0 2441
GAGTTTCCAATTCTAGTGCCAGTGTGTGTGTTTT 1-12-032977-2 403.23548 1 71  1764.0 1111
AGAAAACTGAGTCTCAGAGAAGTAAAGGACTTGT 1-12-032977-2 403.23716 1 63  1652.0 1311
ATCAATCTGAGACTGAGTGCAGAATCAGAAAGAA 1-12-032977-2 403.31142 1 67  1748.0 1241
ATAGAAACCATGTTATTACTATAAATGGAAAGCC 1-12-032977-2 403.34655 1 59  1552.0 1213
CAAGTCTTTAGTATCCTGCTAGACTAGGAAATCG 1-12-032977-2 403.40521 1 65  1564.0 4113
CCTTTACTCCTACTTTTCTGAGAAGTGTTACTCT 1-12-032977-2 403.62258 1 59  1648.0 1313
AAGAGCCTTAATTTAACCATAATAATGTATCTTT 1-12-032977-2 403.66056 1 61  1656.0 1113
GAAATGCCTTTCTTTACTGCAGAATTATTATTCA 1-12-032977-2 403.78228 1 61  1660.0 2311
GTCTGTCTTTTACTTCTTAAAGAATCTGGGCTGG 1-12-032977-2 403.8154 1 67  1756.0 3242
TAGGAATATGTTATAGATTCAGATTAGGAATTTT 1-12-032977-2 403.89328 1 61  1560.0 1111
AGAGTAGTTGTATTTGTGAAAGTTTTGGGGAATT 1-12-032977-2 403.89563 1 59  1652.0 1122
CATTTATTTACTCTGATCACAGTATTTGAGGCAG 1-12-032977-2 403.90194 1 59  1748.0 4122
TGCCTATCCTTATTACTGATAATATATGCATACA 1-12-032977-2 403.91908 1 62  1748.0 2321
GATGTACAAATATTTCCTTGAGATTAGTACATAT 1-12-032977-2 403.96021 1 70  1764.0 1212
CAAGTGAATATGCTAATTAGAGAAATAGATTTGA 1-12-032977-2 403.99455 1 60  1656.0 2411
TGCTTTAGAATACTTCACTAAATACTTGATCCTT 1-12-032977-2 404.0284 1 65  1752.0 1133
AATGTGCTTATTTTAATTTTAAAATACCTTATTG 1-12-032977-2 404.04287 1 68  1864.0 1123
TCCTCTCAAATCCTGCCACTATTTTATGAACTAA 1-12-032977-2 404.05215 1 63  1552.0 2213
TGGCCTCCCAAACTGCTGGAATTACAGGCCTGAG 1-12-032977-2 404.05834 1 59 Alu16r 90 1544.0 2334
ATTCTTTCCCTTATTATCCTAGAAGATGAACCCA 1-12-032977-2 404.1256 1 64  1552.0 1224
ACAGTTCAAAATTTAAAAGCAGACTGCACAGATG 1-12-032977-2 404.1383 1 60  1652.0 1413
CAAATGCCTAATCTGGACAGAAAGTCTGACTTTA 1-12-032977-2 404.17124 1 69  1664.0 2111
AAACTTACGAGAATATTCATAAAATGTGATCTCA 1-12-032977-2 404.21412 1 65  1660.0 1114
TTAGTTGAGTTGCTTGAATCAGTAAATGAAAGAG 1-12-032977-2 404.24414 1 62  1552.0 2213
TTTTCCCCTTTTATTCCATCAATAAATGAGCCAT 1-12-032977-2 404.30137 1 61  1548.0 1233
CAGCCTCGTATATTCTAATAAGGAGCTGAGTTTG 1-12-032977-2 404.38246 1 64  1656.0 4111
AAAGGTTTGAGATTTGAAAGAATAATTGACCCTT 1-12-032977-2 404.4037 1 62  1656.0 1113
TGCTTTCTTAAATTCTATTAATTAGGGGTAGACT 1-12-032977-2 404.40551 1 62  1548.0 1324
CACCCTCCTACTCTGTGAGCAGAATCAGGAGCTA 1-12-032977-2 404.77538 1 72  1760.0 2134
GGTCTTCCTCTCCTTCTGAGAGAAGGCTGCCCTT 1-12-032977-2 404.87347 1 59  1552.0 1133
TACCTTTCTTTTCTCATTTGAATAACAGCTTTAT 1-12-032977-2 404.89287 1 60  1652.0 1211
GCTCCACCCCTTCTCAGGACAAAATCTGCAAACT 1-12-032977-2 404.96091 1 63  1748.0 1322
TCTTTTCTTGTATTCCTTTTAAAATTAGAGTCAG 1-12-032977-2 405.12042 1 70  1752.0 2422
TCCATTCCCATCTTCTTCCCAGTAGCAGAACCTC 1-12-032977-2 405.29345 1 77  1664.0 2441
GTAATTAAATTCTTGTCAAGAAAATCTGAAAAGT 1-12-032977-2 405.30864 1 61  1652.0 1422
TTTGCTCAAGTTCTCAATATAAAATGACATAGTA 1-12-032977-2 405.49172 1 61  1748.0 2142
GTTTCTCCCATTTTACAGAAAGGAATTGATGTTC 1-12-032977-2 405.52158 1 67  1660.0 3114
CACGTAAGCTTACTTTATGTAAAACAGGGATGTT 1-12-032977-2 405.82046 1 63  1656.0 1141
GCCTATCTTGTTTTATTGTGAATATGAGTTATGA 1-12-032977-2 406.34562 1 63  1752.0 2412
CATTGTCCCACACTCCACAGAATAGTCTGACTAT 1-12-032977-2 406.35051 1 61  1652.0 1213
AAAGGAACAGTTTTGTCTAGAGTGTATGAGTTTA 1-12-032977-2 406.38381 1 62  1660.0 1113
ATCCTTATTTTATTAAGGACAAGAAAGGAGTTGT 1-12-032977-2 406.4069 1 62  1552.0 1244
TATGTACACATTTTATTAACAATAGCTACATTCC 1-12-032977-2 406.49366 1 61  1756.0 2123
AGCAATCCAATATTATTATTATTATTATTATTAT 1-12-032977-2 406.51331 1 59  1748.0 1211
AGATGTTAAACTCTTAGAGTAAAATTGGGACAAA 1-12-032977-2 406.59716 1 65  1752.0 1312
GATGTTAAACTCTTAGAGTAAAATTGGGACAAAT 1-12-032977-2 406.59717 1 61  1552.0 1222
AGACATTATTTATTTCCTGGAGAACTGGAGTACT 1-12-032977-2 406.61185 1 60  1648.0 1314
CCTGTCATTACTATTCTTAGAAAATTAGAAGGAG 1-12-032977-2 406.68083 1 59  1648.0 4244
GTCATTACTATTCTTAGAAAATTAGAAGGAGATA 1-12-032977-2 406.68086 1 65  1660.0 2124
CTCACACCTGTTATCTCAGCAGTTTGGGAGGCAG 1-12-032977-2 406.68878 1 59  1544.0 4234
TGAGACCCGATCCTGAACACAGTAGAGTGCAGAA 1-12-032977-2 406.7911 1 59  1648.0 2242
TAAGATAAATTGTTAATATTAATATATGTATTTA 1-12-032977-2 406.79946 1 61  1660.0 2111
TTTGCAATTATAATTCTCCAAATAAAGGACACAA 1-12-032977-2 406.81359 1 59  1648.0 2223
AATGTATATCTTTTGTAGCTAGAAGAAGGAAATC 1-12-032977-2 406.88329 1 62  1660.0 1123
AAAGGTCTGATTCTGTAGGAATTATAAATTTAGC 1-12-032977-2 406.89842 1 59  1756.0 1113
GTAATTTTCATATTACCCAAAGCATATGTCTGTC 1-12-032977-2 407.15297 1 62  1760.0 3141
GAAGCCCCTTTCTTCCAAGGAGTTTGTGAATATC 1-12-032977-2 407.16536 1 69  1568.0 3113
TTAGCAACTATTATAATTATAACAAAGGAAAGAA 1-12-032977-2 407.19784 1 64  1556.0 2213
AGTCTGCCAAAACTCAAACAAGAATAGACAATCT 1-12-032977-2 407.42114 1 68  1756.0 1312
ATACCATTTATGTTAGCACCAGAAAATGAAATAC 1-12-032977-2 407.43303 1 59  1656.0 1214
TCCTCCCCAATTCTATCTTTAATATTACCAACTC 1-12-032977-2 407.53066 1 62  1852.0 2442
GGCCCTATCCTATTTAGTCTAGCAGAGGAAAGGA 1-12-032977-2 407.56116 1 59  1548.0 2442
GAGACCCATATATTATCCAAATAATGGAACAAAC 1-12-032977-2 407.56293 1 60  1756.0 3131
ATCCATCAGACATTGGGTAGAGAACAGGACAGTA 1-12-032977-2 407.57936 1 67  1652.0 1244
GTTTGTTCCATTATTTACATAATATATGAGTCTC 1-12-032977-2 407.58464 1 65  1760.0 3131
TAACATCAAGTATTCAGTGAAAGATGGGCAAGAC 1-12-032977-2 407.59509 1 65  1656.0 2114
TTACCACTCCTATTCAACATAGTGTTGGAAGTTC 1-12-032977-2 407.61444 1 66 Line1990 96 1660.0 2214
CTGAAACTTATTTTATGTGTATTATAGGATGTTG 1-12-032977-2 407.6717 1 69  1760.0 4114
TCACCACTCCTATTCAACATAGTGTTGGAAGTTC 1-12-032977-2 407.69854 1 66 Line1990 99 1660.0 2414
CTTTGTAATATTTTCTGTGTAAATTCAGAATAAG 1-12-032977-2 407.76217 1 63  1748.0 4221
TGATTTCAGTTTCTTGACATAGTCTCTGTGCTTA 1-12-032977-2 407.76274 1 64  1656.0 2113
TCAGTAAACATGCTCTAAACAACATTAGAAAAGG 1-12-032977-2 407.78255 1 59  1648.0 2413
AAATCACCAACACTTATTTAAAATTGGGGATTTT 1-12-032977-2 407.81859 1 66  1660.0 1111
TAGATTCCCATATTTGGATTAGCATGTAGACAGC 1-12-032977-2 407.86525 1 70  1760.0 2131
AAAGGGATACTACTTGGCTTAGAAAAGGAGAAAA 1-12-032977-2 407.87001 1 60  1652.0 1113
TCTGACCATCTTCTGTTGAAAATCTAAGGACTCC 1-12-032977-2 407.88045 1 68  1660.0 2423
TCTCCTTCTTTTCTCTGTTTAGAACATGAACTCT 1-12-032977-2 407.94922 1 71  1660.0 1313
ATATGCCCCATATTAAAGGTATACTGTGAAGGTT 1-12-032977-2 408.04597 1 62  1652.0 1144
GTCCTTCTGAGTATATACCCAGAAATGGAACTGC 1-12-032977-2 408.08095 1 71  1564.0 3244
TTTCCTCCTGTTTTCTTCGAAGAGTTTTCTCATT 1-12-032977-2 408.09357 1 59  1648.0 1123
TCACCACTCCTATTCAACGTAGTATTAGAAGTTC 1-12-032977-2 408.12753 1 66 Line1990 90 1760.0 2414
GAAGTTCTTAATTTTGACAAAGTCTACTCTATGA 1-12-032977-2 408.12995 1 64  1664.0 2412
GAGTTGACCAATCTGAATCAAAAGTAGGTCCTAT 1-12-032977-2 408.16627 1 65  1660.0 1213
AAAATTCATGTTTTGGATTCAGATTGGTTATAGC 1-12-032977-2 408.21521 1 65  1660.0 1111
TCTATTCAAATTCTTTGTCCATTTTAAAATCATG 1-12-032977-2 408.23263 1 61  1652.0 2421
AGTGTCAACATTCTTGTAGAAAGATAAGATTGTG 1-12-032977-2 408.29571 1 63  1752.0 1323
GAAGATTTGACTTTTAGAGTAAAGTCTGAGTATA 1-12-032977-2 408.38153 1 59  1656.0 2121
GAAAGTAATATGTTGCAGGAAAGAAAGGCAAGAG 1-12-032977-2 408.38465 1 59  1556.0 3111
TATGTTATGTTATTAGGTAAAATATGGGGATAAA 1-12-032977-2 408.40104 1 69  1756.0 2123
GAATTCCCTTTCCTAGTCAAAGAAAGGGGTGACA 1-12-032977-2 408.54845 1 63  1556.0 2324
CTTATTCCAAAATTGACCACATAGTTAGAAGTAA 1-12-032977-2 408.57315 1 65 Line599 96 1552.0 2214
TTACCACTCCTATTCAACATAGTGTTGGAAGTTC 1-12-032977-2 408.58684 1 66 Line1990 96 1660.0 2214
AACTGTCCCAAAATAAAGAGAATACAGCATCTGA 1-12-032977-2 408.61264 1 63  1556.0 1142
GAAGAACATTTATTACCTGTAAAGTACTGAGATC 1-12-032977-2 408.6464 1 60  1664.0 3113
AATTAGGCTACATTATAAGAAAAGTAGGAAATTT 1-12-032977-2 408.64687 1 69  1664.0 1112
AAAGTTCTTGTATTTATTCCAAAAGATAGTAATG 1-12-032977-2 408.66411 1 63  1660.0 1113
ACATGCCAGATATTGTGTTAAGTATTTCAAAGAA 1-12-032977-2 408.67192 1 61  1848.0 1412
AAGAGAAGAATACTTCCCCTAGAAATGGAAACTG 1-12-032977-2 408.6723 1 62  1752.0 1131
GACTGAAAGCTTTTCCCCTAAGATTAGGAATAGG 1-12-032977-2 408.73984 1 60  1652.0 3142
TCACCATTTCTATTAAACATAGTACTGGAAGTTC 1-12-032977-2 408.74034 1 62  1660.0 2414
AGTTGTCCTAAAATTCACAAAGAATCTTAAAGGA 1-12-032977-2 408.74571 1 61  1648.0 1322
GCCTAGTATAGTTTAAAACAAGAAGAAGACCATC 1-12-032977-2 408.78298 1 59  1656.0 3123
GTGGGTCCTACATTTACTGCAAACTAGCTGCATG 1-12-032977-2 408.79799 1 72  1664.0 3233
TCACCACTCCTATTCAACATAGTGTTGGAAGTTC 1-12-032977-2 408.88181 1 66 Line1990 99 1660.0 2414
TTAAAACCTAATTTGCATAGAATAGAAGCTTTCC 1-12-032977-2 409.02505 1 62  1656.0 2211
AAAGTACAGAATTTACAGTAAATACTTGGAAATT 1-12-032977-2 409.04444 1 63  1656.0 1113
ATTGAGCCTTTAATTTTAAAAGAAAGGAAATTCT 1-12-032977-2 409.05764 1 61  1552.0 1223
AGGCCTCAGTTTCTTTACTGAATAAATGACCTAA 1-12-032977-2 409.11398 1 66  1652.0 1334
TCCCTCCCTGTATTATGCTCATAACAAGAGTGGA 1-12-032977-2 409.13627 1 61  1548.0 2441
CCTTTCCTTCTTCTCTGCTCAATAAAACAAGTTC 1-12-032977-2 409.26972 1 63  1660.0 3114
GGACTTCCAATACTACGTTGAATAGAAGTGGTGA 1-12-032977-2 409.31581 1 73 Line1990r 87 1764.0 2414
TTTGTTTATTTTCTAGGCATAGAAAATGAGGGGC 1-12-032977-2 409.37216 1 66  1656.0 2223
AATAAGCATGTTTTATCTTTATAATCAGAAAACA 1-12-032977-2 409.54083 1 59  1648.0 1121
CTCACGCCTATTATCCCAGAAATTTGGGAGGCCA 1-12-032977-2 409.71038 1 64 Alu16 87 1648.0 2334
AGATCTCAGAAATTAAGAAGAAAATCTGTCCTTC 1-12-032977-2 409.72119 1 66  1760.0 1312
GTTGTGCATATTTTCATATGATTATTAGCTATTT 1-12-032977-2 409.78723 1 65  1760.0 1112
CCAATTGTAATTCTGCCATAATTATTGGTAATTT 1-12-032977-2 409.79707 1 65  1760.0 1112
TACTTTCGTAAATTTTACAAAACATATGACCACC 1-12-032977-2 409.85898 1 74  1664.0 2142
CATTTTCATGTATTATTCAGATTTTAGATATTTA 1-12-032977-2 409.90818 1 61  1560.0 2111
TATTTTGCCATGTTTACTTCAGAACTCGCTCTTT 1-12-032977-2 410.13505 1 62  1656.0 1113
ACTTTTCAGATTTTCTCTTTATTACTGGTTTTAA 1-12-032977-2 410.17435 1 61  1648.0 1422
CCCTTCCCTGTGTTTCCAAAAGAAGGGTAACTGA 1-12-032977-2 410.23811 1 67  1556.0 2413
CAGCCTCCCAAATTTCTGGGATTACAGGCGTGAG 1-12-032977-2 410.26414 1 60 Alu16r 90 1548.0 4134
GTTATTCTTAAACTGACTGTAAAATGTAGGCATC 1-12-032977-2 410.26644 1 65  1760.0 3123
ATAGTTCCTGTGTTTGATACAAGATTTAACTCTG 1-12-032977-2 410.30663 1 64  1556.0 1213
GAAACTTATATTCTAATATAAAGATAGGATAAAT 1-12-032977-2 410.55181 1 70  1764.0 1222
GGGCGGCTTTTACTGGGAAAATAATTAGAAATCT 1-12-032977-2 410.72199 1 60  1652.0 1312
TGGCCTCCTAAATTGTTGGGATTACAGGCATGAG 1-12-032977-2 410.79489 1 66 Alu16r 87 1552.0 2334
TGTCTCCCTAAATTATCTCAAATCTGACCACCTC 1-12-032977-2 410.81627 1 63  1656.0 2324
GGTAGGAGTTTTCTGGGCAAAGAAGGGGAAGAAT 1-12-032977-2 410.89026 1 59  1648.0 1224
TTGGACCTTATTCTGTAGGCAACAAGGGAGCCAT 1-12-032977-2 410.89241 1 69  1652.0 1233
GAATGAGTTATTTTGAAGCCAATGTGGGAGGTGG 1-12-032977-2 411.0567 1 63  1760.0 3112
GCAGTGTGTACACTGGAAAGAACATGGGCTCTGG 1-12-032977-2 411.09975 1 64  1660.0 3413
ATCGTGCCTGTAATCCCAACAGTTTGGGAGGCCG 1-12-032977-2 411.16132 1 67  1552.0 1243
ATGGGTGCTTTTCTGGATGGAGTTTGGGTTCCTC 1-12-032977-2 411.23594 1 69  1660.0 1233
CTAGTACAAATATTATCCCCAATTTATTGACAAG 1-12-032977-2 411.24629 1 66  1756.0 4213
CTATGTCTAAATTTTAAAGAAATATTGTTGCTTC 1-12-032977-2 411.36728 1 64  1760.0 3113
AAAGAACTCAGATTTGAGAAAGTAAAAGAGGGAA 1-12-032977-2 411.65107 1 62  1652.0 1113
AAATGGCCAAGTCTGAGCTTAGGACGGGAGGTTC 1-12-032977-2 411.75901 1 63  1560.0 1112
GAACTTCCAACACTATGTTGAATAGGAGTGGTGA 1-12-032977-2 412.29255 1 66 Line1990r 99 1660.0 2414
TTACTTCCAACTATGTGGTCAATTTTGGAATAAG 1-12-032977-2 412.31267 1 70 Line599r 99 1556.0 2214
GAGGATTCTTTTCTAATAATAACAGCTGAGTTTT 1-12-032977-2 412.38154 1 62  1560.0 1111
GGAGTAACAACTTTTCCAAGAGTCTAAGTGATTT 1-12-032977-2 412.44495 1 61  1660.0 1112
CCATTTGCTGTCTTACTCCCAGAAAAGGAAGAAG 1-12-032977-2 412.57539 1 71  1560.0 4224
TGGCCCTCTACTTTGCAGACAGAAAACGCACCAG 1-12-032977-2 412.63377 1 60  1648.0 2334
CATCTTCAAGTAATATACTTAAATTGCGATTTTC 1-12-032977-2 412.8459 1 59  1556.0 3111
GGTTTTATTTTCTTCCAGAAAATATAGGTGACTG 1-12-032977-2 412.8502 1 63  1656.0 3322
TTAGATCCGTTACTCAGCCAAGTCTCAAAGCCAG 1-12-032977-2 413.12399 1 65  1652.0 2213
AGCTTAGATGTTTTCATGATAAATTAAGAAAGGT 1-12-032977-2 413.13678 1 60  1648.0 1342
GAGAATGCCATTTTAAATAGAATACACGCACCAT 1-12-032977-2 413.14624 1 69  1760.0 1233
GATAAACATATACTCCTACCAATAACAGAGATTC 1-12-032977-2 413.15695 1 66  1764.0 3112
TAACTACATTTTATAAATGAAGAAAATGAAACAC 1-12-032977-2 413.35092 1 63  1560.0 2114
GCAAGACTGGTTCTAGAGGAAAATTCTCAACTTC 1-12-032977-2 413.38754 1 59  1660.0 3113
ATAACAACAAAATTAGACACAATTTTGGAACCCA 1-12-032977-2 413.44232 1 65  1652.0 1211
AGCAGCCTAATTTTAGACTGAGCATCTGCTCTTC 1-12-032977-2 413.4969 1 60  1752.0 1341
TATGTACTCATTTTCTTATCATTTTAGGGGTTTC 1-12-032977-2 413.66232 1 66  1664.0 2123
TGAACATCCTTATTGGTAATAATAAAAGAGCTAG 1-12-032977-2 413.71267 1 60  1652.0 2311
AATTAACTTGTATTTTAGTAATTATAGCACCACT 1-12-032977-2 413.80092 1 60  1652.0 1122
TTACCTCCTGTACTTGCCTCAGTACCCTCATCTG 1-12-032977-2 413.82379 1 60  1652.0 2214
GCTATTCCAAATTTAATGTAAATATTTCACTGCA 1-12-032977-2 414.47142 1 66  1752.0 2341
TAATTTCAATTGCTGTTTCTAAAAGTTGGTCTGT 1-12-032977-2 414.49588 1 59  1552.0 1413
GATGGTCACATAATGATGTGAATATGCCACTGTA 1-12-032977-2 414.60751 1 61  1756.0 2141
GCCCTTTGGATATTTGAAGCAATTTATGCTCTTA 1-12-032977-2 414.72866 1 65  1760.0 2113
AATAATCTTAGAATTACAGGAAAATTGCAAAGAT 1-12-032977-2 414.73169 1 62  1652.0 1121
TGTTCTTCCATTTTAAAATGAGAACAAGAGCCAG 1-12-032977-2 414.84057 1 68  1752.0 2322
ACTGTCTGAATCCTTCCCTTAGAACAGGAACTAG 1-12-032977-2 415.00049 1 71  1660.0 1423
TAATGCCTCCTTTTCAGTTCAAAACAGGATCACA 1-12-032977-2 415.02787 1 67  1656.0 2112
CTGTATGTAATTTTCAGAACAGTATAAGCATTCA 1-12-032977-2 415.08226 1 64  1852.0 2311
GCATTTCACAATATCCAATGAGTATCGGCTTTCA 1-12-032977-2 415.09862 1 63  1656.0 2311
ACCATTCTCCTATTTGCATAAATATCATGAGAAC 1-12-032977-2 415.10006 1 60  1748.0 1441
TCTCCTTTTAATTTTAAAACAATATCAGAAGGGT 1-12-032977-2 415.19233 1 63  1748.0 1444
AAAGTGCTGTTATTATTTCTAAAGTAACATCTAA 1-12-032977-2 415.20528 1 64  1660.0 1113
CCATGGCTGATTTTACAGACAATAAGCAAACAAA 1-12-032977-2 415.53092 1 60  1748.0 2223
TCTCTTCCCCTCTTCCTGAAAATATAAGTTTCCT 1-12-032977-2 415.57821 1 65  1648.0 1331
GATAAACATTTATTTGCTTTATATTAGGAGAATG 1-12-032977-2 415.74144 1 60  1556.0 3121
GTAGAAGGCATCTTTTCTGAAGAACAGGCCCTCG 1-12-032977-2 415.75838 1 60  1656.0 3213
GGCCTTGTTATTCTGCAATTATTACTGGAGGTGA 1-12-032977-2 415.81837 1 63  1656.0 2414
AATGGTCATCTTCTACTCCCAGAAGTGGAATTAA 1-12-032977-2 415.82831 1 76  1664.0 1123
GATATATACATTCTGTTAATAGACTTGGCATAGT 1-12-032977-2 415.86894 1 61  1752.0 1421
GAGATTATAATACTTCTCTCAGTAACTGATTGAA 1-12-032977-2 415.87892 1 62  1752.0 2241
TGATAAATTTTATTACATTGAAATTAAGAATTTC 1-12-032977-2 415.89362 1 60  1660.0 2312
TACATTCTGCTTCTCTTGCTAAGATTTCAATGGT 1-12-032977-2 415.91046 1 60  1648.0 1441
ATAAAGCAGACATTTTGAATAATATGGGAAGATA 1-12-032977-2 415.99522 1 69  1756.0 1211
CATGGTCAGTTTCTCCACACAGAATGGCTGGACA 1-12-032977-2 416.00111 1 61  1748.0 2324
AGTCAACACATATTTTGTACATTATATGTATTAT 1-12-032977-2 416.03707 1 59  1748.0 1211
TTCATTCCTAGTATATATGTAAAATAGTTTTAGA 1-12-032977-2 416.08254 1 64  1652.0 2241
CACTACCTTATTATTCTTTTAATATCTGTAGGGT 1-12-032977-2 416.10838 1 59  1748.0 1444
ATGGCTTCAATTTTCTACATAAAATAGGGAAGGA 1-12-032977-2 416.19878 1 77  1860.0 1233
CAAGTCCCAGTACTCAGAAGAAGAAATGGAATGG 1-12-032977-2 416.26978 1 66  1560.0 4113
TCACCACTCCTATTCAACATAGTATTCAAAGTTC 1-12-032977-2 416.47027 1 59 Line1990 90 1756.0 2414
CTGATTTAAATTCTTTGAAAAGTTTGAGTACCTT 1-12-032977-2 416.51163 1 64  1752.0 1133
TGAATTCTGCTGCTATTGCTAGAAAAGAAAGCAT 1-12-032977-2 416.54017 1 63  1552.0 1234
GAATGTATTAGTTTACAACCAAAGTGAGCACTTC 1-12-032977-2 416.56475 1 63  1668.0 3112
CCTATTCCAAAATTGACCACATACTTGGAAGTAA 1-12-032977-2 416.6908 1 70 Line599 99 1556.0 2214
TCACCACTCCTATTCAACATAGTGTTGGAAGTTC 1-12-032977-2 416.70467 1 66 Line1990 99 1660.0 2414
GATTACACATTATTAGAGAGAGAATTAGAAATTA 1-12-032977-2 416.73294 1 64  1760.0 2112
TAGGAATGCATCCTCTGCATAAAATGTGAATATG 1-12-032977-2 416.75963 1 61  1752.0 2133
AAAGTTCACATTCTATCTTAATTTTCTCTACATT 1-12-032977-2 416.76602 1 63  1660.0 1113
TTTATTCAAATCCTAATATGAGACTGTGAGTTTA 1-12-032977-2 416.81289 1 64  1652.0 2111
AATATGCCAATATTTGTACTAAAATGGTTATCGC 1-12-032977-2 416.86124 1 71  1860.0 1121
ATTGACCTCCTATTCCCTTCAAAGTTAGAAGTTA 1-12-032977-2 416.89771 1 63  1652.0 1223
TATAGACCTACAATGCAGCTAGAATTGATATTTG 1-12-032977-2 416.9673 1 59  1656.0 2121
TGTCTTCTTGTTTTCAATGTAGAAATCTTACATC 1-12-032977-2 416.9778 1 63  1656.0 2324
ATTATTCCAATGTTAGGAATATACTATTAAAGAG 1-12-032977-2 416.9904 1 60  1548.0 1221
TCTGTACTCATAATACATAAAGAATTTGTGAGTC 1-12-032977-2 417.03828 1 61  1752.0 2423
CATTTTAATATTTTCAGTGGAATTTTGGTCCAAA 1-12-032977-2 417.04826 1 68  1756.0 2223
GTGTGTCTGTTTATATGCCAAGTATAGTTACCCT 1-12-032977-2 417.07 1 61  1652.0 1333
AATTATCCTGTTTTCCAGTCAATGTGGTAATCAA 1-12-032977-2 417.10277 1 69  1656.0 1122
CCAGTTCCAATTCTGTATTTAAGACTCGGAGTCA 1-12-032977-2 417.10608 1 72  1660.0 2314
ATTCCTCCTTTCTTGAATGAAGAAAACCAAATAA 1-12-032977-2 417.13164 1 62  1552.0 1224
TAGGCGTCTACTCTGTGCTAAGCACAGGAGCTAC 1-12-032977-2 417.27402 1 68  1564.0 2133
TCACCACTCCTATTCAACATAGTGTTTGAAGTTC 1-12-032977-2 417.41693 1 61 Line1990 96 1656.0 2414
GGTCTTCCTAATCTTCCTTTATAATGGCTACATA 1-12-032977-2 417.47683 1 71  1664.0 2123
AATGATTACTTTCTTCCTAAAAGATTGGAAGAAA 1-12-032977-2 417.48018 1 65  1652.0 1123
GACTCCCGTATCTTTCTTTAAGAATAAGAGGAAC 1-12-032977-2 417.48305 1 67  1760.0 3142
TCAGGAAATTTATTGAGTATATTATATGGACTTA 1-12-032977-2 417.49411 1 60  1660.0 2113
GAATTTTAAATACTCTTTGTATATTTTGAATAAC 1-12-032977-2 417.49885 1 61  1660.0 3112
TAATTTCCTTTTCTTGTCATATTGTATTAACTAA 1-12-032977-2 417.51021 1 70  1568.0 2112
CTTTCTCCTTTTCTAACATAAGCATTCAATACTA 1-12-032977-2 417.51991 1 60  1648.0 2132
ATTATTTCTTTTCTCATGCTAGTTTGGGGTTTTG 1-12-032977-2 417.55735 1 65  1656.0 1221
GAACTACCTCTGCTTCACCCAGCATAGGCTGCTG 1-12-032977-2 417.6366 1 67  1564.0 3114
AAAAGTCCTTTACTGGGCAAAGGATCTGATTACA 1-12-032977-2 417.64098 1 68  1656.0 1111
CAAGATTTGACACTTGCAATAAATTTTGAATTAC 1-12-032977-2 417.64553 1 63  1660.0 3211
AATTGACTTCTAATAAAGACAATACAGGAAATGT 1-12-032977-2 417.68285 1 63  1556.0 1122
AAAATTCACCTACTCCCTCAAGGAGAGCATGAAC 1-12-032977-2 417.75213 1 61  1556.0 1111
CTACCTCCAATATTGGGATCAAATTTTGACATGA 1-12-032977-2 417.75297 1 70  1756.0 2412
AAACTGCCAACATTAAAGAAAATATAATTGTGTA 1-12-032977-2 417.75706 1 61  1756.0 1114
TGAGATCACAATCTCAAAGAAATATTTGCATTCT 1-12-032977-2 417.76987 1 68  1756.0 1311
ACATTCCCTAGACTCTCTTCAAACTGGGTGTGTG 1-12-032977-2 417.8618 1 67  1656.0 1412
CTAGTCCTTGTATTCACTAAATTACCAGTAAGTC 1-12-032977-2 417.89118 1 59  1556.0 3142
TGAACCTGTTTTCTTGTATGAGAAAGGGCACCAC 1-12-032977-2 417.92737 1 59  1652.0 2311
GTAGTCATCTTACTAGACTCAGAAGAAGAAACAA 1-12-032977-2 417.97636 1 63  1656.0 2232
TATTGACCCACTCTGTGAGTAGTATTGAAATTTT 1-12-032977-2 417.9795 1 68  1760.0 1111
TTATTTGCTGTACTCTCCTAAAATTATGATGTTT 1-12-032977-2 417.99113 1 69  1664.0 1114
GAATATCTGATATTAGTAATAGTTTAGAAAGATA 1-12-032977-2 418.04653 1 72  1768.0 2124
AAGTGACCCAATATATCTAAAATCTAAGAACAGT 1-12-032977-2 418.07717 1 63  1552.0 1132
TCAAATTGTTTATTAAACATAGAATCGGGGCAAA 1-12-032977-2 418.10995 1 64  1752.0 2223
CTCCTTCGCCTTCTACCATGATTGTGAGACCTCC 1-12-032977-2 418.17332 1 61  1552.0 3313
AAGGTCAGTACAATATGGGTAGACTGGGAAAGTA 1-12-032977-2 418.25557 1 61  1556.0 1133
GGGCCTGGAATATTCAGGGAAATGTGAGAAATTC 1-12-032977-2 418.43557 1 64  1760.0 3112
CAAATACCAGTTATAGACTCAGATTTGAATCTTC 1-12-032977-2 418.52638 1 62  1564.0 3113
TTTCTTCTAGTTTTATCATAAAACTAAGATAATC 1-12-032977-2 418.56395 1 67  1656.0 2224
GTTCTTAATATATTTTCATTAACAGGAGACATCA 1-12-032977-2 418.61784 1 60  1652.0 2312
TTTTCCCATATTCTCAATATAGAGTCTGAATGAG 1-12-032977-2 418.62833 1 65  1748.0 2222
CTCTTGACTATACTTCTAAGAAATTATGACAAAG 1-12-032977-2 418.64434 1 66  1752.0 4222
TACGGCAACAATCTATGAGCAACACAGGTACTTA 1-12-032977-2 418.65558 1 59  1556.0 2113
TAATCATCTGTATTTCTTAAAGACTACGTACTAC 1-12-032977-2 418.73987 1 64  1664.0 2112
GCCTTTGTAATATTCCGTATAAAATGTGGAGTAT 1-12-032977-2 418.79819 1 66  1856.0 1214
CTGCACCCTATACTTATGGAAAATTACAGAAGCT 1-12-032977-2 418.81708 1 61  1748.0 1342
TCAAATTTTATCTTTTGTTTATACTAGGAATATT 1-12-032977-2 418.85056 1 61  1556.0 1121
GGAGTTTCTTTTATCAGAGAAACATGTGCAGTGC 1-12-032977-2 418.89388 1 63  1564.0 3313
GAATTCCCTCTGCTGAATCCAATAAATCTTCCTT 1-12-032977-2 419.05113 1 59  1560.0 1133
AAAACAAATAATTTCTACAAAGTGTAAGAAATTC 1-12-032977-2 419.05452 1 61  1664.0 1111
CATCTCCTTATACTTTCTTGAACATACCATGTTG 1-12-032977-2 419.07384 1 64  1760.0 4114
GAACTTCCAACACTATGTTGAATAGGAGTGGTGA 1-12-032977-2 419.12174 1 66 Line1990r 99 1660.0 2414
CATAGTCCCATATTTCTTGGAGACTTTGTTCGTT 1-12-032977-2 419.12422 1 69  1756.0 1143
TGTCATCCCTTTCTTTGACTAGGAAAGGGAATTC 1-12-032977-2 419.13657 1 68  1560.0 2324
TTTGCCCATGTTTTATTCGGATTATAAGAATATA 1-12-032977-2 419.15333 1 66  1656.0 2121
TTTGCCCATGTTTTATTTGGATTATAAGAATATA 1-12-032977-2 419.15408 1 66  1656.0 2121
TTTGTTCTCAATCTCAGAGTATAATATAAACTGT 1-12-032977-2 419.17684 1 69  1660.0 1413
AAAGGTCCTTTTCTGCCCTTAAGATTTAGGATTT 1-12-032977-2 419.1834 1 62  1660.0 1112
TACTTGCAAATTATATTAGCAATACAGGATCTGT 1-12-032977-2 419.25724 1 69  1660.0 1413
CAATTGCCATTAATCCAATGAAAATCAAAACCAT 1-12-032977-2 419.25899 1 63  1656.0 1233
GGATTACATTTATTGATTTGAATATATTGAACCA 1-12-032977-2 419.29952 1 62  1756.0 2332
TCACCACTCCTATTCAACATAGTGTTGGAAGTTC 1-12-032977-2 419.31281 1 66 Line1990 99 1660.0 2414
CTGGCTCCAGTTCTTCCTTAAGTACTTTTCCCTT 1-12-032977-2 419.40575 1 60  1648.0 1133
AAATGGCTAGTATTTGGGAGAGAAGAGGTCCAAC 1-12-032977-2 419.44401 1 63  1656.0 1112
GATGTTCTGCTGCTGGAGGAAAAGTAGAAGCAAA 1-12-032977-2 419.45296 1 68  1560.0 2223
ACAATTCTAATTTTAAAAGCATTCTATGTAATTT 1-12-032977-2 419.49184 1 65  1660.0 1112
GAACAACTCATCTTTTCAGAAGAATATCAATTAA 1-12-032977-2 419.54342 1 62  1760.0 2211
AAAGAACCCCTGCTTCTCAAAATATCCAATATTC 1-12-032977-2 419.57067 1 60  1660.0 1113
CAACCTTGAATATTATGTATAGGATCTGAACAAC 1-12-032977-2 419.58275 1 67  1760.0 3223
GACTTTATAAGAATCTCAGTAATACAGGTATTTA 1-12-032977-2 419.59463 1 59  1560.0 2111
AAAGTTTCTATTCTTAGTATAATTTCCGCAAAAT 1-12-032977-2 419.64642 1 73  1764.0 1113
ATTCTTAGTATAATTTCCGCAAAATAAGAGTCAA 1-12-032977-2 419.64651 1 64  1752.0 1224
TGGCCTCCCAAACTGCTGGAATTACAGGCATGAC 1-12-032977-2 419.74137 1 64 Alu16r 87 1552.0 2334
CTGCTTCCCCTTCTGCCATGATTATAAGCTTCCT 1-12-032977-2 419.76532 1 63  1648.0 1331
CGAGGTTGTATCTTTCCAGGAATTTGTGCATTTC 1-12-032977-2 419.76756 1 61  1660.0 3111
GGATGTCTAAATCTCTTCCCAGACTAGGGAAGTT 1-12-032977-2 419.79405 1 68  1660.0 1142
AACCATCAATTATTTATGAAAGAAGCTGAAGAAG 1-12-032977-2 419.8258 1 63  1648.0 1144
TATGCCCCAACATTTAGAATAGTATCTGACAACA 1-12-032977-2 419.87984 1 68  1752.0 2123
AAATTTACTATGTTCTAATTAAATTGAGTAGAAA 1-12-032977-2 419.88464 1 64  1656.0 1112
CTAGCACATGTTCTACACATAATACTTCAAAATG 1-12-032977-2 420.00368 1 59  1652.0 4122
ATAATAATAATAATAATGAAAGAATAAGAAACTC 1-12-032977-2 420.09743 1 63  1760.0 1211
CAGGTTATGGTACTACTATCAGTAGGTGGAGCGT 1-12-032977-2 420.14229 1 59  1648.0 1434
TTGTTTCTACTATTCACTTAAGAAGTGACAATAC 1-12-032977-2 420.21507 1 61  1652.0 2232
GAAGTGACAATACTGCAAACATAACAGGCATCTA 1-12-032977-2 420.21528 1 68  1668.0 2131
GAATAGAATCTATTAAAGCTAGTAAGGGAGTTTA 1-12-032977-2 420.30255 1 59  1660.0 2111
CCCTTGCCTACTTTGATTGAATAACAGTACAGGC 1-12-032977-2 420.38406 1 60  1552.0 3442
CCATGAACTATGTTAGGAAGAGTTTTAGAACCAG 1-12-032977-2 420.63983 1 63  1652.0 4233
AAATCACCAATATTTCTGATAGTGTAAGAGTAAG 1-12-032977-2 420.69608 1 68  1756.0 1112
TTAGGTCCTTTCCTGAGAGGAGATTACTTAAGTG 1-12-032977-2 420.74075 1 62  1556.0 2213
GAATTGTGAAGTTTGTAGAAATAATAGGACATGA 1-12-032977-2 420.78864 1 60  1660.0 2412
GGGGTTGTGGTCTTACCTGAAGTTTGGGGTCTTC 1-12-032977-2 420.82173 1 62  1560.0 3113
ACAGAAAGGAGTCTTCCTGCAGTATATGAGCAGG 1-12-032977-2 420.83806 1 63  1752.0 1413
TTCATTTTAATTCTCTAAGCAGTAGATGAGATCT 1-12-032977-2 420.94485 1 64  1752.0 1312
GCTTTTAAAGTATTGTAGTTAAAACCAGATCTCA 1-12-032977-2 420.95139 1 61  1652.0 2313
CATTTTATTATTTTCATATCATAAAATGAGGAAG 1-12-032977-2 421.0102 1 60  1652.0 4122
GAATGTTCAAGATTGAAGTCAGGATGCGAATGGC 1-12-032977-2 421.11594 1 64  1660.0 3112
TGATTTCCAAGTTTTCAGCTATAACATGAACTAT 1-12-032977-2 421.12309 1 73  1564.0 1213
TATTATACTAAATTGAACAAATAGTAGGCAAGCC 1-12-032977-2 421.45691 1 61  1556.0 2122
GTCTGCCAAATCTTGCTTAAAGAGTAGGCCCTCA 1-12-032977-2 421.46041 1 62  1652.0 2313
ATAAGACATATTCTGTGAGTAAAATAAATCCTGG 1-12-032977-2 421.5081 1 63  1856.0 1211
ATTGTACATAATTTTCATTAAGTATATCATGTCA 1-12-032977-2 421.51019 1 66  1756.0 1223
GTGATTCCTATGTTCCTTCTATACTATTCATCTT 1-12-032977-2 421.52868 1 60  1556.0 1131
TACCACACTATATTATAATCAGTATCAGCTCCTC 1-12-032977-2 421.54107 1 66  1860.0 2144
AGTTTTGCAGTAATAATCAAAGAATGAGAACGAA 1-12-032977-2 421.56624 1 66  1652.0 1322
GAAATTGACAAATTGAAGGAAAATTTGGTAAAGC 1-12-032977-2 421.68543 1 63  1660.0 3111
TAAAAGCACTTGCTATGTTCAATATAAGAAATAT 1-12-032977-2 421.70195 1 63  1656.0 1212
TCTGTACTTATATTTTATACATTTTAACTACCTA 1-12-032977-2 421.75738 1 62  1656.0 2133
AGAGAACAATTAATTTGGAGAATATAGTAGATTG 1-12-032977-2 421.7747 1 59  1656.0 1313
TCTTTCTCACTACTTTCTGCAGAAAAGGGGTGCC 1-12-032977-2 421.82761 1 59  1648.0 2422
TTTCTCACTACTTTCTGCAGAAAAGGGGTGCCCT 1-12-032977-2 421.82763 1 62  1648.0 1333
CAAGATCCTTTCTTATATAAAATCTATTTTCTTT 1-12-032977-2 421.83195 1 64  1564.0 1113
[truncated: 49,661,720 more chars]
