# Supplementary material for: A Genome-Wide Analysis of FRT-Like Sequences in the Human Genome
Source: PLoS One. 2011 Mar 23;6(3):e18077. doi: 10.1371/journal.pone.0018077 (PMC3063242; doi:10.1371/journal.pone.0018077)
Supplement: Text S6 — Example of a file from the pool of files of unique genomic FRT-like sequences sorted into classes and subclasses. Zip archive of the pool can be downloaded from http://www2.latech.edu/~voziyan/index_files/TextS6.zip. (TXT) [file pone.0018077.s008.txt]

*This is an example file (filename FRT6Match_AGAC_AACT.txt) from the pool of files of unique genomic FRT-like sequences sorted into classes and subclasses. Zip archive of the pool can be downloaded from http://www2.latech.edu/~voziyan/index_files/TextS6.zip*


AAACTTCCC  AGAC TCTGCTAA AACT  GGAATTGAG  1-04-004350 15.77467 1 67  1656.0 1114 6.0
CTTGCTCCC  AGAC TGGTCTCA AACT  CCTGACCTC  1-10-004873 156.04336 1 65  1656.0 3133 6.0
GAGCTTAGG  AGTT TCACACCA GTCT  AGGTAACAG  1-10-004873 160.51226 1 64  1656.0 3134 6.0
ATGTTGCCC  AGAC TGGTCTCA AACT  CCGAAGCTC  1-12-032977-1 354.59808 1 68  1656.0 1232 6.0
GAGCTCAGG  AGTT TGAGACTA GTCT  AGGTAATAT  1-12-032977-1 385.82872 1 60  1656.0 1212 6.0
ACATTCCCT  AGAC TCTCTTCA AACT  GGGTGTGTG  1-12-032977-2 417.8618 1 67  1656.0 1412 6.0
AACTTCGCA  AGTT TTCTCTGA GTCT  ACGCGCTTC  1-12-032977-2 425.24755 1 61  1660.0 1142 6.0
TGGGAACTC  AGTT TCCTTTCA GTCT  AGAAACCCA  1-12-032977-2 446.01925 1 66  1652.0 2333 6.0
CCTTTTCTT  AGAC TAAAATAA AACT  AGACCTACT  1-12-032977-3 557.25014 1 61  1648.0 1321 6.0
TTAATGTTC  AGTT TCCTTTAA GTCT  ATGAACATA  1-12-032977-3 574.56119 1 63  1656.0 2123 6.0
AGCATTCCT  AGTT TAGGGAAA GTCT  TGACTGGTA  1-12-032977-4 616.81497 1 64  1652.0 1341 6.0
TTGTTGCCT  AGAC TGGTCTCA AACT  CGTGGGCTC  1-12-032977-4 637.88302 1 60  1652.0 2232 6.0
CACAAGCCT  AGTT TTAGAACA GTCT  CAAAGCTCC  1-12-032977-4 660.92144 1 61  1656.0 3313 6.0
GAGCCCAGG  AGTT TGAGACCA GTCT  AGGAAATAT  1-12-032977-4 676.08167 1 61  1656.0 1212 6.0
GTCTTCTGC  AGAC TTAGGGAA AACT  AGGAAGAGG  1-12-032977-5 699.38629 1 63  1652.0 3242 6.0
CAAGACCCC  AGAC TATTGTTA AACT  AATTAATTT  1-12-032977-5 753.21986 1 61  1660.0 1112 6.0
TCCTTTCAG  AGAC TGGAGACA AACT  TGGACCTCT  1-12-032977-6 817.89806 1 72  1656.0 1313 6.0
TTGTTGCCC  AGAC TCTTCTCA AACT  CCCAGCTTC  1-12-032977-6 857.14959 1 62  1656.0 2232 6.0
AGTCCTACT  AGAC TTGCTGGA AACT  TGGAAAATG  1-12-032977-6 864.51525 1 69  1656.0 1324 6.0
TTTGTTCCC  AGAC TGTTCTCA AACT  CCTGGCTTC  1-12-032977-6 882.90658 1 66  1660.0 2223 6.0
AGTTTCCCC  AGAC TGATTCAA AACT  CTTAACTTG  1-12-032977-7 961.53468 1 65  1656.0 1322 6.0
AAAATTTAA  AGTT TGTAATTA GTCT  GGGATGAAT  1-12-032977-7 976.92058 1 62  1652.0 1111 6.0
ATGTTTCCC  AGAC TGGTCTCA AACT  CCTGGCCTC  1-14-019273-2 1169.66286 1 61  1652.0 1232 6.0
TTGTTGCCT  AGAC TGGTCTCA AACT  CCTGGCTTC  1-27-004434 1225.6716 1 60  1656.0 2232 6.0
AAAGAAATA  AGTT TTCCATTA GTCT  ATGAACAAT  1-34-004487-1 1287.82562 1 63  1656.0 1113 6.0
GAGGCCAAG  AGTT TCAGACCA GTCT  AGGCAACAT  1-34-004487-1 1313.89443 1 59  1652.0 1232 6.0
GAGCTCAGA  AGTT TGAGACCA GTCT  GGGAAACAT  1-34-004487-2 1392.78401 1 61  1652.0 1232 6.0
GAAGCTAGG  AGTT TGACACCA GTCT  TGGCATCAT  1-34-004487-2 1397.57392 1 62  1656.0 1231 6.0
ATATTTCTC  AGAC TGGTCTCA AACT  CCTGACCTC  1-34-004487-6 1821.64047 1 61  1656.0 1212 6.0
GAAGCTAGG  AGTT TGAGACTA GTCT  GGGCAATGT  1-36-021877-1 1909.66751 1 63  1660.0 1412 6.0
TCAGATGAC  AGTT TCAACTGA GTCT  AGGCTTTCC  1-36-021877-2 1942.76937 1 61  1656.0 2413 6.0
TTCACACTT  AGAC TTTAAGAA AACT  GGCAGCTTC  1-36-021877-2 1955.23462 1 61  1656.0 2241 6.0
GAGCTCAGG  AGTT TCAGAACA GTCT  GGGAAACAT  1-36-021877-2 1986.81398 1 61  1652.0 1232 6.0
GGAGTGGGA  AGAC TGGAGATA AACT  CAGATCTGC  1-37-004559 2082.85556 1 62  1660.0 3313 6.0
GAACCCAGG  AGTT TGAGACCA GTCT  GGGAAACAC  1-38-004836 2178.80476 1 59  1656.0 3114 6.0
GAGCTCAGG  AGTT TGAGAACA GTCT  GGGAAATAT  1-38-004836 2191.4886 1 62  1656.0 1212 6.0
GAGGCCAGG  AGTT TCAGACCA GTCT  GGGAAACAT  1-38-004836 2206.02464 1 61  1652.0 1232 6.0
GAGGCCAGG  AGTT TGAGATCA GTCT  GGGAAACAT  1-38-004836 2234.27834 1 61  1652.0 1232 6.0
GATGTAAAC  AGAC TTTTGGGA AACT  AGGAATTTC  1-38-004836 2240.12374 1 71  1672.0 3111 6.0
CCATTGCCT  AGAC TGGTCTCA AACT  CCTGGCCTC  10-02-077569 123.72314 10 60  1656.0 3133 6.0
TACATCAGT  AGAC TAAGGTAA AACT  TAGATCTTT  10-02-077569 149.02146 10 60  1656.0 1113 6.0
ATGGAAAAT  AGAC TCTCAGCA AACT  AGGAATAGA  10-03-008705-1 182.338 10 65  1652.0 1233 6.0
AGCCCTCCT  AGAC TGTCATAA AACT  CTTATAATC  10-03-008705-1 214.4928 10 61  1652.0 1344 6.0
ATGTTGCCT  AGAC TGGTCTTA AACT  CCTGGCTTC  10-03-008705-2 325.70196 10 60  1656.0 1232 6.0
TTGTTGCCT  AGAC TGGTCTCA AACT  CCCGCCTTT  10-03-008705-2 347.42042 10 59  1652.0 1113 6.0
TTTATTCCT  AGTT TTCTGAAA GTCT  ATCATGAAA  10-03-008705-3 383.11447 10 66  1652.0 2221 6.0
GAGCTCACA  AGTT TGAGACCA GTCT  AGGCAACGT  10-07-031847 435.69144 10 64  1656.0 1432 6.0
ATGTTTCCC  AGAC TGGTCTCA AACT  TCTGGCCTC  10-13-008583-1 506.40382 10 61  1652.0 1232 6.0
TAGGTCACT  AGTT TAAATGTA GTCT  CAGTTGATC  10-13-008583-1 519.80888 10 60  1656.0 2133 6.0
TAAGATACT  AGAC TCAAAGAA AACT  TAGGACTCA  10-13-008583-1 544.47042 10 69  1664.0 2113 6.0
TAATTTCTT  AGTT TACTTTAA GTCT  TTACAACTT  10-13-008583-2 626.1291 10 60  1656.0 1132 6.0
ATGTTTCCC  AGAC TGGTCTCA AACT  CCTAGCCTC  10-13-008583-2 661.09144 10 66  1656.0 1232 6.0
TTAGCATGA  AGTT TAAATTAA GTCT  ATGAAATTT  10-13-008583-3 706.09759 10 60  1656.0 1112 6.0
GCTCTTCCT  AGTT TTATCCCA GTCT  TGTCTGCAC  10-13-008583-3 730.51867 10 65  1656.0 3234 6.0
TGCATGGTT  AGTT TAAAGTTA GTCT  TAGAACTCC  10-14-030059-1 802.89609 10 63  1656.0 2341 6.0
GAGGCCAGG  AGTT TGAGACCA GTCT  GGGAAACAG  10-14-030059-2 918.38999 10 61  1652.0 3133 6.0
CCACCTCCT  AGAC TGTTATAA AACT  GCCAAATCT  10-14-030059-2 933.85159 10 65  1656.0 1312 6.0
ATGTTTCCC  AGAC TGGTCTCA AACT  CTCAGCCTC  10-14-030059-2 975.40063 10 66  1656.0 1232 6.0
AGAGTCCTG  AGAC TATATGCA AACT  AGGCCAACA  11-02-009237-5 426.87949 11 65  1652.0 1313 6.0
ATATTTCCC  AGAC TGGTCTCA AACT  CCCAGGCTC  11-02-009237-5 455.19398 11 63  1656.0 1212 6.0
AGCCAACCT  AGTT TTGGGCTA GTCT  GGCACCTAG  11-04-033903 551.14972 11 64  1652.0 1344 6.0
CTGTTTCCC  AGAC TGGTTTCA AACT  CCTGAGCTC  11-04-033903 557.46867 11 61  1652.0 3134 6.0
TCACTTGGG  AGTT TGAGAGCA GTCT  AGGCAACAC  11-04-033903 583.44677 11 64  1656.0 2414 6.0
GAGCCTGGG  AGTT TGAGACTA GTCT  GGGAAATAT  11-06-033927-1 719.09243 11 63  1656.0 1212 6.0
CTCCTTGCA  AGAC TGGGTGTA AACT  AAGTACTTA  11-06-033927-1 758.29014 11 68  1660.0 2113 6.0
TACATTATT  AGAC TTATTAGA AACT  TAGAAAGTT  11-06-033927-2 791.9502 11 64  1656.0 1142 6.0
GCAGAGACT  AGTT TTGTCCTA GTCT  CTGACAAAA  11-06-033927-2 815.2876 11 60  1652.0 2222 6.0
GCACCGAGT  AGAC TATTTTAA AACT  TTGAACCTC  11-06-033927-2 828.9152 11 61  1660.0 3133 6.0
TGATAAGCT  AGAC TTCATTAA AACT  AAGAACTTC  11-07-008984 899.98661 11 69  1668.0 2312 6.0
ATGTTGCCT  AGAC TAGACTCA AACT  CCTGGCCTC  11-07-008984 901.26148 11 59  1652.0 1232 6.0
GAAGCTAAG  AGTT TGAGACCA GTCT  GGGCAACAT  11-08-033899-1 951.16722 11 62  1656.0 1232 6.0
GAAATCCAT  AGAC TAACAATA AACT  TTAAAACAT  11-08-033899-1 1006.36834 11 60  1656.0 1232 6.0
GATTCTAGG  AGTT TGAGACCA GTCT  AGGCAACAC  11-08-033899-3 1208.51581 11 61  1656.0 3122 6.0
CTTGAGCTC  AGTT TGAGACCA GTCT  AGCAACGCA  11-08-033899-4 1289.77265 11 66  1652.0 2343 6.0
ATCTTGCCT  AGAC TGGTTTCA AACT  CCTCTCCTC  12-02-009714-1 71.83013 12 59  1652.0 1242 6.0
GAGAAGCCC  AGAC TCTCAGAA AACT  GTGAAGGCT  12-02-009714-1 75.38753 12 64  1652.0 1344 6.0
AATATGCCT  AGTT TCATAATA GTCT  ACCTACCGG  12-02-009714-1 164.10394 12 65  1656.0 1121 6.0
ACTGTTCTA  AGTT TCTAAAGA GTCT  CAAACCTTA  12-02-009714-2 216.28066 12 65  1656.0 1423 6.0
ATGTTGCCT  AGAC TTGTTTCA AACT  CCTGGCCTC  12-02-009714-2 269.37715 12 59  1652.0 1232 6.0
TACAGTCCT  AGTT TATTCTCA GTCT  ATTTTCCTT  12-03-029419-1 404.32136 12 63  1656.0 1133 6.0
GAGGCCAGC  AGTT TGAGACCA GTCT  GGGAAACAC  12-03-029419-1 409.73483 12 62  1656.0 3133 6.0
CTGTTGCCC  AGAC TGGTTTCA AACT  GCTAAGTTC  12-03-029419-2 532.65882 12 62  1656.0 3114 6.0
GAAGCTAGG  AGTT TGAGACCA GTCT  GGGCAACAG  12-03-029419-3 593.49933 12 62  1656.0 3113 6.0
GTGTTGCCT  AGAC TGGTTTGA AACT  CCTGACCTC  12-03-029419-3 594.62233 12 64  1660.0 3133 6.0
AGAGTGCAT  AGTT TGCCTAAA GTCT  TCCAAATTC  12-03-029419-4 680.51608 12 65  1664.0 1313 6.0
GACTTTCAC  AGAC TCCATCCA AACT  CTCAAAACC  12-04-019546-1 770.96653 12 62  1656.0 3142 6.0
ACAAATTTT  AGAC TATTAGAA AACT  ATGAATAGT  12-04-019546-2 866.57599 12 62  1652.0 1411 6.0
GAGGGCAAG  AGTT TGAGACCA GTCT  GGGAAACAT  12-04-019546-3 973.10082 12 61  1652.0 1232 6.0
GATCAGATC  AGAC TTCATTCA AACT  TAGAACTTC  12-05-009775 1065.33012 12 59  1660.0 3113 6.0
ATGCTGCCT  AGAC TGGTCTCA AACT  CCTGAGCTC  12-05-009775 1151.90578 12 59  1652.0 1234 6.0
ATGTTGCCT  AGAC TGGTCTCA AACT  ACTGAGTTC  12-06-009755 1243.73934 12 63  1660.0 1232 6.0
ATTGTGCCA  AGAC TAATTACA AACT  ATAGACTAG  13-01-024524-2 188.91125 13 66  1656.0 1223 6.0
GTTCTTGCT  AGAC TGACCATA AACT  GGGATTTCT  13-01-024524-6 550.70991 13 70  1660.0 1311 6.0
GAGCCTAGT  AGTT TGAGACCA GTCT  GGGAAGCAG  13-01-024524-7 612.17005 13 65  1656.0 3134 6.0
CTGGTTATT  AGTT TCTTATAA GTCT  ATGTCATTC  13-01-024524-7 614.8884 13 63  1660.0 3112 6.0
GACATTCAG  AGTT TTGCAAGA GTCT  ACTATTACA  13-02-009952-2 784.56619 13 60  1652.0 2321 6.0
ATGTTGCCT  AGAC TGATCTCA AACT  ACTGGCCTC  13-02-009952-2 796.85912 13 62  1656.0 1232 6.0
CATGTCACT  AGAC TCTAAAGA AACT  GAGGATTTA  14-01-026437-1 17.56824 14 64  1660.0 2111 6.0
ATATTGCCT  AGAC TGGCCTTA AACT  CCTGGCCTC  14-01-026437-1 19.87721 14 60  1656.0 1212 6.0
GAGGCCAGA  AGTT TGAGACAA GTCT  AGGCAATAT  14-01-026437-3 239.74224 14  60  1656.0 1212 6.0
ATATTTCCC  AGAC TAGTCTCA AACT  CCTAGGCTC  14-01-026437-5 404.36108 14 63  1656.0 1212 6.0
GAAGTTAGG  AGTT TGAGACCA GTCT  GGGCAACAT  14-01-026437-5 489.61803 14 66  1660.0 1232 6.0
CATCTTGCT  AGAC TGGTCTCA AACT  CAGGGGCTC  14-01-026437-6 545.12265 14  61  1656.0 3134 6.0
TTGTTGCCT  AGAC TAGTCTGA AACT  GCTAGGCTC  14-01-026437-6 549.84255 14  60  1652.0 2232 6.0
CTTGTGCCC  AGAC TGGTCTCA AACT  CCTGAGTTC  14-01-026437-6 554.75724 14  61  1656.0 3114 6.0
GAGGACAGG  AGTT TGGGACTA GTCT  AGGCAACAT  14-01-026437-6 577.00521 14  59  1652.0 1232 6.0
CAAGCTAAA  AGAC TACCACCA AACT  TAGAACGGT  14-01-026437-6 582.72677 14  65  1656.0 1443 6.0
GAAGTCAGG  AGTT TGAGAGCA GTCT  GGGTAACAT  14-01-026437-7 664.1411 14  61  1656.0 1232 6.0
ATGGTAGTG  AGAC TATGAAGA AACT  AAGGACTTT  14-01-026437-8 717.9186 14 62  1656.0 1113 6.0
GAAGCTAGA  AGTT TGAGACCA GTCT  GGGCAACAT  15-04-026446 58.99176  15 62  1656.0 1232 6.0
AAAGTATCC  AGAC TCGAGTTA AACT  GGGATGGCG  15-08-010194-2 243.53362 15 66  1656.0 1113 6.0
TAAGGGCAG  AGAC TGTCTTGA AACT  GGGCACTAC  15-08-010194-3 282.71889 15  69  1664.0 2113 6.0
CAAAAGCAT  AGTT TATTAGAA GTCT  AGATGCTCA  15-08-010194-4 415.95961 15 59  1656.0 2313 6.0
TATGTTCCC  AGAC TGGTTTCA AACT  CCTGGCCTC  15-08-010194-5 483.83981 15 66  1660.0 2123 6.0
GAGCTCAGG  AGTT TGAGTCCA GTCT  AGGCAACAT  15-08-010194-5 533.42297 15 59  1652.0 1232 6.0
CAAGTTCAG  AGAC TCTTTCTA AACT  CTGACACAC  15-08-010194-5 548.62527 15 69  1660.0 3232 6.0
AAATTTCAC  AGTT TGTTGTCA GTCT  TTGATGCTC  15-08-010194-5 561.89598 15 66  1660.0 1112 6.0
TTCTTTCCC  AGAC TGTTCTCA AACT  CCTAGCATC  15-10-010274 711.2328 15 66  1656.0 2242 6.0
TTGTTTCCC  AGAC TGGTCTCA AACT  CCTAGGCTC  15-11-035325 803.30306 15 62  1652.0 2232 6.0
GAGTTCAGG  AGTT TGAGACCA GTCT  AGGAAACAT  15-11-035325 804.2044 15 64  1656.0 1232 6.0
GAAGCCAAG  AGTT TGAGACCA GTCT  GGGAAACGA  16-02-010393-2 267.23021 16 62  1656.0 2432 6.0
GAGGTCAGC  AGTT TGAGTCTA GTCT  AGGCAACAT  16-04-010498-2 472.15231 16 63  1656.0 1232 6.0
GAAGTTCCT  AGAC TAACACCA AACT  GAATGTTTA  16-04-010498-2 503.41583 16 67  1668.0 2111 6.0
GTCCTTCAT  AGTT TTATTTGA GTCT  AAGACCAAT  16-04-010498-2 546.96149 16 73  1660.0 1223 6.0
GTGTTTCCC  AGAC TGGTCTCA AACT  TCTAGGCTC  17-02-010718-1 48.3947 17 63  1656.0 3134 6.0
TTTATTCCT  AGTT TGCTAACA GTCT  TTAGAAACC  17-02-010718-2 116.17767 17 63  1652.0 2221 6.0
GATCTTCAT  AGAC TTATATGA AACT  GTATAGTCT  17-04-010799 245.96487 17 60  1656.0 1314 6.0
TGAGGCAGG  AGTT TGAGACCA GTCT  AGGACACAT  17-04-010799 249.07425 17 59  1648.0 1232 6.0
TAGTGTCCT  AGTT TATTACTA GTCT  TCAGACAGA  17-04-010799 294.51182 17 63  1652.0 2132 6.0
GATGTCTGA  AGAC TAGTAATA AACT  AGGACGAGT  17-04-010799 294.51277 17 64  1656.0 1424 6.0
ACGTTGCCT  AGAC TGGTCTCA AACT  TGGGCTCAA  17-05-078100 324.92336 17 65  1648.0 1432 6.0
ATGTTTCCC  AGAC TGGTCTCA AACT  CCAGGCTTA  17-06-010755 369.90494 17 61  1652.0 1232 6.0
CGAGCCAGG  AGTT TGAGACCA GTCT  GGGAACAGA  17-07-010783-1 419.1022 17 64  1652.0 2423 6.0
ATCTTGATT  AGTT TTCTTGAA GTCT  AGGTATGTG  17-07-010783-2 573.8051 17 61  1652.0 1242 6.0
ATGTTTCCC  AGAC TGGTCTCA AACT  CCTGGCGTC  17-07-010783-3 585.01922 17 61  1652.0 1232 6.0
GAGCCTATG  AGTT TGAGACCA GTCT  GGGAAACAG  17-08-010641 638.5444 17 62  1652.0 3134 6.0
ATGTTTCCC  AGAC TGGTGTCA AACT  ACTGGGCTC  17-08-010641 687.96159 17 60  1652.0 1232 6.0
CATAACACA  AGTT TCTGATCA GTCT  TTGAACTTA  18-01-010859 128.0373 18 62  1656.0 2113 6.0
GAGCTCAGG  AGTT TAAGACTA GTCT  AGGCAACAT  18-02-010966-1 160.88205 18 59  1652.0 1232 6.0
GAGGGGAGG  AGAC TATAACAA AACT  AAGAACAGT  18-02-010966-1 180.82863 18 63  1656.0 1423 6.0
TAGCTGCCA  AGTT TATTTCCA GTCT  ACATAGTTC  18-02-010966-2 310.50682 18 61  1660.0 2134 6.0
TTTCCTCCT  AGTT TGCTGAAA GTCT  TTGTCATAA  18-02-010966-2 316.35991 18 62  1648.0 2212 6.0
TCAGGTTAA  AGAC TCTCAATA AACT  AGGTATTAA  18-02-010966-2 337.33853 18 64  1656.0 2211 6.0
AGGTTGCCC  AGAC TGGTCTCA AACT  CCTAACCTC  18-02-010966-3 378.76798 18 65  1656.0 1332 6.0
CTTAGTCTT  AGAC TTTACCAA AACT  AGTATCAAG  18-02-010966-3 413.9223 18 66  1652.0 4221 6.0
TGACAAATT  AGAC TTCAGCTA AACT  GGGAACTGT  18-02-010966-3 429.19594 18 64  1656.0 1413 6.0
GATGGTCCC  AGTT TCTTCAAA GTCT  GGGAATCCC  18-03-025028 512.32615 18 79  1668.0 3123 6.0
CTAGTCTGG  AGTT TTCCTCCA GTCT  AAGAGCACT  18-03-025028 566.4714 18 62  1652.0 1323 6.0
TAAATATCA  AGAC TCAATTAA AACT  TGGAAATAG  18-03-025028 627.86431 18 67  1660.0 2111 6.0
GAGCTCAGG  AGTT TGAGACCA GTCT  GGGAACACG  18-05-010879 735.3918 18 65  1656.0 3134 6.0
CAACCTCCC  AGTT TGTAATCA GTCT  TCAAAGTGT  19-03-011295 97.37453 19 63  1656.0 1414 6.0
ATGTTGCCT  AGAC TGGTCTGA AACT  CCTGACCTC  19-04-011109-2 360.74598 19 63  1656.0 1232 6.0
ATATTTGCA  AGAC TGTTGTCA AACT  AGGCCATAC  19-04-011109-3 454.2585 19 66  1660.0 1212 6.0
GCAGTACAT  AGAC TCCTAACA AACT  TGATCATTT  2-04-005334 93.66617 2 61  1660.0 1112 6.0
CACAGTGTG  AGAC TAGATTCA AACT  CAGAACTGT  2-06-022184-1 228.80367 2 61  1652.0 1413 6.0
ATATTGCCT  AGAC TGGTTTCA AACT  CCTGGCCTC  2-06-022184-1 237.48555 2 60  1656.0 1212 6.0
TTGTTTCCC  AGAC TGGTATCA AACT  CCTGGCCTC  2-06-022184-1 237.60476 2 61  1652.0 2232 6.0
GAGCTCAAG  AGTT TGAGACCA GTCT  GGGAAACAT  2-06-022184-2 368.76457 2 61  1652.0 1232 6.0
GATATAAAC  AGAC TTTGGTGA AACT  GGGAAGTCA  2-06-022184-2 371.05918 2 62  1656.0 2314 6.0
AGGTTTCCT  AGAC TGGTCTTA AACT  CCTGGGCTC  2-06-022184-2 383.61578 2 60  1652.0 1332 6.0
AAACTTCTT  AGTT TAAATCTA GTCT  GCTATTTAC  2-06-022184-3 444.26317 2 62  1660.0 1114 6.0
ATGTTGCCC  AGAC TGGTCTTA AACT  CCTGACTTC  2-06-022184-3 472.04995 2 61  1656.0 1232 6.0
TCATTTTCC  AGAC TAAAGATA AACT  TGGAATATG  2-06-022184-3 506.06654 2 71  1660.0 2412 6.0
GAAGTGCTA  AGTT TGGAGAAA GTCT  TTGAAAACT  2-06-022184-5 629.06606 2 68  1660.0 1322 6.0
ATGTTGCCT  AGAC TGGTATCA AACT  CTTGAGCTC  2-06-022184-5 703.4174 2 59  1652.0 1232 6.0
ATGTTTCCC  AGAC TTGTCTCA AACT  TCTGGCCTC  2-06-022184-6 790.76525 2 61  1652.0 1232 6.0
AGACTTCCT  AGTT TTAATGCA GTCT  GATGTATTG  2-10-022171 977.90262 2 61  1656.0 1314 6.0
CTTCCTCCT  AGTT TTGTTGAA GTCT  TAGCTCAAA  2-10-022171 1024.55103 2 65  1648.0 2223 6.0
GCTCTTGGG  AGAC TGAGCAGA AACT  AGGAAGCAT  2-11-034485 1057.14617 2 68  1656.0 1234 6.0
GATATGGGA  AGAC TGACAATA AACT  ATGAATAAA  2-13-022135-1 1124.84542 2 59  1652.0 2221 6.0
GAAGCCAGT  AGTT TGAGACTA GTCT  GGGAAACAT  2-13-022135-2 1216.48989 2 65  1660.0 1232 6.0
CAGGTGCCT  AGAC TCTAGGCA AACT  GGACTGCCC  2-13-022135-2 1218.63198 2 64  1656.0 3334 6.0
AAGAAGCCA  AGTT TCTAAAGA GTCT  TCAAACTCA  2-13-022135-3 1300.81728 2 61  1652.0 1131 6.0
CTACTTACT  AGTT TTAGTTCA GTCT  ATGGTATTT  2-13-022135-4 1389.68573 2 64  1660.0 1112 6.0
AGGATAAAT  AGAC TTCTGTCA AACT  AAGAAGGAA  2-14-005403-1 1508.51314 2 60  1648.0 1331 6.0
AAAGCCGGT  AGTT TGAGACCA GTCT  GGGCACACA  2-14-005403-2 1560.96338 2 63  1656.0 1113 6.0
TGGGTTCTA  AGTT TTGACTTA GTCT  ATGTCACAT  2-14-005403-2 1605.64248 2 64  1648.0 1232 6.0
TGAGTCAAG  AGTT TGAGACCA GTCT  GGGTACATG  2-14-005403-3 1667.4675 2 64  1656.0 2313 6.0
GAAACTTAG  AGTT TCTGAGAA GTCT  TTGAAGTAG  2-14-005403-3 1675.98839 2 59  1656.0 3111 6.0
GAGGCCAGG  AGTT TCAGACCA GTCT  AGGCAACAT  2-14-005403-3 1676.14746 2 59  1652.0 1232 6.0
TTCCTTCCA  AGTT TATGTATA GTCT  GACCACTGG  2-14-005403-3 1678.47915 2 64  1652.0 2244 6.0
CAAGCCCTG  AGTT TGTTAAAA GTCT  ATGAGAAGC  2-14-005403-3 1680.23926 2 63  1656.0 3422 6.0
GAACTTAGG  AGTT TGAGACTA GTCT  GGGCAACAT  2-14-005403-4 1817.78956 2 62  1656.0 1232 6.0
AACAAACCT  AGAC TCTTGGGA AACT  GGGATGCAT  2-14-005403-4 1829.66432 2 67  1652.0 1141 6.0
TATTTGCTT  AGAC TCTTAGTA AACT  AGTTACATT  2-14-005403-7 2059.5162 2 66  1660.0 1123 6.0
TAATTTCAC  AGTT TCCTCAGA GTCT  GAGAGAAAA  2-14-005403-8 2147.29262 2 64  1652.0 2112 6.0
GGAGTTTGA  AGTT TATGACCA GTCT  AAGTTACAC  2-14-005403-8 2206.39292 2 60  1656.0 3232 6.0
CCCACACCT  AGAC TACTAAGA AACT  AGAGACTGG  2-14-005403-8 2234.76114 2 66  1656.0 4413 6.0
GTAGAGTGA  AGAC TTTTAGCA AACT  AGGAATAGA  2-14-005403-9 2252.46488 2 64  1656.0 2421 6.0
TGACAAATT  AGAC TTACTTAA AACT  AAGAACTTT  2-14-005403-9 2262.32933 2 63  1660.0 1113 6.0
ATTGAGCCT  AGTT TGAGTCCA GTCT  GGGCAACAT  2-15-005120 2310.37607 2 69  1652.0 1223 6.0
ATACTTCCC  AGAC TGGTCTCA AACT  CTTGGCCTC  20-01-011387-1 6.04901 20 62  1656.0 1214 6.0
TAAATGCTT  AGAC TCTTGCTA AACT  GTCAATTTC  20-01-011387-2 104.8476 20 62  1664.0 2111 6.0
GAGACTAGG  AGTT TGAAACCA GTCT  GGGAAACAT  20-01-011387-2 129.41081 20 62  1652.0 1232 6.0
GAGGCCAAG  AGTT TGAGACTA GTCT  AGGCAACAT  20-04-011362-1 322.0443 20 59  1652.0 1232 6.0
GATTTTCAG  AGTT TCTTAAAA GTCT  GAGAGTGTT  20-04-011362-1 373.29889 20 65  1656.0 1141 6.0
ATGTTTCCC  AGAC TTGTCTCA AACT  CGTGGCCTC  20-04-011362-2 441.58549 20 66  1656.0 1232 6.0
GAGGTTCTA  AGTT TTCTCTCA GTCT  CTAGAGTAA  20-04-011362-3 535.93623 20 61  1656.0 2214 6.0
GACCTAAGG  AGTT TGAAACCA GTCT  AGGCAACAT  22-03-011520-1 77.66797 22 59  1652.0 1232 6.0
ATCTTGCCT  AGAC TGGTCTCA AACT  TGTGGGCTC  22-03-011520-2 147.01325 22 60  1652.0 1242 6.0
CAAACTCAG  AGTT TGGTTCTA GTCT  TGATCCTTC  22-03-011520-2 158.10337 22 60  1660.0 3113 6.0
TGGTTGCCT  AGAC TGGTCTCA AACT  CCTGAGCTC  22-03-011520-2 216.98433 22 59  1652.0 2332 6.0
TGATAACTT  AGAC TCCATTAA AACT  ATGAGCTTT  22-03-011520-2 232.5744 22 66  1660.0 1113 6.0
GAGCCTGGG  AGTT TTAGACTA GTCT  GGGAAACAT  22-05-011523 293.62452 22 62  1652.0 1232 6.0
ACATTGCCC  AGAC TGGTCTCA AACT  CCCAACCTC  22-05-011523 306.26477 22 66  1660.0 1412 6.0
TATATTCAT  AGAC TGATACCA AACT  ATCATACTC  3-01-022517-1 82.94713 3 64  1660.0 2121 6.0
AATTTTCCC  AGTT TATATCCA GTCT  ATCAAACCT  3-01-022517-2 100.34002 3 68  1656.0 1122 6.0
ACTGTTCCT  AGTT TGCAGACA GTCT  TCTCATTGT  3-01-022517-3 232.62696 3 67  1656.0 1411 6.0
AATGTTCAA  AGAC TGTTATCA AACT  AAATACACA  3-01-022517-3 271.17458 3 66  1656.0 1123 6.0
ATGATGTCT  AGAC TGTATTTA AACT  TTGAACTCC  3-01-022517-4 331.91539 3 68  1660.0 1231 6.0
CTAGTTTAT  AGTT TTCTTTTA GTCT  TTGGTTTTT  3-01-022517-4 370.26936 3 60  1656.0 1111 6.0
ATGTTTCCC  AGAC TGCTCTCA AACT  CCTGACCTC  3-01-022517-5 479.61964 3 65  1656.0 1232 6.0
TTCATTCCT  AGAC TTAGCCCA AACT  AACTTTGTT  3-01-022517-5 480.45949 3 62  1652.0 1141 6.0
GGACATCGT  AGTT TCTTCCAA GTCT  TGGCATTTA  3-01-022517-6 508.63287 3 69  1664.0 2111 6.0
CAGATATCT  AGAC TAGGACAA AACT  TTGAATAGC  3-01-022517-6 513.86449 3 64  1656.0 3421 6.0
GAAGGTCCC  AGTT TCTTGAAA GTCT  GTGGCATTG  3-01-022517-7 607.8509 3 67  1664.0 3113 6.0
CAAATTCCA  AGAC TGTTTCTA AACT  GTAAAGAGT  3-02-022459-2 773.74912 3 66  1656.0 1424 6.0
TAGATTTCT  AGTT TTATTGTA GTCT  GAGAAAATA  3-02-022459-3 876.466 3 69  1660.0 2122 6.0
TACCAGCCT  AGAC TGTTAATA AACT  GAGAAATAA  3-03-005612-1 960.26578 3 67  1656.0 2144 6.0
TTTATTCCT  AGTT TTCTGGGA GTCT  TTAATCATA  3-03-005612-10 1056.1919 3 68  1656.0 2123 6.0
ATTGTGCCT  AGAC TGCCTAGA AACT  CAGATTTAA  3-03-005612-10 1061.02408 3 70  1656.0 1223 6.0
GAAGCCAGC  AGTT TGAGACCA GTCT  AGGCAACAT  3-03-005612-3 1226.58759 3 60  1656.0 1232 6.0
AAATATTTG  AGAC TGTTACAA AACT  AGGAATGAG  3-03-005612-6 1545.50638 3 65  1656.0 1112 6.0
GAAGCTAGG  AGTT TAAGACCA GTCT  GGGCAAAAT  3-03-005612-7 1652.32174 3 62  1656.0 1222 6.0
TACATTATT  AGTT TTGCCAGA GTCT  AAGCAGCTC  3-03-005612-8 1748.48245 3 63  1660.0 2141 6.0
GAGGTCAGG  AGTT TGAGACCA GTCT  CTGAAGCAG  3-03-005612-8 1749.33449 3 60  1652.0 3133 6.0
ACAGTTCTG  AGAC TGAAAACA AACT  AGCTTCCAA  3-03-005612-8 1787.4742 3 67  1656.0 1413 6.0
ACCGACTCA  AGTT TCATTTGA GTCT  AGGAGAAGT  3-03-005612-9 1847.55213 3 63  1648.0 1422 6.0
TTCCACCCC  AGAC TCCTACAA AACT  AAGCACTGC  3-03-005612-9 1872.87383 3 66  1656.0 2244 6.0
CGAGTCCAT  AGAC TCAGAATA AACT  CTGAGCTCC  3-05-029928 1943.91385 3 71  1664.0 3313 6.0
GAGCTTAGG  AGTT TGAGATCA GTCT  AGGCAACAT  4-02-006081 17.83567 4 64  1656.0 1232 6.0
ATGTTGCCT  AGAC TGGTCTCA AACT  GTTGGCCTC  4-02-006081 24.79143 4 59  1652.0 1232 6.0
AGAACGAGT  AGAC TACTAGTA AACT  AGGAAAAGA  4-04-006316-1 129.65657 4 62  1652.0 1311 6.0
GAATCCAGT  AGTT TGAGACCA GTCT  GGGAAACAC  4-04-006316-1 176.61115 4 62  1660.0 3112 6.0
GAGTTTAGG  AGTT TGAGACCA GTCT  AGGCAACAC  4-06-016297 371.53401 4 65  1660.0 3132 6.0
ATGTTTCCC  AGAC TGGCCTTA AACT  CCTGGCCTC  4-07-006238 414.8613 4 61  1652.0 1232 6.0
TCATTTCTA  AGAC TTCAAGGA AACT  AGTCTAGTA  4-07-006238 426.3532 4 60  1652.0 2142 6.0
ATCTTTCCT  AGAC TGGTCTGA AACT  TCTGGGCTC  4-07-006238 450.5197 4 60  1652.0 1242 6.0
GCTGAGTAT  AGAC TAGAGTGA AACT  TAGAAACTC  4-10-022778 606.04836 4 60  1656.0 3132 6.0
TCCCTGAAT  AGAC TAATAACA AACT  CTGAAATTG  4-10-022778 631.8726 4 59  1652.0 2444 6.0
GTTTTATGT  AGTT TACATATA GTCT  AGGTATTCT  4-10-022778 637.08296 4 62  1656.0 1311 6.0
TCGTGTCCA  AGAC TGAAATGA AACT  AGCCCTGGC  4-13-016354-1 773.94317 4 60  1648.0 2432 6.0
GAGGCCAGG  AGTT TGAGACCA GTCT  AGGCAACTT  4-13-016354-2 867.54304 4 60  1656.0 1132 6.0
AAAGTAGCC  AGAC TCTAGGAA AACT  AAGATTTGG  4-13-016354-4 1062.55404 4 65  1660.0 1113 6.0
TAGGTTCTA  AGAC TGTGACAA AACT  GGCTTGTTA  4-13-016354-4 1089.5589 4 62  1656.0 2114 6.0
TGAATTCCA  AGTT TACAGAAA GTCT  ATGAGATAA  4-13-016354-5 1194.91319 4 72  1660.0 2212 6.0
CCCTGCCAT  AGAC TTCTGTGA AACT  TTGAACTTG  4-13-016354-5 1232.34522 4 66  1656.0 4113 6.0
ATGTTGCCT  AGAC TGGTCTCA AACT  TGTGGCCTC  4-13-016354-5 1236.81283 4 64  1656.0 1232 6.0
GTCCCTCGA  AGTT TATTTGAA GTCT  TCCAGCTTC  4-13-016354-6 1317.36378 4 59  1656.0 3113 6.0
ATGTTTCCC  AGAC TGGTCTCA AACT  CCCAGGCTC  4-13-016354-7 1396.64211 4 62  1652.0 1232 6.0
AAAGCTAGA  AGTT TATTCTCA GTCT  TGGCATTTC  4-13-016354-7 1412.86278 4 64  1664.0 1113 6.0
ACATTTCAT  AGTT TTCATATA GTCT  TCTCTCTTC  4-13-016354-8 1453.49678 4 61  1660.0 1412 6.0
GAAGTCAGG  AGTT TTAGACTA GTCT  GGGCAATAT  4-13-016354-8 1465.47372 4 62  1660.0 1212 6.0
CAAAAGGCA  AGTT TTCTTAAA GTCT  TGGAAGACT  4-13-016354-9 1559.95747 4 62  1652.0 1324 6.0
GCAGGTCAT  AGTT TGTATCAA GTCT  GTTAAACAT  4-14-022792-1 1639.47512 4 64  1656.0 1232 6.0
TGACGAATT  AGAC TTTATTAA AACT  AAGACCTTC  4-14-022792-1 1705.46098 4 60  1660.0 2314 6.0
ATGTTGCCT  AGAC TGATCTCA AACT  CCTGGCATC  4-14-022792-2 1744.34 4 59  1652.0 1232 6.0
ATGTTGCCT  AGAC TGGTCGAA AACT  CCTAGTGTC  4-14-022792-2 1772.11228 4 60  1652.0 1232 6.0
TCTATTTCT  AGTT TGCTTCTA GTCT  GTGAATGTG  4-14-022792-3 1858.33197 4 68  1656.0 2421 6.0
ACAGTAAAT  AGAC TGCTAATA AACT  TAGATAAAC  5-01-006576-1 93.80647 5 59  1652.0 1413 6.0
TAAGATTTA  AGTT TGCAAAGA GTCT  TTGAAGTTC  5-01-006576-1 97.84392 5 64  1664.0 2113 6.0
TTGTATCAC  AGAC TTAAATAA AACT  ATAAAACTC  5-01-006576-3 210.54813 5 60  1652.0 2232 6.0
TTAATACCT  AGTT TAATGAGA GTCT  TTCACCTGA  5-01-006576-3 223.95367 5 64  1656.0 2211 6.0
CAAGGAACT  AGAC TAACAACA AACT  AAGCTCAAA  5-02-006713-1 500.43764 5 62  1656.0 2223 6.0
CCAAATCTT  AGAC TTTTGGAA AACT  ATGAATTAT  5-02-006713-1 543.8942 5 70  1660.0 1211 6.0
GAGTCTAGG  AGTT TGAGAGCA GTCT  GGGAAACAT  5-02-006713-2 570.38956 5 62  1652.0 1232 6.0
ATGTTGCCT  AGAC TGATCTCA AACT  CCTGGCCTC  5-02-006713-3 709.30816 5 59  1652.0 1232 6.0
TGATTCCCT  AGAC TGATCAGA AACT  TCTAGTGTC  5-02-006713-3 712.43847 5 61  1656.0 2312 6.0
TTAGTACTA  AGTT TTGTATTA GTCT  AGGTTCTTC  5-02-006713-4 832.17365 5 72  1668.0 2213 6.0
GAAACTGCT  AGTT TTGTTAAA GTCT  AGGCCCCAA  5-04-034772-2 1065.61923 5 69  1664.0 2233 6.0
ATTATACCT  AGAC TGTGAATA AACT  ATAAATACC  5-04-034772-2 1068.87255 5 66  1656.0 1221 6.0
CCGCTTCTA  AGTT TAGCACCA GTCT  AATCATTTC  5-04-034772-2 1108.6271 5 60  1656.0 3111 6.0
CTGTTACCG  AGAC TGGTCTCA AACT  TGTAACTTT  5-04-034772-2 1140.93766 5 70  1660.0 1113 6.0
GAAGGTCTT  AGTT TTAATAAA GTCT  AATTCGTCG  5-04-034772-4 1262.34148 5 60  1660.0 3113 6.0
TCCACGCCT  AGTT TATGAGCA GTCT  TAGACTGTG  5-04-034772-4 1314.07713 5 62  1648.0 2441 6.0
GCAGCTAAG  AGTT TAAGACTA GTCT  AGGCAACAT  5-04-034772-4 1341.08799 5 64  1656.0 1232 6.0
ATGTTGCCT  AGAC TGGTCTCA AACT  ACTGAGCTC  5-04-034772-5 1345.43534 5 62  1656.0 1232 6.0
ATGTTGCCT  AGAC TAGTCTCA AACT  CCTGGCCTC  5-05-029289-1 1401.88928 5 59  1652.0 1232 6.0
GAGGCCAGG  AGTT TAAGACTA GTCT  AGGCAATAT  5-05-029289-2 1466.55054 5 60  1656.0 1212 6.0
ATGTTTCCC  AGAC TGGTCTCA AACT  CCTGTCCTC  5-06-023133-3 1771.99612 5 61  1652.0 1232 6.0
GAATACATT  AGTT TTCCAAGA GTCT  TGGAAGTTT  6-02-007592-1 140.014 6 63  1664.0 1114 6.0
CCAGAGCCA  AGTT TCGTTTTA GTCT  GTAAACAAA  6-02-007592-2 239.44133 6 64  1652.0 2223 6.0
GAGCCTTCC  AGTT TCCTTTAA GTCT  AAGAACTCA  6-02-007592-2 276.47603 6 70  1664.0 2313 6.0
TCTATTCCG  AGTT TTAGATAA GTCT  AATAGATGC  6-02-007592-4 401.62435 6 65  1656.0 2421 6.0
AAAGGTCTT  AGAC TAGATTAA AACT  AAGTACCTT  6-02-007592-4 455.01722 6 74  1668.0 1113 6.0
GTGTTTCCC  AGAC TGGTCTCA AACT  CCTCCCATC  6-02-007592-5 573.27107 6 62  1656.0 3123 6.0
TTAGATCTC  AGAC TATCTGGA AACT  TCATACTTC  6-05-007299-1 634.38993 6 62  1660.0 2213 6.0
GAGGCCAGG  AGTT TGAGATCA GTCT  GGGAAAGAT  6-05-007299-1 664.90361 6 61  1652.0 1242 6.0
TCGTTTCTT  AGAC TAAACCAA AACT  AAAATATAA  6-06-025741-2 1036.07188 6 62  1652.0 2212 6.0
GAGCCCAGG  AGTT TGAGACCA GTCT  AGGAACATG  6-06-025741-2 1057.28097 6 65  1660.0 3134 6.0
GAGCCTAGG  AGTT TGAAGCTA GTCT  AGGCAACAC  6-06-025741-2 1061.49387 6 61  1656.0 3134 6.0
AATATACCT  AGAC TGTAATTA AACT  TCCAAATAT  6-06-025741-2 1117.75769 6 64  1656.0 1121 6.0
GGGTTGCCT  AGAC TGGTTTCA AACT  TCTGAGCTC  6-06-025741-4 1277.1328 6 60  1656.0 3134 6.0
GATGAGGAA  AGAC TGAAAAGA AACT  AGGCTCAAA  6-06-025741-4 1306.84162 6 59  1652.0 2223 6.0
TAAGATAAT  AGAC TCCTTTTA AACT  CAGATGAAG  6-06-025741-6 1507.33506 6 60  1652.0 2113 6.0
CAGGTAATC  AGAC TTCATCCA AACT  AAGAACTCT  7-02-007819-1 17.65452 7 67  1660.0 1313 6.0
TGAATGCCT  AGTT TATTGTCA GTCT  AAAGAAAAT  7-02-007819-1 88.19765 7 61  1652.0 1222 6.0
GGATATTAA  AGTT TATTGTCA GTCT  GGGAATTTT  7-02-007819-1 88.93228 7 64  1660.0 1111 6.0
TATAATCCT  AGTT TTAAGTGA GTCT  GAGAAACGT  7-02-007819-2 107.8892 7 71  1656.0 1432 6.0
GAGGCCAGG  AGTT TGAGACCA GTCT  GGGAAACAA  7-02-007819-2 165.09788 7 61  1652.0 2232 6.0
CAGATTCCC  AGAC TGGTCTCA AACT  CCCGGCCTC  7-02-007819-2 178.0148 7 62  1656.0 3133 6.0
ATTCTTAGG  AGTT TATCTGTA GTCT  CAGGACTTT  7-02-007819-3 241.12525 7 60  1652.0 1113 6.0
AAAGAGTTT  AGTT TCTGATCA GTCT  TTGAATCTG  7-02-007819-4 316.17241 7 60  1656.0 1113 6.0
TGAGCACGG  AGTT TGAGACCA GTCT  AGGTAACAA  7-02-007819-4 324.24618 7 65  1652.0 2232 6.0
GCATTTCCT  AGAC TCTCTTGA AACT  GAGAACCCA  7-02-007819-4 385.06241 7 80  1668.0 2333 6.0
ATGTTTCCC  AGAC TGCTCTCA AACT  CCTGGCCTC  7-08-007758 602.94935 7 61  1652.0 1232 6.0
GAGCCCAGT  AGTT TGAGACCA GTCT  AGGAAACCC  7-08-007758 639.27583 7 64  1660.0 3134 6.0
GAAGCCAGG  AGTT TGAGACCA GTCT  GGGAGATAT  7-08-007758 645.46665 7 59  1656.0 1212 6.0
GAGGCCAGA  AGTT TGAGACTA GTCT  GGGAAGACC  7-08-007758 645.65644 7 62  1656.0 3133 6.0
CAAGTGGCC  AGAC TTTTAAGA AACT  GGGTCATCA  7-09-007933-1 739.29227 7 62  1656.0 2312 6.0
GATTGTCCA  AGTT TAAGACAA GTCT  CTGAGGTCT  7-09-007933-1 753.44166 7 66  1656.0 1314 6.0
ACTTTTCCT  AGTT TATGTCCA GTCT  AGAGTTTTT  7-09-007933-2 822.20829 7 68  1660.0 1111 6.0
TGAGGCAGG  AGAC TCACTTGA AACT  AGGAGGCAG  7-09-007933-2 856.04134 7 59  1648.0 2313 6.0
ATGTTGCCT  AGAC TGCTCTTA AACT  CTTGGCCTC  7-09-007933-3 952.39116 7 59  1652.0 1232 6.0
ACGTTGCCT  AGAC TGGTCTCA AACT  CCTAAGCTC  7-09-007933-4 1013.5336 7 64  1656.0 1432 6.0
AGAGATCAG  AGAC TATAAGCA AACT  AGTCAGTAA  7-09-007933-5 1174.46894 7 64  1656.0 1313 6.0
GAATATTCA  AGAC TTCAGTAA AACT  ATGAAACTT  7-09-007933-5 1193.48909 7 67  1664.0 1132 6.0
ATGTTGCCT  AGAC TGGTCTCA AACT  ACTGACTTA  7-09-007933-5 1207.63817 7 66  1660.0 1232 6.0
TTGTTTCCC  AGAC TGGTCTCA AACT  CCTGGCTCA  7-09-007933-6 1242.46072 7 60  1648.0 2232 6.0
ATCTTGATT  AGTT TCCTTGAA GTCT  AGGTATGTG  7-09-007933-6 1243.13732 7 61  1652.0 1242 6.0
ATCTTTCCC  AGAC TGGTCTCA AACT  GGGTGCAAG  7-09-007933-6 1252.68768 7 71  1652.0 1242 6.0
GAGCTCAAG  AGTT TGAAACCA GTCT  GGGAAATAT  7-09-007933-6 1268.03376 7 62  1656.0 1212 6.0
TGAGGCCAG  AGTT TGAGACCA GTCT  AGGTAACAT  7-09-007933-6 1298.04361 7 65  1652.0 1232 6.0
CATGAATAT  AGTT TTATAGAA GTCT  TGGAACCTA  7-10-007914 1448.93446 7 68  1660.0 2133 6.0
GAGCTTATG  AGTT TGAGACCA GTCT  GGGCACCAT  7-10-007914 1469.69881 7 65  1656.0 1233 6.0
TGAGCCCAG  AGTT TGAGACCA GTCT  GGGAAACAT  7-12-007741 1545.71024 7 67  1652.0 1232 6.0
ATGTTTCCC  AGAC TGGTCTCA AACT  CCTGGCTCA  8-01-023736 34.63173 8 60  1648.0 1232 6.0
TGGGTTAGT  AGTT TACTAAAA GTCT  GTGAAACTA  8-03-030737 154.09005 8 67  1656.0 2132 6.0
GTACAGAAG  AGTT TTGCTGTA GTCT  ATGAACCCT  8-05-007995 313.40623 8 59  1652.0 1333 6.0
ACATATCCT  AGTT TAGAGTAA GTCT  AGCTGAAAA  8-05-007995 323.78467 8 63  1652.0 1412 6.0
TGCCTTCAT  AGTT TTGTACGA GTCT  ATTAAATTC  8-05-007995 345.01976 8 68  1664.0 2344 6.0
TTGGCCCAT  AGTT TATTTATA GTCT  GTTAATTTC  8-07-008183-2 555.65471 8 60  1656.0 2233 6.0
TTAGTTCAA  AGTT TGTCTTCA GTCT  ATAAAGACA  8-07-008183-3 698.21063 8 67  1656.0 2213 6.0
TCATTACAT  AGTT TATTTCAA GTCT  TTCTACTTC  8-07-008183-4 801.5374 8 60  1660.0 2412 6.0
GAGGTCAGG  AGTT TGAGAGCA GTCT  AGGCAACAC  8-08-008046-1 880.23545 8 64  1660.0 3133 6.0
ATGTTTCCC  AGAC TGGTTTCA AACT  CCTGACCTC  8-08-008046-2 950.8871 8 65  1656.0 1232 6.0
GAGCCCAGG  AGTT TGAGAGCA GTCT  GGGAACATG  8-08-008046-2 952.65432 8 62  1656.0 3134 6.0
GAGCCTAGA  AGTT TGAGACCA GTCT  AGGCAACAT  8-08-008046-3 1082.95362 8 60  1652.0 1232 6.0
GAATTCCCA  AGAC TTAAATTA AACT  CGGTCATTA  8-08-008046-3 1124.94958 8 67  1664.0 2112 6.0
TAAATTCAC  AGTT TCTTTTCA GTCT  ACCAGAGAT  8-08-008046-4 1227.92137 8 60  1652.0 1242 6.0
TAGGACCCT  AGTT TTAATAGA GTCT  TTAAAATAT  8-08-008046-6 1355.2694 8 64  1656.0 1212 6.0
TAAGTGTGG  AGAC TAAATTAA AACT  AAGACCTTA  9-01-008413-1 38.98101 9 65  1664.0 2113 6.0
CAACAAAGT  AGAC TTTCAGTA AACT  AGGAAGCTC  9-01-008413-1 64.05254 9 65  1664.0 3134 6.0
ATGTTCCCT  AGAC TGCTTTGA AACT  TGGAAGATA  9-01-008413-2 115.33127 9 75  1660.0 1232 6.0
GAGCTCAGA  AGTT TGAGATCA GTCT  AGGCAACAT  9-01-008413-2 190.79162 9 59  1652.0 1232 6.0
AAATCATAG  AGAC TTTGAGGA AACT  AGGAATAAA  9-01-008413-3 272.07178 9 60  1652.0 1112 6.0
TGGATACCT  AGTT TAAGGAAA GTCT  GCCAACAGG  9-01-008413-3 280.88152 9 66  1652.0 2331 6.0
AAAGAGATT  AGAC TTCATCAA AACT  AAGCATTTT  9-01-008413-3 285.1463 9 59  1660.0 1111 6.0
ATATTGCCT  AGAC TGGTCTCA AACT  GTTAGGCTC  9-01-008413-3 288.93913 9 61  1656.0 1212 6.0
GAAAGGTCT  AGTT TCTTCACA GTCT  CAGAAGCAT  9-01-008413-4 309.66624 9 61  1656.0 1234 6.0
GGTGACATG  AGAC TGAGGGAA AACT  AGGAAGCTC  9-34-023935-1 516.82417 9 65  1660.0 3134 6.0
GGACTTCTG  AGAC TAAGCAGA AACT  ACAGACAGA  9-34-023935-1 537.53713 9 63  1656.0 2423 6.0
GTCTGTCAG  AGTT TGTTAGGA GTCT  CTGAATTTT  9-34-023935-1 594.50484 9 65  1656.0 1111 6.0
AAAGGGCAA  AGTT TTGACTGA GTCT  GGGATAACA  9-34-023935-2 683.52212 9 64  1652.0 1113 6.0
GCCATTCTC  AGAC TAGGGCAA AACT  ACATGCTTT  9-34-023935-2 689.71665 9 60  1656.0 1113 6.0
TAGGAAGTT  AGAC TATATTAA AACT  AAGAACTTC  9-36-008470-1 813.34463 9 68  1668.0 2133 6.0
AAAAGCACA  AGAC TGAATCAA AACT  ATGAACGCT  9-36-008470-2 903.02166 9 64  1656.0 1111 6.0
GAGGCCAGG  AGTT TGAGATCA GTCT  GGGAACACA  9-36-008470-3 924.91484 9 65  1656.0 2323 6.0
ATGTTGCCT  AGAC TGGTCCTA AACT  CCTAGGCTC  9-36-008470-4 1104.05407 9 60  1652.0 1232 6.0
GAACGCTGA  AGTT TGAGACCA GTCT  AGGAACATA  X-07-011757-1 56.0213 X 66  1664.0 2123 6.0
ATGTTTCCT  AGAC TGGTCTCA AACT  CATGGACTC  X-07-011757-2 213.6906 X 60  1652.0 1232 6.0
TATAATCCT  AGTT TGAGACCA GTCT  GGCCAAAAT  X-07-011757-3 223.38156 X 64  1652.0 1222 6.0
AGATTTCCC  AGTT TTGATCCA GTCT  CCACACTTA  X-07-011757-3 292.52609 X 66  1660.0 1312 6.0
ATTATCCTC  AGTT TGGAAGGA GTCT  AGAAACCTA  X-07-011757-4 357.7181 X 67  1656.0 1221 6.0
TCTATTCCT  AGTT TGATGAGA GTCT  TAAACATGA  X-08-079573 472.51165 X 64  1652.0 2412 6.0
GAGCCTAAG  AGTT TGAGACCA GTCT  AGGCAACAT  X-11-011630 527.22724 X 60  1652.0 1232 6.0
GGAGTTCTC  AGAC TATAACCA AACT  TCAATCTCA  X-13-011651-2 906.13859 X 66  1660.0 2313 6.0
ACAGGTCTT  AGTT TATTCCAA GTCT  TACAAAGTC  X-13-011651-2 926.74706 X 65  1660.0 1413 6.0
GAGTTTCTC  AGTT TGAGAGAA GTCT  AGTATTGTA  X-13-011651-3 950.64304 X 66  1660.0 2141 6.0
TTAGTGCCT  AGTT TATTGAAA GTCT  TTAACATGA  X-14-028405 1117.92692 X 64  1656.0 2213 6.0
CTAATTCAA  AGTT TATTTAAA GTCT  ATGTACAAA  X-15-011786-1 1171.37895 X 69  1656.0 2223 6.0
TTTCATGTT  AGAC TCTCAATA AACT  AGGTATTGA  X-15-011786-3 1364.65287 X 62  1652.0 2224 6.0
CAATTTCTG  AGAC TTGCTGCA AACT  CATAAAAGC  Y-13-011875 139.25267 Y 62  1656.0 3422 6.0
ZZZZZZZ
