# Supplementary material for: A Genome-Wide Analysis of FRT-Like Sequences in the Human Genome
Source: PLoS One. 2011 Mar 23;6(3):e18077. doi: 10.1371/journal.pone.0018077 (PMC3063242; doi:10.1371/journal.pone.0018077)
Supplement: Text S7 — Example of a file from the pool of files of unique genomic FRT-like sequences that have their spacers grouped within each subclass file. Zip archive of the pool can be downloaded from http://www2.latech.edu/~voziyan/index_files/TextS7.zip. (TXT) [file pone.0018077.s009.txt]

*This is an example file (filename FRT6Match_TTAC_AAAC.txt) from the pool of files of unique genomic FRT-like sequences that have their spacers grouped within each subclass file. Zip archive of the pool can be downloaded from http://www2.latech.edu/~voziyan/index_files/TextS7.zip*


CTCCCTCTT  TTAC TGAGGAGA AAAC  TGAGACTTA  14-01-026437-1 44.83693 14 64  1656.0 2113 6.0
GAGGTTGAG  GTTT TGAGGAGA GTAA  ATGAAAATC  1-07-021937 120.01483 1 70  1668.0 3122 6.0

ATAGCACAT  GTTT TCCTTTTA GTAA  TGGTAATAA  2-14-005403-4 1819.45233 2 66  1656.0 1213 6.0
AAATTCCTT  GTTT TAAAAGGA GTAA  TTTAACGCT  3-03-005612-1 966.15 3 63  1656.0 1112 6.0
AAATCACCT  TTAC TAAAAGGA AAAC  AAGAAGGAA  X-16-011681 1420.63777 X 70  1660.0 1112 6.0
TTTGTTTGT  GTTT TCCTTTTA GTAA  ATGGCAACT  1-11-004610 264.71541 1 60  1648.0 1322 6.0

TGTTCTGTT  TTAC TGATGAGA AAAC  AGGCATGGA  14-01-026437-6 511.17489 14  61  1648.0 2322 6.0
TAAGGTCCA  GTTT TCTCATCA GTAA  AGTGGGGCA  17-07-010783-2 576.72613 17 65  1656.0 2113 6.0
TGAGCCTTG  GTTT TCTCATCA GTAA  TGGAACAGA  20-01-011387-2 177.69261 20 64  1652.0 2313 6.0
TGCCTTCTT  GTTT TCTCATCA GTAA  TGGAGATGA  4-10-022778 635.66541 4 71  1656.0 2344 6.0
ATCATTCTT  TTAC TGATGAGA AAAC  TGAGACATA  6-05-007299-3 852.7646 6 67  1656.0 1241 6.0
TGGGCTACA  GTTT TCTCATCA GTAA  CTGAAGAGC  8-08-008046-4 1208.30336 8 65  1652.0 2333 6.0
TTTCTTCTA  TTAC TGATGAGA AAAC  TGATAATCA  X-13-011651-1 750.23518 X 60  1648.0 2224 6.0
AAAGCCCAT  TTAC TGATGAGA AAAC  TGAGGCTTG  1-12-032977-1 323.89369 1 61  1660.0 1113 6.0

GATGGTCCA  GTTT TACTTAGA GTAA  ATATATTTT  9-01-008413-3 283.67546 9 66  1664.0 1111 6.0
CTTGGGCTT  TTAC TCTAAGTA AAAC  AGGCAGCCA  1-12-032977-3 499.05982 1 67  1652.0 2334 6.0

TAGTTTCCA  TTAC TTTCCTGA AAAC  TGTAACTCT  13-01-024524-3 245.81568 13 75  1664.0 1313 6.0
CAAGTCCCT  TTAC TTTCCTGA AAAC  AAGTTTTCT  1-12-032977-4 608.31625 1 70  1664.0 1311 6.0

TGATTTTAA  TTAC TATTTTGA AAAC  AGGAGAATG  10-02-077569 68.49213 10 65  1656.0 2312 6.0
AACACACCT  TTAC TATTTTGA AAAC  AGAACAAAT  8-04-023666 247.24438 8 63  1652.0 1141 6.0
TTATTGCTA  TTAC TATTTTGA AAAC  TGTTACATC  1-12-032977-4 651.3579 1 61  1656.0 2212 6.0

AATGAGACT  GTTT TGGAGAAA GTAA  GAGAAGAGG  1-34-004487-5 1723.87573 1 63  1652.0 1123 6.0
CAGCTCCTT  GTTT TGGAGAAA GTAA  AGGAGGAGA  14-01-026437-4 388.98851 14  69  1656.0 2424 6.0
ACACCATTT  GTTT TGGAGAAA GTAA  GGGAAGAGA  3-03-005612-1 948.05054 3 59  1648.0 1414 6.0
CAAATTTAG  GTTT TGGAGAAA GTAA  ATGTCCATA  4-07-006238 462.69558 4 60  1656.0 2123 6.0
AGCTATCCA  GTTT TGGAGAAA GTAA  ATGGGTTAT  6-02-007592-5 568.00513 6 62  1648.0 1211 6.0
TCTTTTCCC  TTAC TTTCTCCA AAAC  AAATAGAGT  6-05-007299-3 813.05505 6 62  1648.0 1424 6.0
AGACTGTTT  GTTT TGGAGAAA GTAA  GGGAAGAGA  6-06-025741-1 938.39802 6 63  1652.0 1314 6.0
AGAGACTCT  GTTT TGGAGAAA GTAA  GGGAAGAGA  7-02-007819-3 245.56466 7 68  1656.0 1313 6.0
TCTCTTCCC  TTAC TTTCTCCA AAAC  ATATAGAGT  8-07-008183-3 696.1927 8 62  1648.0 1424 6.0
TCTCTTCCC  TTAC TTTCTCCA AAAC  ATAGTCTCT  8-08-008046-1 893.5337 8 63  1652.0 1313 6.0
GCTCCATTT  GTTT TGGAGAAA GTAA  GGGAAGAGA  X-13-011651-1 739.50219 X 59  1648.0 2424 6.0
AGATAATCT  GTTT TGGAGAAA GTAA  GGGAAAGAA  X-13-011651-1 753.97921 X 64  1652.0 1312 6.0
TCTTTTCCC  TTAC TTTCTCCA AAAC  ATACAGACT  X-15-011786-2 1274.55399 X 62  1648.0 1324 6.0
TCTCTCCCA  TTAC TTTCTCCA AAAC  AGATGAGTC  X-15-011786-3 1371.61793 X 60  1652.0 2424 6.0
ACTCTGTAT  GTTT TGGAGAAA GTAA  GGGAAGATA  1-12-032977-5 747.14477 1 63  1652.0 1424 6.0

TAGTTCCCT  GTTT TAAGACAA GTAA  ATATTCAAA  13-02-009952-1 771.91255 13 61  1652.0 2132 6.0
ACAGCTCAT  TTAC TTGTCTTA AAAC  AAATAATTA  1-12-032977-5 784.05948 1 63  1660.0 1413 6.0

AAAGAAATT  GTTT TGTGGAGA GTAA  AAGAAAGGA  1-38-004836 2146.04758 1 62  1656.0 1113 6.0
AGAATAACT  TTAC TGTGGAGA AAAC  TAGCACATG  1-12-032977-8 1002.9162 1 63  1656.0 1311 6.0

GAATCTCAT  GTTT TCTACTTA GTAA  AGGGATGCT  3-03-005612-2 1162.56779 3 71  1664.0 1341 6.0
TAATCTCAA  GTTT TAAGTAGA GTAA  CTGAGATTC  1-14-019273-1 1085.39117 1 63  1660.0 2112 6.0

GGACAACCT  TTAC TTTAGTTA AAAC  TAGATTAAA  18-01-010859 131.07407 18 63  1652.0 2221 6.0
CCAACTCTG  GTTT TAACTAAA GTAA  AAGAGGAAA  1-34-004487-2 1361.26522 1 62  1648.0 2224 6.0

CCAGATAGG  TTAC TTTAAAGA AAAC  CGGGAGAAG  20-01-011387-3 214.5476 20 60  1648.0 4224 6.0
GTTGTTCCA  GTTT TCTTTAAA GTAA  ATAAGATAT  1-34-004487-2 1396.01278 1 69  1660.0 1212 6.0

AATGTTTTA  GTTT TCAGTGAA GTAA  CTGAGATTT  15-08-010194-1 141.27223 15 62  1656.0 1112 6.0
CATAATATT  TTAC TTCACTGA AAAC  AGGTTCCCT  1-34-004487-2 1426.36133 1 62  1652.0 1333 6.0

TAAGCTTCT  GTTT TCTTATCA GTAA  AAGGGAGAT  12-03-029419-4 732.10875 12 63  1656.0 1242 6.0
TATTTTCAT  TTAC TGATAAGA AAAC  TGAGACTCA  2-04-005334 83.29459 2 68  1660.0 2122 6.0
TCTGCCCCA  GTTT TCTTATCA GTAA  ATGACAATA  5-04-034772-4 1253.16546 5 66  1652.0 2122 6.0
TCTGAGCCT  GTTT TCTTATCA GTAA  ATCCAGGGA  6-02-007592-4 469.31867 6 60  1648.0 2423 6.0
TTTGACCCT  GTTT TCTTATCA GTAA  AGTGAAGGT  1-34-004487-3 1461.30242 1 65  1652.0 1442 6.0

ATAGCTATT  GTTT TATTTTAA GTAA  AAGATATAC  5-01-006576-3 236.67869 5 64  1660.0 1213 6.0
CAATTGACA  TTAC TTAAAATA AAAC  TTGAACATA  1-36-021877-1 1915.6946 1 66  1660.0 2123 6.0

CAATATATT  GTTT TGGTTGAA GTAA  ATGAAGATG  12-03-029419-1 425.17419 12 64  1660.0 4112 6.0
TTTGTTCAT  TTAC TTCAACCA AAAC  AATATATAA  13-01-024524-6 509.33131 13 66  1656.0 2212 6.0
TTTCTTCAT  TTAC TTCAACCA AAAC  AATACATTA  2-06-022184-4 509.84853 2 63  1656.0 2112 6.0
TGATATGCT  GTTT TGGTTGAA GTAA  ATGAGGAAA  6-02-007592-1 148.98824 6 63  1652.0 2224 6.0
TGACGTGCT  GTTT TGGTTGAA GTAA  ATGAAGAAA  1-37-004559 2071.34988 1 67  1656.0 2224 6.0

TGTATTAAA  TTAC TTTATTTA AAAC  TAGAAAACC  15-08-010194-1 113.03038 15 60  1648.0 2321 6.0
TAACATATG  TTAC TTTATTTA AAAC  ATGAATATA  18-02-010966-2 282.71171 18 61  1656.0 2114 6.0
TCTGTGCCA  GTTT TAAATAAA GTAA  CTCAGCATC  10-02-077569 112.44625 10 65  1656.0 2423 6.0

TATATTCAT  TTAC TATATTTA AAAC  AATACTCCT  3-03-005612-9 1858.58467 3 62  1652.0 1331 6.0
GCAATTGAC  TTAC TAAATATA AAAC  TGGCTCCCT  9-34-023935-2 627.32752 9 61  1652.0 1333 6.0
TAGATTCAG  GTTT TATATTTA GTAA  TATATCAAA  10-03-008705-1 205.54943 10 60  1648.0 2131 6.0

GAAAATAAT  TTAC TGATATTA AAAC  ATGATTGAA  2-04-005334 104.3346 2 60  1656.0 2241 6.0
AAAGTACTG  TTAC TGATATTA AAAC  AGATACAAG  5-02-006713-3 677.66734 5 67  1660.0 1113 6.0
GTGGATCTG  TTAC TGATATTA AAAC  CCAAAGCCA  10-03-008705-2 349.03021 10 60  1648.0 2334 6.0

TGGTGTCTG  TTAC TAATAGCA AAAC  CTGTTCCTC  15-08-010194-5 484.64304 15 59  1648.0 2332 6.0
TGTGATAAT  GTTT TAATAGCA GTAA  TGGAACTAA  6-06-025741-5 1403.1478 6 72  1660.0 2213 6.0
TATTCTCTG  TTAC TGCTATTA AAAC  TGGTATCTA  10-13-008583-1 496.59485 10 64  1652.0 2122 6.0

CACCAGCAT  TTAC TTTAAATA AAAC  ACAAACTCT  11-02-009237-1 40.72852 11 62  1656.0 1313 6.0
TTTGTTCTC  TTAC TTTAAATA AAAC  TTAATCTAG  6-06-025741-3 1163.11651 6 64  1652.0 2223 6.0
CTTGTTTCT  GTTT TATTTAAA GTAA  CTGACATTT  10-13-008583-2 602.51849 10 69  1660.0 1112 6.0

AGAATTGGG  GTTT TCTTTTAA GTAA  TGGCTCACA  22-03-011520-2 214.62113 22 60  1648.0 1311 6.0
GTGGTAGCT  GTTT TCTTTTAA GTAA  CTGCACAGC  10-13-008583-3 740.46319 10 67  1660.0 3233 6.0

GGTGAAAGG  GTTT TCTAAATA GTAA  AAGAGCTAT  11-06-033927-2 835.38629 11 59  1652.0 1213 6.0
TTAGAATTG  GTTT TATTTAGA GTAA  AGGAATGAT  10-14-030059-2 899.90048 10 63  1652.0 1241 6.0

CTTGGTGTT  GTTT TCATATTA GTAA  ATGAAGAGC  15-10-010274 654.22151 15 66  1656.0 3424 6.0
TCTATGCCA  GTTT TCATATTA GTAA  AAGAAGGCA  X-13-011651-2 896.26929 X 69  1652.0 2344 6.0
CAACTACTC  GTTT TAATATGA GTAA  ACAAAGCTT  10-14-030059-3 1061.42371 10 60  1656.0 1134 6.0

GGTTTTATT  GTTT TAGCAGTA GTAA  GTGAAACTT  5-02-006713-1 535.15689 5 64  1656.0 1132 6.0
TTACTAACA  TTAC TACTGCTA AAAC  AGGTCCAGC  10-14-030059-3 1073.98632 10 64  1656.0 2214 6.0

ACAATACCT  GTTT TATTGAAA GTAA  ATAACATAA  19-03-011295 237.08591 19 63  1656.0 1411 6.0
TCTTATTCT  TTAC TTTCAATA AAAC  CAGACTCCT  11-02-009237-1 73.89336 11 59  1644.0 1331 6.0

TTATTAAGT  GTTT TATGTCAA GTAA  ATGAACTCC  4-13-016354-7 1388.9943 4 67  1664.0 2212 6.0
CATGTTTCA  GTTT TATGTCAA GTAA  AAGACAAAA  11-02-009237-3 242.79272 11 68  1656.0 2222 6.0

TATATGCAT  GTTT TCAATTCA GTAA  TTAAATTTA  11-02-009237-4 369.73203 11 60  1656.0 2111 6.0
CAAACTTTT  GTTT TGAATTGA GTAA  AAGATGACA  3-01-022517-2 119.63787 3 59  1652.0 2324 6.0
ACAAAGCCA  TTAC TCAATTCA AAAC  CGGCAAAGG  11-02-009237-4 314.08014 11 63  1648.0 1411 6.0

AATGTAATC  TTAC TAAATACA AAAC  AGGCCATGC  22-02-011519 32.63288 22 60  1656.0 1123 6.0
TAAGGCAAA  GTTT TGTATTTA GTAA  ATGATCTCT  11-02-009237-4 316.24248 11 60  1656.0 1313 6.0

AAAGTTTCT  GTTT TGTAATTA GTAA  AAGTTATGT  12-04-019546-3 982.94265 12 68  1664.0 1113 6.0
CAATTTTAA  GTTT TGTAATTA GTAA  AGGCAATAG  14-01-026437-1 94.17785 14 65  1660.0 4112 6.0
AGAGGCCTG  TTAC TAATTACA AAAC  ATAAACCAG  4-04-006316-1 158.96368 4 62  1652.0 1313 6.0
CTAAAACTT  TTAC TGTAATTA AAAC  AGGGTTTTT  11-02-009237-4 329.53977 11 62  1656.0 1111 6.0

AGCGTTGAT  GTTT TAATTTTA GTAA  GAGTACAAG  2-13-022135-1 1152.85129 2 65  1652.0 1343 6.0
TGTGTGTGT  GTTT TAATTTTA GTAA  TTGAGCATA  5-01-006576-2 192.99399 5 62  1652.0 2123 6.0
CTACTGCCT  TTAC TAAAATTA AAAC  TAAGAGACC  11-04-033903 558.92706 11 59  1652.0 3324 6.0

ATGTCTTCT  GTTT TGTGAAAA GTAA  ATGATATAT  6-06-025741-4 1320.16297 6 63  1652.0 1212 6.0
ATCGGAACA  GTTT TGTGAAAA GTAA  TGGAAATCA  11-06-033927-1 746.69328 11 65  1652.0 1243 6.0

CCATTTACT  GTTT TCATGATA GTAA  AAGACACCT  13-01-024524-4 307.53416 13 67  1656.0 1332 6.0
AGAACTCCC  TTAC TATCATGA AAAC  AGCATGAGG  4-13-016354-8 1446.34627 4 65  1652.0 1311 6.0
AGAACTCTC  TTAC TATCATGA AAAC  AGAATGGAG  4-13-016354-8 1484.87395 4 60  1648.0 1311 6.0
GTGCTAGAC  GTTT TCATGATA GTAA  AGGATGCTT  5-04-034772-4 1254.57817 5 60  1652.0 1134 6.0
TTTCATGCT  GTTT TCATGATA GTAA  GTGAGTTCT  6-06-025741-5 1368.61848 6 60  1648.0 1311 6.0
AGAACTCAC  TTAC TATCATGA AAAC  AGCATAGAA  X-13-011651-4 1075.7305 X 60  1648.0 1311 6.0
AGGACTCAC  TTAC TATCATGA AAAC  AGCAAGGGG  11-08-033899-1 949.44831 11 63  1648.0 1331 6.0

TCAAACCCT  GTTT TAAAAGCA GTAA  GATAAATAC  12-04-019546-1 809.30908 12 61  1656.0 2411 6.0
TTATTTTAA  TTAC TAAAAGCA AAAC  TGGTAGGAG  11-08-033899-2 1049.83827 11 60  1648.0 2212 6.0

GACTGTCAT  TTAC TGGATACA AAAC  AAGGAAGAG  7-09-007933-1 766.82237 7 65  1656.0 3142 6.0
TAATTTCCC  TTAC TGGATACA AAAC  AAATATTCA  11-08-033899-3 1200.29508 11 65  1660.0 2112 6.0

TTTGTTAAA  TTAC TCCATTGA AAAC  TTGATGATA  7-09-007933-5 1137.18335 7 60  1648.0 2124 6.0
GTCTTCCCA  GTTT TCCATTGA GTAA  CATCACATG  12-01-009759 61.21077 12 60  1652.0 3242 6.0

ATGTGTCAT  GTTT TATAAATA GTAA  AGAGACAAT  13-01-024524-5 495.71669 13 65  1652.0 1223 6.0
AAGCTTCCA  TTAC TATTTATA AAAC  AAAAGAATT  12-02-009714-2 248.38268 12 65  1656.0 1122 6.0

GATGTTCAT  TTAC TATCTCCA AAAC  ACTAAGACC  3-03-005612-7 1692.11001 3 72  1668.0 3123 6.0
CCTGGGCCT  TTAC TGGAGATA AAAC  ACCAGAACA  6-02-007592-5 559.74437 6 61  1648.0 2322 6.0
CACGTTTTG  TTAC TATCTCCA AAAC  CAGCAATAG  12-03-029419-2 458.55176 12 60  1652.0 4143 6.0

TTCTGGCTT  TTAC TCTGAGTA AAAC  AGGAAGCCC  X-07-011757-2 178.69879 X 69  1656.0 2242 6.0
CATTGGATT  TTAC TCTGAGTA AAAC  AGGAAACCA  12-03-029419-3 626.10586 12 62  1652.0 2332 6.0

AACTTGCCC  TTAC TATCTCTA AAAC  TGAATTTTT  13-01-024524-5 405.29242 13 63  1656.0 1111 6.0
CTAATAAAG  TTAC TAGAGATA AAAC  AGGTATAGC  5-04-034772-1 992.60476 5 59  1652.0 3421 6.0
TTGACTCCA  GTTT TAGAGATA GTAA  TGCAAGAAA  12-04-019546-2 836.43407 12 65  1648.0 2224 6.0

ACAGAACAA  GTTT TGTTGGAA GTAA  AGCTAAATT  20-01-011387-1 43.29157 20 59  1652.0 1122 6.0
GAGATTCTG  TTAC TTCCAACA AAAC  AGTTGGCTA  12-04-019546-2 870.84879 12 61  1656.0 2134 6.0

ACTGACCAC  TTAC TAGAAATA AAAC  AGTCATTTG  17-04-010799 293.58651 17 59  1652.0 1423 6.0
GATGATCTT  TTAC TATTTCTA AAAC  ATGTTTTCT  2-06-022184-1 211.60571 2 66  1660.0 1311 6.0
AAACTACCA  TTAC TATTTCTA AAAC  ATGGTACTG  12-04-019546-3 967.11008 12 63  1656.0 1114 6.0

TTATTTTGT  GTTT TCTGATGA GTAA  AGGTTGAAT  2-06-022184-4 509.24853 2 62  1652.0 1224 6.0
TTGCTTGAT  TTAC TCATCAGA AAAC  TGGATGGAT  2-14-005403-4 1778.03069 2 63  1648.0 1244 6.0
TGAAAACCT  TTAC TCATCAGA AAAC  CAGGTAGTC  12-04-019546-3 999.15611 12 59  1652.0 2311 6.0

TTAGTTGCA  TTAC TGCTTGGA AAAC  TGGGGAAGA  3-03-005612-9 1870.01511 3 65  1652.0 2213 6.0
CCCCTGCCT  GTTT TGCTTGGA GTAA  ATCCCCAAA  13-01-024524-5 408.81739 13 60  1648.0 2223 6.0

CCTCATACT  GTTT TAATGATA GTAA  GTGAGTTCT  13-01-024524-7 603.24611 13 60  1648.0 1311 6.0
AGGGTCCCA  GTTT TATCATTA GTAA  GGGAAATAC  13-01-024524-5 427.2515 13 77  1664.0 1333 6.0

CATGTAGGC  TTAC TAATAGTA AAAC  AGGGTATAT  5-01-006576-2 193.67806 5 59  1652.0 1212 6.0
TAAAGATAT  GTTT TACTATTA GTAA  AGGGATTTC  13-01-024524-6 532.97281 13 61  1664.0 2111 6.0

GTGACTCCT  GTTT TCTCCTAA GTAA  AGTATGTAT  16-04-010498-2 509.62738 16 69  1660.0 1214 6.0
TTTGTTCAT  TTAC TTAGGAGA AAAC  ACATCATTA  13-01-024524-6 539.02207 13 62  1656.0 2112 6.0

CAATCTTCT  TTAC TATTTGGA AAAC  AAGAGTTTA  6-05-007299-2 755.06561 6 66  1664.0 2111 6.0
TGGAATCAA  GTTT TCCAAATA GTAA  GGTAATTAA  13-01-024524-7 606.95575 13 61  1648.0 2211 6.0

AAACAGCAT  TTAC TGGTATCA AAAC  AGATATATA  X-07-011757-2 211.07864 X 59  1656.0 1114 6.0
TCATTTCAT  GTTT TGGTATCA GTAA  TATTTCTCT  13-02-009952-1 691.87408 13 59  1652.0 1313 6.0

AAAATATAT  GTTT TATTTTCA GTAA  GTGAAGTTT  18-02-010966-2 351.30938 18 61  1660.0 1111 6.0
CCTCTTCAT  GTTT TATTTTCA GTAA  GTGTATTCT  4-13-016354-1 742.51438 4 65  1652.0 1311 6.0
GTAGCTATT  TTAC TGAAAATA AAAC  GAGATTTTC  13-02-009952-1 775.70764 13 63  1664.0 3111 6.0

GTATATATA  TTAC TGTTAATA AAAC  AGGAGTAGG  5-06-023133-2 1700.84344 5 61  1652.0 3212 6.0
TAAGGACCA  TTAC TATTAACA AAAC  AGAGACCTT  6-02-007592-3 326.61642 6 69  1664.0 1133 6.0
GTCTCTCCA  GTTT TATTAACA GTAA  TGATAATCA  14-01-026437-4 337.2716 14  62  1652.0 2312 6.0

CCTCTTCTC  TTAC TTTTCATA AAAC  TGCTACCAG  4-13-016354-7 1352.20543 4 63  1648.0 4233 6.0
TTCAATATT  TTAC TTTTCATA AAAC  ATGCACTTC  14-01-026437-4 341.42977 14  63  1660.0 2241 6.0

ATGTGTCCT  TTAC TTTCTCTA AAAC  ATTCCCTAA  4-13-016354-7 1384.51056 4 62  1652.0 1232 6.0
TTTGACATT  TTAC TTTCTCTA AAAC  TGGATAAAC  4-13-016354-9 1546.98571 4 59  1648.0 2223 6.0
GGGCATCCT  TTAC TTTCTCTA AAAC  TTGGCCCAG  7-12-007741 1516.60087 7 66  1652.0 3334 6.0
TGTATTATG  TTAC TTTCTCTA AAAC  AGGTCTTAG  14-01-026437-5 414.52685 14 59  1648.0 2321 6.0

TTAATTCTT  TTAC TATTCATA AAAC  ATGACAGGT  5-04-034772-1 968.57489 5 69  1656.0 1442 6.0
AGACTGCCT  TTAC TATGAATA AAAC  ACAAAGGAA  7-09-007933-1 727.30604 7 66  1656.0 1314 6.0
TAGGAACAT  TTAC TATTCATA AAAC  CAGAAGTTA  14-01-026437-6 527.12231 14  67  1660.0 2114 6.0

AAATTACTA  GTTT TAATGGTA GTAA  TGATATTTC  X-16-011681 1435.00402 X 59  1660.0 1112 6.0
CCCTTTGCT  GTTT TAATGGTA GTAA  GTGAGTTAT  14-01-026437-7 636.09906 14  64  1652.0 1211 6.0

TTGGGTGTC  GTTT TCAACTAA GTAA  AGGTAGATA  8-04-023666 266.95871 8 63  1652.0 2124 6.0
TATGTCCTA  TTAC TTAGTTGA AAAC  ATATACCTC  14-01-026437-8 799.93949 14 63  1660.0 2123 6.0

AAATTTGCT  GTTT TCAAATAA GTAA  CAGACTGCT  2-06-022184-7 877.21433 2 65  1656.0 1112 6.0
ATAGATTCT  GTTT TCAAATAA GTAA  ATGGGAAAA  15-08-010194-1 124.20334 15 62  1652.0 1213 6.0

ATAAGGCCT  TTAC TGTGTGTA AAAC  AAGATTCTG  3-01-022517-2 189.49865 3 66  1656.0 1211 6.0
ATACTTATT  TTAC TGTGTGTA AAAC  AAGAAATTT  15-08-010194-1 126.23081 15 68  1664.0 1112 6.0

GAGATAACT  GTTT TGAGAACA GTAA  GAGGCCTGG  2-04-005334 97.63564 2 60  1656.0 3131 6.0
TAAAGGCAA  GTTT TGTTCTCA GTAA  ATGATGCTA  20-06-011333 592.94109 20 59  1652.0 2111 6.0
CTGGGCCCT  GTTT TGTTCTCA GTAA  GGAAGGCCC  15-08-010194-3 314.66703 15  64  1652.0 3334 6.0

GAGATAATA  TTAC TAATCACA AAAC  CAGAACCTA  6-02-007592-3 352.41399 6 61  1656.0 2133 6.0
GGGCTCCTT  TTAC TGTGATTA AAAC  TGGATTATT  15-08-010194-4 426.14896 15 67  1656.0 1121 6.0

GGTCTTAGG  GTTT TCAGAACA GTAA  ATGAATACT  4-13-016354-4 1117.04742 4 63  1652.0 1321 6.0
TTAATTCAT  GTTT TCAGAACA GTAA  TACACATTT  15-08-010194-4 427.4034 15 61  1656.0 1112 6.0

TAGTCAGGT  GTTT TGGAGAGA GTAA  AGGAAGGGT  6-07-007422 1630.52719 6 62  1652.0 1444 6.0
TGAGTCCCA  GTTT TCTCTCCA GTAA  AATAAAGAC  16-02-010393-2 262.46265 16 68  1660.0 2313 6.0

TGCCTCCCC  GTTT TAGTTTCA GTAA  ACAACTTTC  2-14-005403-4 1831.53628 2 61  1656.0 2344 6.0
GAAAGTTGT  TTAC TGAAACTA AAAC  AGGGAGGCA  16-04-010498-2 513.53525 16 64  1660.0 2344 6.0

CTGCCCTCT  GTTT TGCCCAAA GTAA  ATGAATTAA  20-04-011362-1 349.29998 20 62  1652.0 2211 6.0
TATCTCATC  TTAC TTTGGGCA AAAC  TGGAAGCCC  17-02-010718-2 135.44313 17 61  1652.0 2124 6.0

TACCATCTT  TTAC TCCAATCA AAAC  GAGAGAACA  8-08-008046-1 893.41787 8 62  1648.0 2144 6.0
ATGCTTCTT  GTTT TCCAATCA GTAA  TAGTGTCAC  17-07-010783-1 431.98292 17 61  1648.0 1234 6.0

GTAGGCAGT  GTTT TCACAAAA GTAA  ATGTACAGT  20-04-011362-3 571.75253 20 61  1656.0 1423 6.0
ACTGTACAT  TTAC TTTTGTGA AAAC  ACTGCCTGC  17-07-010783-3 593.80179 17 61  1656.0 1423 6.0

GTACTACAG  TTAC TGTGAACA AAAC  AAACACTGT  2-14-005403-7 2057.73168 2 59  1656.0 1413 6.0
GGGGTGTGG  TTAC TGTGAACA AAAC  AGGATTTTA  17-08-010641 737.97561 17 65  1660.0 2111 6.0

TGAGCCCCA  GTTT TACCATCA GTAA  AGACTTTTC  5-06-023133-2 1719.57411 5 62  1660.0 2313 6.0
TCACCTTCT  TTAC TACCATCA AAAC  CAGAGTTCA  18-02-010966-2 255.73071 18 61  1652.0 2311 6.0

GCTGCCATT  TTAC TATTGGGA AAAC  TGGCAATTA  X-07-011757-1 76.82718 X 60  1656.0 2112 6.0
GTCATTCTG  TTAC TCCCAATA AAAC  AGAAATGTT  18-03-025028 643.2221 18 69  1660.0 1141 6.0

AAAAGTTCT  TTAC TAAACACA AAAC  TTGCATTAT  7-09-007933-6 1211.54843 7 61  1656.0 1111 6.0
TAGGTGCTC  TTAC TAAACACA AAAC  AGGTAATTG  2-06-022184-2 370.32494 2 71  1664.0 2133 6.0

AAAATTCAT  GTTT TCATTTCA GTAA  CCTAATAGA  2-14-005403-2 1568.71561 2 64  1656.0 1111 6.0
TGGTTTGCA  TTAC TGAAATGA AAAC  ATGAAAGTT  2-06-022184-2 375.41759 2 68  1656.0 1142 6.0

TGTCTTCTT  TTAC TCTTTCCA AAAC  TGTTTCTAC  3-01-022517-6 508.73925 3 64  1656.0 2324 6.0
TAAGTTGGC  TTAC TCTTTCCA AAAC  AAGTATTTG  2-06-022184-5 652.76695 2 65  1664.0 2113 6.0

TCTGAACCC  TTAC TGACTCTA AAAC  AGTAAAACT  4-14-022792-2 1773.00753 4 67  1652.0 1322 6.0
AAGCAGCTG  GTTT TAGAGTCA GTAA  AGCAACTGC  2-06-022184-5 671.11527 2 65  1660.0 1134 6.0

GACATTACT  GTTT TCAAAGAA GTAA  CTGACTTTG  7-10-007914 1427.5933 7 67  1664.0 3141 6.0
TAAGTCATC  GTTT TCAAAGAA GTAA  TGGGGCAAG  2-06-022184-6 731.94056 2 60  1652.0 2113 6.0

GACACACTT  TTAC TCTACCCA AAAC  AGTAAGAAA  2-13-022135-2 1200.59234 2 63  1656.0 2224 6.0
TTTTATCTT  GTTT TGGGTAGA GTAA  GGGTATCAG  6-06-025741-3 1220.65513 6 65  1648.0 2222 6.0
GGTATACTT  TTAC TCTACCCA AAAC  ATGAATTTC  2-13-022135-1 1116.91445 2 71  1668.0 3111 6.0

AGAGAGACT  GTTT TAAAGAAA GTAA  GTGAAGAGA  X-13-011651-1 801.16546 X 63  1652.0 1313 6.0
TGAAGACGT  TTAC TTTCTTTA AAAC  AACAACAAA  2-14-005403-2 1560.38592 2 61  1652.0 2223 6.0

TTATCTCAT  TTAC TCCTCACA AAAC  ACCAATAAA  X-08-079573 436.44498 X 62  1652.0 2212 6.0
AGATTCCCT  TTAC TCCTCACA AAAC  TAAAATTAA  2-14-005403-2 1607.57147 2 64  1656.0 1312 6.0

GGATGCTAA  TTAC TACCATGA AAAC  AGGAAAATA  2-14-005403-4 1840.5099 2 61  1656.0 2122 6.0
AGAACTCAC  TTAC TACCATGA AAAC  AGCATGGAG  6-02-007592-4 449.94913 6 60  1648.0 1311 6.0
TATTCTCCT  GTTT TCATGGTA GTAA  GTGAGTTCT  8-07-008183-4 811.97709 8 68  1656.0 1311 6.0
CAGTTTCTG  TTAC TCATGGTA AAAC  GTGGTCTGA  2-14-005403-3 1716.81916 2 63  1652.0 2413 6.0

AAACTACTT  GTTT TGGTTTGA GTAA  TTCAAGGCA  6-06-025741-6 1504.86463 6 59  1652.0 1114 6.0
TTGCTTCAT  TTAC TCAAACCA AAAC  CAAAACCAA  20-04-011362-2 490.24333 20 66  1652.0 2233 6.0

CTCATCCTT  TTAC TGAGCTGA AAAC  AGCCTCTCA  7-08-007758 665.99487 7 61  1652.0 2313 6.0
GATGATAGA  TTAC TGAGCTGA AAAC  TTGACATTT  21-02-011512-1 37.39981 21 59  1656.0 1112 6.0

AATTGTTGT  GTTT TATTTGAA GTAA  TTGAAATAT  5-01-006576-2 184.55994 5 60  1652.0 1122 6.0
CTACTGCTT  TTAC TTCAAATA AAAC  AAATACTCC  21-02-011512-3 244.41452 21 62  1660.0 3313 6.0

AATGTGCCA  GTTT TCTCTTCA GTAA  TGATGATCT  9-01-008413-4 372.08195 9 61  1652.0 1123 6.0
GTCCCTAAA  TTAC TGAAGAGA AAAC  TGGGACTAG  21-04-011515 334.92265 21 61  1652.0 3244 6.0

ACACTATCA  TTAC TAGAACTA AAAC  TAGAACCCC  X-13-011651-3 973.336 X 65  1656.0 1414 6.0
TCTCTTCAG  TTAC TAGAACTA AAAC  ACTAGATCG  3-01-022517-1 8.49152 3 59  1648.0 2424 6.0

TGATTTCCT  GTTT TAGCTTTA GTAA  GGCTGGCTA  5-06-023133-1 1529.8571 5 65  1656.0 2134 6.0
GAGGCTTTT  GTTT TAAAGCTA GTAA  GGGTGACAC  3-02-022459-2 770.58971 3 61  1656.0 3133 6.0

GGAACTATG  GTTT TGCTGCAA GTAA  TTGAACCTC  8-01-023736 60.30123 8 63  1660.0 3133 6.0
ATTGCTTAT  GTTT TGCTGCAA GTAA  CAGAATTTC  3-03-005612-3 1255.66785 3 65  1660.0 1223 6.0

TTAGGTCAA  TTAC TCAAAGGA AAAC  AAAAGACCT  X-16-011681 1419.38309 X 59  1648.0 1332 6.0
TCTGAACTA  TTAC TCAAAGGA AAAC  CAAAACTAC  3-03-005612-3 1266.54207 3 60  1652.0 2423 6.0

TAGGTCCAT  TTAC TAATGAGA AAAC  AGAGGTACA  4-13-016354-2 850.37599 4 61  1652.0 2133 6.0
TGAGCCTCA  GTTT TCTCATTA GTAA  AAGAAGATT  7-02-007819-3 254.02535 7 64  1656.0 1124 6.0
GTACTCCTA  TTAC TAATGAGA AAAC  AGAGCCTCA  3-03-005612-4 1407.70661 3 60  1656.0 2313 6.0

TGATATCCT  TTAC TGAGATGA AAAC  ATACCAGTA  8-01-023736 43.63416 8 59  1652.0 2142 6.0
TTCCTTGTT  TTAC TGAGATGA AAAC  ATGGGCTCA  4-04-006316-1 108.73245 4 61  1652.0 2244 6.0

TCTCATACT  TTAC TAAATTGA AAAC  CTGATTTTT  5-06-023133-1 1599.16838 5 61  1652.0 1111 6.0
GGATACCCT  GTTT TCAATTTA GTAA  CCAAAACTA  4-04-006316-2 238.78991 4 61  1656.0 2132 6.0

AAAGGTATT  GTTT TGGAATAA GTAA  TGGTAAATA  7-09-007933-4 1088.71625 7 65  1660.0 1113 6.0
CTTGTCTCA  GTTT TGGAATAA GTAA  AGGTTATCC  4-04-006316-2 255.2322 4 64  1656.0 3312 6.0

CAAGCTATG  TTAC TCTCTTGA AAAC  ACGAAATTA  4-07-006238 398.54492 4 66  1664.0 2112 6.0
AAATTACCA  TTAC TCAAGAGA AAAC  ATGGTGATG  4-04-006316-3 304.24106 4 63  1656.0 1112 6.0

TATATACTT  GTTT TATCAGGA GTAA  AGACATTTT  4-13-016354-5 1160.65213 4 63  1660.0 1111 6.0
AGAACTCAC  TTAC TATCAGGA AAAC  AGCATGAGA  4-13-016354-2 933.6851 4 60  1648.0 1311 6.0

CAAACTCCC  GTTT TCACATGA GTAA  GCATTCTGC  5-05-029289-1 1455.07999 5 59  1656.0 3413 6.0
ATGCCTGAT  GTTT TCATGTGA GTAA  CAGAAAGTA  4-13-016354-5 1174.28805 4 59  1648.0 1234 6.0

AATATTCTG  GTTT TGAAAACA GTAA  ATGGTTCTG  5-01-006576-3 276.38427 5 62  1652.0 1121 6.0
AGTTTTCTT  GTTT TGAAAACA GTAA  TGGTAATTT  7-02-007819-2 189.84993 7 71  1660.0 1112 6.0
AATGTTCTT  GTTT TGAAAACA GTAA  TTAAATGTT  X-16-011681 1430.78401 X 68  1660.0 1123 6.0
TAAATTCAG  GTTT TGTTTTCA GTAA  AAGTGGCAG  4-13-016354-6 1301.70804 4 62  1652.0 2111 6.0

AGAGGTTGA  GTTT TCTGGGAA GTAA  ATGATGAGC  X-07-011757-4 334.22744 X 60  1652.0 1313 6.0
TTACTTCTG  TTAC TTCCCAGA AAAC  ACTAGTCTC  5-01-006576-4 304.55538 5 61  1656.0 2214 6.0

ATTCTTCCA  TTAC TCTTAGGA AAAC  AGCAGGCAA  6-05-007299-1 601.71301 6 68  1652.0 1224 6.0
ATCTTATGT  TTAC TCTTAGGA AAAC  AGGAATAAA  5-02-006713-4 785.78873 5 65  1652.0 1242 6.0

TAGAACCCA  GTTT TAAAATGA GTAA  AGAATTTGG  8-08-008046-5 1272.22482 8 61  1652.0 2131 6.0
TTCCTTCCA  GTTT TCATTTTA GTAA  ACAAACCAG  5-04-034772-1 993.46609 5 71  1656.0 2244 6.0

TATTTTCTT  TTAC TCTTCTGA AAAC  TGTGTGTGT  9-36-008470-1 746.506 9 60  1652.0 1414 6.0
AGTGAGCCC  TTAC TCTTCTGA AAAC  AGAACCTTT  5-04-034772-3 1201.98972 5 69  1660.0 1113 6.0

GGACTTCTA  GTTT TCAGAATA GTAA  GACAACACA  6-05-007299-2 714.75775 6 65  1656.0 2323 6.0
AATGCTCAC  TTAC TATTCTGA AAAC  ATGAGGGAT  7-09-007933-5 1184.18584 7 66  1652.0 1123 6.0
GTTCATCAA  GTTT TCAGAATA GTAA  ATCAATATA  5-04-034772-4 1287.5997 5 60  1652.0 2121 6.0

ATATTTCAC  TTAC TTTCAGTA AAAC  CTGGAACAC  X-08-079573 381.12732 X 63  1652.0 1212 6.0
GAAGTTCTT  GTTT TACTGAAA GTAA  AGGAAATGG  6-06-025741-6 1431.41128 6 85  1680.0 3113 6.0

GTTTATCCA  GTTT TCTGAAAA GTAA  GTAATTTTT  X-07-011757-2 132.2654 X 59  1652.0 1111 6.0
AATAAGGCA  GTTT TCTGAAAA GTAA  GGGAACTGA  7-03-030008 492.96271 7 66  1656.0 1121 6.0

GGTGCTAGG  TTAC TGTTGTCA AAAC  AGGTAAAAG  9-01-008413-4 346.53787 9 63  1652.0 3323 6.0
TTCTTGTTT  GTTT TGTTGTCA GTAA  AAGAAAACC  8-08-008046-1 900.59738 8 61  1652.0 2242 6.0

AATAGGCTT  TTAC TTATGTCA AAAC  ACAAACATC  Y-08-011896 63.88518 Y 63  1660.0 1121 6.0
GATATTTGT  GTTT TGACATAA GTAA  AAGCTTATT  X-07-011757-1 109.05344 X 59  1656.0 1121 6.0

TCTATCGCT  TTAC TACCTCTA AAAC  AAGACTTAA  1-07-021937 97.13918 1 62  1652.0 2211 6.0
ATATTGGAT  TTAC TTTTGCTA AAAC  GGGCACCAT  1-11-004610 168.3181 1 62  1652.0 1212 6.0
CTATTACAT  GTTT TACACAAA GTAA  AGGAAGATT  1-11-004610 202.89182 1 74  1664.0 1124 6.0
CAGATTCCA  TTAC TTAATGGA AAAC  GCAAACACC  1-11-004610 227.3601 1 70  1660.0 3323 6.0
TGACCTATT  TTAC TCCTGTGA AAAC  CTGCACTGG  1-11-004610 275.57449 1 59  1652.0 2314 6.0
CACGTAAGC  TTAC TTTATGTA AAAC  AGGGATGTT  1-12-032977-2 405.82046 1 63  1656.0 1141 6.0
GCTCACTTT  GTTT TCCATCCA GTAA  AGGACACTG  1-12-032977-3 524.89017 1 59  1652.0 3424 6.0
TAACCCACT  TTAC TGGTGAGA AAAC  AGGTTTAGA  1-12-032977-3 536.0729 1 59  1652.0 2114 6.0
AATCATCAT  GTTT TATAATAA GTAA  AAGACAGCA  1-12-032977-4 614.91708 1 65  1652.0 1124 6.0
TTTCTTCAT  TTAC TTCAGCTA AAAC  TACATACTA  1-12-032977-4 687.0077 1 59  1648.0 2132 6.0
ACAAAGCCA  GTTT TCTTAGAA GTAA  AGGGAAATT  1-12-032977-5 719.8075 1 67  1656.0 1122 6.0
TCCCCTGCT  GTTT TCATAATA GTAA  ATGGGACTC  1-12-032977-5 750.95873 1 59  1652.0 2444 6.0
GTGATTCAT  GTTT TAGTTCAA GTAA  TGTGTAACC  1-12-032977-6 843.54101 1 60  1652.0 3231 6.0
CTTTTCCTT  TTAC TGTTATTA AAAC  AGTAATAAA  1-12-032977-6 857.22899 1 65  1652.0 2221 6.0
TTAAAATCT  GTTT TAGCAACA GTAA  TGGAAATGG  1-12-032977-6 861.06571 1 65  1656.0 2211 6.0
CATGGGACG  GTTT TCCCTGAA GTAA  TGGAAACCT  1-12-032977-6 862.75622 1 65  1652.0 1332 6.0
TTTGGTCCA  TTAC TTTTCCTA AAAC  AAAGAACGC  1-12-032977-7 955.83907 1 63  1652.0 2223 6.0
CCATTTGTG  GTTT TAGATCTA GTAA  ATGGCCTGA  1-14-019273-2 1194.57473 1 59  1652.0 2413 6.0
TATGTCCCT  GTTT TATGTACA GTAA  AACAGGTGG  1-34-004487-2 1428.13053 1 67  1660.0 2123 6.0
CTTGGGGCT  TTAC TAGCATTA AAAC  AGGTCCTAG  1-34-004487-2 1435.0945 1 66  1656.0 4213 6.0
GGAAATAGC  TTAC TTCTATTA AAAC  AGGTAGAGT  1-34-004487-2 1437.68118 1 60  1652.0 1424 6.0
CAAGTTCCT  GTTT TACAGACA GTAA  CTCAAATAT  1-34-004487-3 1474.33491 1 74  1668.0 1212 6.0
GGCCAGCTG  TTAC TGGGTTTA AAAC  AGGACTGTT  1-34-004487-3 1497.74264 1 63  1652.0 1141 6.0
ACTGTAACA  TTAC TTGCATGA AAAC  AGGTACATA  1-34-004487-4 1591.80624 1 71  1660.0 1423 6.0
CCGTCTCCT  TTAC TTGAGTGA AAAC  TCCATGAAC  1-34-004487-4 1596.42397 1 60  1648.0 3224 6.0
TAATTACTT  TTAC TTGTAACA AAAC  TGGAATGCA  1-34-004487-5 1678.34319 1 71  1660.0 2112 6.0
GTCAAATAT  GTTT TCTTATGA GTAA  ATGATCCTC  1-38-004836 2165.45708 1 59  1656.0 3133 6.0
ACAGCCCCT  GTTT TGATATAA GTAA  TAGATCAAT  10-01-077567 46.6721 10 70  1656.0 1223 6.0
CAGCGGCTA  TTAC TTGATGTA AAAC  ATTAACGTG  10-02-077569 72.907 10 59  1652.0 4134 6.0
GAGGCACCA  TTAC TATGGCCA AAAC  TTTATTTTA  10-02-077569 133.17382 10 59  1656.0 2111 6.0
TCAATACAT  GTTT TGAATGCA GTAA  AGGCTTGTT  10-03-008705-1 193.12137 10 65  1656.0 1141 6.0
AAAATGTGT  GTTT TATGATGA GTAA  AGGAGCAAG  10-03-008705-1 202.41602 10 67  1660.0 1111 6.0
ATCGCACAG  TTAC TGCTTCTA AAAC  TGGTCATTT  10-03-008705-1 264.43692 10 59  1648.0 1112 6.0
TTATTACTC  TTAC TGTGTCCA AAAC  TTCAACCAA  10-03-008705-1 267.75449 10 59  1648.0 2212 6.0
TGTGATAAC  GTTT TAACATAA GTAA  ATGAATATA  10-03-008705-2 370.56377 10 63  1652.0 2121 6.0
CCAATTCAT  TTAC TCTTGGCA AAAC  CGGGCTTCC  10-10-030772 448.5176 10 68  1660.0 3311 6.0
GAAGAGGTC  GTTT TAGGATAA GTAA  AGGCAAACA  10-13-008583-2 608.28831 10 60  1656.0 2322 6.0
ATAGAGCAT  GTTT TAAAACTA GTAA  GAGATCACT  10-14-030059-2 884.52873 10 65  1652.0 1213 6.0
TGCGTGACT  TTAC TTGGTATA AAAC  TGGGGATGT  10-14-030059-5 1196.35668 10 63  1652.0 1412 6.0
ATTTTGACG  GTTT TGCTCATA GTAA  AGGGTAAGC  11-02-009237-1 105.69563 11 59  1648.0 1222 6.0
AGTTTTCAT  GTTT TGCTTAGA GTAA  AACATTTTA  11-02-009237-3 221.10864 11 63  1656.0 1322 6.0
ATACTTCTT  TTAC TCTTGAGA AAAC  TGAATACAG  11-02-009237-3 222.63252 11 64  1652.0 1214 6.0
AAAATTCTT  TTAC TAAGAACA AAAC  AAATGCACA  11-02-009237-3 306.99231 11 62  1656.0 1111 6.0
TCATGTCCA  GTTT TGTTTACA GTAA  AGGATCAAG  11-02-009237-4 350.11653 11 76  1660.0 2412 6.0
AACTTTTAC  TTAC TTAACTCA AAAC  CTGAGCTAG  11-02-009237-5 470.50651 11 61  1652.0 1142 6.0
AAAGGGCTT  TTAC TATACGTA AAAC  ACAATAGTT  11-04-033903 545.46821 11 59  1656.0 1113 6.0
ATTTTGCCC  TTAC TCTCTGCA AAAC  AGCTGCAAG  11-05-078088 656.80651 11 62  1648.0 1222 6.0
TCAGCTTGA  GTTT TGCATATA GTAA  AGGATAGGG  11-06-033927-1 747.20261 11 64  1652.0 2413 6.0
TAGGGGCTG  GTTT TCCTGAGA GTAA  TAGAATGCT  11-06-033927-2 820.08355 11 62  1648.0 1341 6.0
TAATTAAAA  GTTT TCTTAAAA GTAA  AGGCATAGC  11-07-008984 857.01174 11 60  1656.0 2112 6.0
GAAATTTAG  GTTT TCTACTCA GTAA  AAGAATAGG  11-07-008984 870.03647 11 65  1660.0 3111 6.0
TCCAATCCA  GTTT TACCAGTA GTAA  AGCTGATAT  11-08-033899-1 964.47526 11 60  1648.0 1212 6.0
TAGCTGTCT  TTAC TTGTCCCA AAAC  AGGTCAGAG  11-08-033899-1 975.78183 11 62  1652.0 2134 6.0
CCGCCTCAC  TTAC TGGGAACA AAAC  AGACCCCAC  11-08-033899-1 1009.45826 11 59  1648.0 3233 6.0
GACTTTCAT  GTTT TGATATCA GTAA  ATCAAGTTT  11-08-033899-1 1015.54441 11 69  1668.0 1114 6.0
TATGTACAC  TTAC TTTGGAGA AAAC  AAATACTGA  11-08-033899-1 1020.35223 11 62  1656.0 2123 6.0
AGAACTCAA  GTTT TGCGTATA GTAA  AATATCTTG  11-08-033899-3 1175.39753 11 61  1656.0 1311 6.0
TCCTTTCAT  TTAC TGATCTCA AAAC  TTGTATTGA  11-08-033899-3 1181.26048 11 65  1652.0 2411 6.0
TTTGATATT  TTAC TTGGACCA AAAC  CCGAATTCA  11-08-033899-4 1267.0086 11 63  1652.0 2223 6.0
CTGTGACTT  TTAC TGTGAGTA AAAC  GAGAAGCTT  12-01-009759 10.63839 12 61  1648.0 1134 6.0
AGTGCCCCT  GTTT TCTATCTA GTAA  CTGTTGTGT  12-01-009759 20.78635 12 61  1648.0 1323 6.0
CACCTCCCT  TTAC TGATGATA AAAC  AGGCATCTT  12-01-009759 53.67956 12 74  1664.0 1131 6.0
TGTCTCAAT  TTAC TAATTATA AAAC  AGGTAAAAT  12-02-009714-1 91.50658 12 60  1648.0 1222 6.0
ATAGTAGAT  GTTT TCTGAACA GTAA  CTGAATGAC  12-02-009714-1 95.70537 12 63  1656.0 1213 6.0
TGATGTAAG  TTAC TTAAGAGA AAAC  TGGAAGATG  12-02-009714-1 99.6615 12 62  1652.0 2312 6.0
GTGTCTACT  TTAC TTGGTCCA AAAC  AAGAAGGAA  12-02-009714-1 149.26296 12 67  1656.0 2244 6.0
TGAATTCCT  GTTT TGGTTAGA GTAA  AATCCAAAC  12-02-009714-1 162.77132 12 63  1656.0 2311 6.0
TAGGCTCAT  GTTT TGAATCCA GTAA  AGGCAGATA  12-02-009714-2 171.87378 12 74  1664.0 2124 6.0
GAACACACA  TTAC TCTAATCA AAAC  TGGAGAAAC  12-02-009714-3 281.21008 12 60  1656.0 3114 6.0
ACTTTTCAT  GTTT TCAATGAA GTAA  ATTAACTCT  12-02-009714-3 284.67362 12 70  1660.0 1313 6.0
AGGATTCCT  GTTT TGCAGATA GTAA  ACAGGGGTT  12-02-009714-3 322.4079 12 62  1652.0 1144 6.0
GGGGATTAT  TTAC TGGCATGA AAAC  CAGAAGAGC  12-03-029419-1 408.47912 12 64  1656.0 3333 6.0
CATCATCTT  TTAC TGACATTA AAAC  AAGAGCATC  12-03-029419-1 416.55904 12 71  1664.0 3123 6.0
CTAACACAG  TTAC TAACTATA AAAC  AGGATTTTT  12-03-029419-3 587.82113 12 64  1656.0 1111 6.0
TGCTGTTTT  GTTT TGTTTCAA GTAA  AAGATGTTA  12-03-029419-3 633.09035 12 59  1652.0 2114 6.0
CCTTTTCTA  GTTT TAAGTAAA GTAA  TGGTGAGGT  12-03-029419-4 690.06614 12 62  1644.0 1442 6.0
AGGATTCAG  TTAC TTACAAGA AAAC  AGGGCTTGC  12-03-029419-4 719.20051 12 67  1656.0 1331 6.0
TACCTGGTA  TTAC TTCAGTGA AAAC  AGGAAAGAT  12-04-019546-3 947.25918 12 63  1652.0 1242 6.0
GTAGTGCAA  GTTT TCCCAGAA GTAA  AGGAGGGAC  12-04-019546-3 1019.63935 12 72  1664.0 3213 6.0
TTAAAACAT  GTTT TCAGCCAA GTAA  AAGAACGAT  12-06-009755 1210.80096 12 68  1656.0 1243 6.0
TTGGCATAT  GTTT TGCACTCA GTAA  AAGAAGGTG  12-06-009755 1230.56841 12 61  1652.0 2233 6.0
AGTGGCCCT  GTTT TCTTTCTA GTAA  AGCAAGGGA  12-06-009755 1261.83128 12 70  1656.0 1323 6.0
ACAAGTCTT  TTAC TATATATA AAAC  ATAAATATT  13-01-024524-2 152.5481 13 63  1656.0 1121 6.0
AGAACTCAC  TTAC TATAATGA AAAC  AGTACTGAA  13-01-024524-2 198.60364 13 60  1648.0 1311 6.0
AGGTTTGTA  TTAC TTGGTGGA AAAC  TTGAACTTT  13-01-024524-3 213.31892 13 65  1656.0 1113 6.0
GGTACTCAC  TTAC TAATAAGA AAAC  CGAAACTCA  13-01-024524-3 243.0623 13 66  1656.0 2313 6.0
CCTATCCCC  TTAC TTCCTTTA AAAC  AGTAACCTT  13-01-024524-4 383.56923 13 72  1660.0 1133 6.0
TTGTCCCCT  TTAC TTAAGCTA AAAC  ATTCACATT  13-01-024524-4 389.70982 13 61  1652.0 1123 6.0
CTGGTGCAG  GTTT TCTCTAGA GTAA  AATCACAGC  13-01-024524-5 475.26423 13 61  1652.0 3423 6.0
TGTCTTTCT  TTAC TCTAGATA AAAC  AAGAGCCTG  13-01-024524-6 517.56944 13 71  1660.0 2324 6.0
TTTGTTGTT  GTTT TGTAGACA GTAA  ATGGGCCAG  13-01-024524-6 529.54375 13 64  1652.0 2223 6.0
TCATTTCGA  GTTT TGGTAATA GTAA  GACACCGTA  13-01-024524-6 544.77803 13 61  1652.0 2143 6.0
TATTAGTCT  GTTT TATAACAA GTAA  AAGAAGTCC  13-01-024524-7 605.29831 13 64  1660.0 2122 6.0
TTTCTTCAG  GTTT TCTGCTAA GTAA  CTGTATTAT  13-02-009952-1 685.94772 13 62  1648.0 1211 6.0
GAGGAGCAT  TTAC TGAATGTA AAAC  ACAAGGTTC  13-02-009952-1 712.20475 13 61  1664.0 3114 6.0
TTACTTCGC  TTAC TGTTTCTA AAAC  CTTAACAAA  13-02-009952-1 725.97514 13 64  1652.0 2214 6.0
TGTTTTCCT  TTAC TTCAGAGA AAAC  GTGACACTT  13-02-009952-1 726.25981 13 71  1656.0 1132 6.0
AGCATTCCT  TTAC TGAACTCA AAAC  ATCCCCTTT  13-02-009952-2 782.37139 13 67  1660.0 1113 6.0
GCTTCTCCT  GTTT TACATGAA GTAA  TTCAGTATT  13-02-009952-2 808.17533 13 61  1652.0 1121 6.0
TCCTTTCCT  TTAC TTCTCCCA AAAC  ACCATGGCA  13-02-009952-2 840.84797 13 66  1652.0 2344 6.0
CCTCTTCCA  GTTT TCTTGAAA GTAA  AGAATTGGA  13-02-009952-2 845.24562 13 68  1652.0 2441 6.0
ATAATATCT  GTTT TCCTTATA GTAA  TAGTACAGT  13-02-009952-2 846.26132 13 62  1652.0 1211 6.0
AGCCTTCAT  TTAC TCTTTTCA AAAC  TTAACATCC  14-01-026437-2 125.28334 14 60  1652.0 1344 6.0
CTAGTGCTT  TTAC TTTGTCCA AAAC  CAGGAATGC  14-01-026437-2 171.23244 14 66  1660.0 3412 6.0
AGCCTGCCT  GTTT TGGGGAAA GTAA  GGGAAGAGA  14-01-026437-3 275.79974 14  74  1656.0 1344 6.0
CAGGTACCT  GTTT TACTGGCA GTAA  AAGAAAATT  14-01-026437-6 507.81922 14  78  1668.0 1122 6.0
CAATATGTT  GTTT TGGTTGGA GTAA  ATGAAGAAA  14-01-026437-6 531.10661 14  63  1656.0 2224 6.0
ATCAGCCCT  TTAC TAAATCTA AAAC  TGCAGTTTT  14-01-026437-7 604.66915 14  61  1652.0 1111 6.0
TCTGAAATT  TTAC TATATTCA AAAC  CTGAATTTG  14-01-026437-7 645.39662 14  59  1652.0 2423 6.0
TCAGACCAT  TTAC TTTGCTTA AAAC  TGGAATTCA  14-01-026437-7 689.66097 14  71  1660.0 2311 6.0
GAGGTGCTG  GTTT TGTGGTTA GTAA  AGGCCTTGA  14-01-026437-8 737.4792 14 67  1660.0 2411 6.0
TTATTTGGC  TTAC TTTTCTGA AAAC  AAGAAAATA  15-08-010194-1 167.13389 15 64  1656.0 2122 6.0
CTGCATCCT  GTTT TCCTAACA GTAA  TGGAAGAGT  15-08-010194-2 265.61558 15 75  1656.0 1424 6.0
TGTGATCAG  TTAC TGCTTTGA AAAC  CAGGGGTTT  15-08-010194-2 267.41859 15 59  1648.0 1114 6.0
GAGGTTCAT  TTAC TCAACCTA AAAC  CAGTTATGT  15-08-010194-2 280.19385 15 67  1660.0 1412 6.0
GGAGCACTG  TTAC TCTCCATA AAAC  AGCATTATG  15-08-010194-3 285.32482 15  61  1656.0 3313 6.0
TGAGCTTTA  GTTT TCTCGTTA GTAA  ATGAGAGCT  15-08-010194-3 333.0932 15  59  1648.0 1342 6.0
GTGATTAAA  GTTT TATCACCA GTAA  AGGGACAAG  15-08-010194-3 361.98519 15  67  1656.0 3231 6.0
CATGTTCTT  GTTT TCTCCCAA GTAA  AGCTCATAT  15-08-010194-6 588.95254 15  67  1660.0 1212 6.0
ATCCTTATC  TTAC TGATAATA AAAC  AGGCTCAGA  15-10-010274 666.87387 15 62  1648.0 1244 6.0
TTACTTCAT  TTAC TTCAACTA AAAC  AACAGATTG  16-02-010393-2 232.01862 16 64  1660.0 2214 6.0
TTTTATCAG  TTAC TACTTCTA AAAC  TGGACCAAA  16-02-010393-2 246.87059 16 67  1648.0 2222 6.0
AAAGTGCAC  TTAC TTCATGGA AAAC  AGCTTTGTT  16-04-010498-2 486.6522 16 60  1656.0 1113 6.0
TCTTTTGTA  GTTT TCCACAAA GTAA  TTGAAAGGT  16-04-010498-2 513.30004 16 59  1644.0 1442 6.0
CTTGATCAT  TTAC TTCTTTTA AAAC  AGGGGAAGC  17-02-010718-2 134.20138 17 69  1656.0 3422 6.0
ATCTTCCAT  TTAC TGTCTATA AAAC  AGGGTTGTT  17-02-010718-2 180.1702 17 64  1652.0 1141 6.0
GTCCAGCCT  GTTT TCCAAGGA GTAA  AGGGCAGTG  17-05-078100 318.10397 17 66  1656.0 3244 6.0
TCCCCTCAA  GTTT TATTAATA GTAA  TTGATATGG  17-07-010783-1 463.06539 17 59  1644.0 2444 6.0
TAATTAGTG  TTAC TGGAATCA AAAC  ATGAAGGGA  17-07-010783-3 594.46075 17 59  1652.0 2112 6.0
GGTGATGCT  TTAC TCAGATGA AAAC  CAGATGGGT  17-07-010783-3 624.51509 17 64  1652.0 1444 6.0
TTTCCTACT  TTAC TCACAGTA AAAC  CAGAGTCCT  17-08-010641 652.37037 17 59  1644.0 1331 6.0
AAAATTCCA  TTAC TTTCAGCA AAAC  TCTAGTTGA  17-08-010641 677.67423 17 63  1656.0 1111 6.0
ACCCTTGCT  TTAC TACCAGGA AAAC  CAGCGCTCT  18-01-010859 144.23498 18 63  1652.0 1313 6.0
AGCTGTCCT  GTTT TACGCCAA GTAA  GTGGAATCC  18-02-010966-1 182.07613 18 67  1656.0 1342 6.0
TAAATATCT  GTTT TGTGAATA GTAA  AAGCCATTC  18-02-010966-1 236.83443 18 61  1664.0 2111 6.0
CACCATCCC  TTAC TGGAACTA AAAC  AATATGCTC  18-02-010966-2 292.59339 18 62  1656.0 3134 6.0
AAGAAAGGT  GTTT TAAAATAA GTAA  AGGACTTAA  18-02-010966-2 334.39907 18 59  1652.0 1131 6.0
ATCTCCCCT  TTAC TGGTAAGA AAAC  TGGGACTCA  18-02-010966-3 422.06778 18 70  1656.0 1242 6.0
CACTTTTAT  TTAC TTGCATCA AAAC  TGGTGTTTA  18-03-025028 577.68899 18 61  1656.0 2111 6.0
AGCAGTAAT  GTTT TAGTATCA GTAA  ATGATTGTC  18-03-025028 683.37883 18 59  1652.0 1341 6.0
GTGTATTGA  TTAC TTACTCTA AAAC  AGGGATGTC  19-03-011295 166.23145 19 61  1656.0 3141 6.0
GATTCCACT  TTAC TCTGAGGA AAAC  TGGGACCCA  19-03-011295 184.87833 19 64  1656.0 2333 6.0
AAGCTTCTT  GTTT TGCTCTAA GTAA  ATTAACAAC  19-04-011109-2 347.62341 19 71  1664.0 1134 6.0
AAAGCACGG  TTAC TACAAAGA AAAC  AGGTAAACA  19-04-011109-3 543.04169 19 66  1656.0 1113 6.0
TATAATTCA  TTAC TGACAGGA AAAC  TGGAAAACA  2-06-022184-2 365.77581 2 66  1652.0 2121 6.0
TGTAAACCA  TTAC TGGTTGTA AAAC  TGTAAGGCC  2-06-022184-3 414.20645 2 61  1648.0 2321 6.0
GATGGCCTT  GTTT TCTATGCA GTAA  CGTAATTTC  2-06-022184-3 420.51549 2 67  1668.0 3111 6.0
AAAGTCTTA  GTTT TCTTGTCA GTAA  ATGAAGACA  2-06-022184-3 504.89262 2 63  1656.0 1113 6.0
GAACTACTT  TTAC TTAGGGGA AAAC  TGTGACCAG  2-06-022184-5 630.44001 2 64  1660.0 3114 6.0
ATCAAGCCA  TTAC TGAAACCA AAAC  AACAGCTTT  2-06-022184-6 730.23874 2 60  1652.0 1113 6.0
AGAATGATT  TTAC TTTGGCTA AAAC  CAGAATGTC  2-06-022184-6 798.94511 2 60  1656.0 1311 6.0
AAAATTAAT  GTTT TCCCTTGA GTAA  TGGAAAGTG  2-06-022184-6 806.42269 2 70  1664.0 1111 6.0
GCTCGTCCA  GTTT TCACATTA GTAA  ATGATAGAG  2-06-022184-7 842.42656 2 67  1652.0 3424 6.0
ACCTTTCCA  TTAC TACTACCA AAAC  ATAGCCCCA  2-13-022135-1 1134.57231 2 62  1648.0 1442 6.0
ATCTATTTT  GTTT TAAACAGA GTAA  CTGAGCTCT  2-13-022135-3 1289.72748 2 59  1648.0 1242 6.0
TGGCTTCCT  GTTT TGCATAAA GTAA  AAGGCTATG  2-14-005403-1 1500.93947 2 69  1656.0 2334 6.0
AATCTAACA  TTAC TTGACAGA AAAC  AGGAGTGGT  2-14-005403-2 1584.32676 2 64  1652.0 1124 6.0
TTTATCATT  TTAC TTGAATTA AAAC  CAGAATTTC  2-14-005403-2 1603.20337 2 60  1656.0 2221 6.0
AGAGAGGAA  TTAC TTTGGACA AAAC  AGGAGAAAC  2-14-005403-2 1606.45478 2 60  1652.0 1313 6.0
CCCCTTGCT  GTTT TCATGTCA GTAA  GTGAGTTCT  2-14-005403-4 1747.63422 2 64  1652.0 1311 6.0
TCTTTTCCC  TTAC TTTCTTCA AAAC  ATATACAGT  2-14-005403-4 1793.53251 2 66  1652.0 1423 6.0
TGAATTTTC  TTAC TCTTCATA AAAC  TAGATTTTC  2-14-005403-4 1804.43911 2 59  1656.0 2311 6.0
AGTCTTCAA  GTTT TAGAGGAA GTAA  AGGTGGAGA  2-14-005403-4 1822.2641 2 65  1648.0 1324 6.0
ATATCTCCA  TTAC TATGTTTA AAAC  ATATAATAC  2-14-005403-6 1971.98082 2 61  1656.0 1212 6.0
AATCTGGCT  TTAC TACTCTGA AAAC  TTGAACCAA  2-14-005403-6 2028.07491 2 67  1656.0 1124 6.0
AGTGTAAAA  GTTT TGGTAGAA GTAA  TAGAATCTA  2-14-005403-7 2049.88213 2 59  1648.0 1323 6.0
ATTTCTCCA  TTAC TTACTGGA AAAC  AGGCAGCTT  2-14-005403-7 2087.93684 2 71  1656.0 1134 6.0
TTAATTTCT  GTTT TGCTGTGA GTAA  AAGTATACT  2-14-005403-7 2107.79536 2 66  1656.0 1321 6.0
CTAGACCCA  GTTT TAACATCA GTAA  GACAATTCC  2-14-005403-7 2139.33315 2 62  1656.0 3311 6.0
AAAATACCA  GTTT TGCTTACA GTAA  ACGGAAGGT  2-14-005403-8 2160.63267 2 66  1656.0 1111 6.0
TTAAAACCT  GTTT TGATTCAA GTAA  GGCAATGGT  2-14-005403-8 2182.69534 2 64  1652.0 1441 6.0
AGATTTCAG  TTAC TTGCAGTA AAAC  TTGGTCCAA  2-14-005403-9 2260.63393 2 62  1648.0 1312 6.0
GTAGACACC  GTTT TGAGCAAA GTAA  AGGGTTCCA  2-15-005120 2305.54024 2 60  1652.0 2331 6.0
TCATTACCA  GTTT TAAGCCAA GTAA  GCAAACTCA  2-15-005120 2314.05001 2 65  1656.0 2313 6.0
AAGTTACAT  GTTT TAAATTAA GTAA  GTGAACCAC  2-15-005120 2314.34719 2 70  1660.0 1132 6.0
AACATCACA  GTTT TAGTCTGA GTAA  CTGAAAGAA  20-01-011387-1 1.23183 20 60  1648.0 1141 6.0
TGAGGACCG  TTAC TATCGTGA AAAC  ATGCACCGT  20-01-011387-1 46.20338 20 69  1656.0 1433 6.0
AAAGATTAT  TTAC TTAACAGA AAAC  ATGAGAATG  20-01-011387-2 119.29273 20 64  1660.0 1113 6.0
GTTTATCTT  TTAC TTGGAGCA AAAC  TGGAGCCAT  20-03-028392 271.1149 20 71  1656.0 1233 6.0
TATATAATT  GTTT TCAGGTGA GTAA  GAGAAACTC  20-04-011362-2 499.98686 20 60  1656.0 2121 6.0
GCAGTTATG  GTTT TGTTGCAA GTAA  AAGAAACCA  20-04-011362-2 513.67011 20 68  1660.0 2332 6.0
AACCAAAAT  GTTT TGAGTCGA GTAA  AGGCAAATC  20-04-011362-3 547.16243 20 59  1656.0 1144 6.0
TAAGAGGTT  GTTT TGCAATAA GTAA  CAGAAACAT  21-02-011512-1 31.28198 21 59  1652.0 1232 6.0
TGGCCTCCA  TTAC TGTTAGTA AAAC  TGCATTTGC  21-03-030188 300.89574 21 63  1652.0 2334 6.0
CCTATCCCT  TTAC TGTTCGCA AAAC  ACCATCTCA  21-04-011515 316.91691 21 66  1656.0 2313 6.0
GAACCCTGT  TTAC TGATGACA AAAC  AGGCTCTGA  3-01-022517-2 136.99163 3 60  1660.0 2413 6.0
CATTCATCA  TTAC TCACACTA AAAC  AGGAAGTAC  3-01-022517-4 319.71549 3 66  1660.0 3214 6.0
TCTTCTCCT  GTTT TCACCAGA GTAA  ATTGAACCT  3-01-022517-5 446.82348 3 61  1648.0 1332 6.0
ATCGGCCCT  GTTT TCCTGAAA GTAA  AGAGGCCAG  3-01-022517-5 464.38315 3 65  1652.0 1243 6.0
ACTTTGGCC  TTAC TCTGGATA AAAC  GGGAACCAT  3-01-022517-6 582.3355 3 68  1652.0 1233 6.0
ACCTAACTT  TTAC TTGTTACA AAAC  AGGAATTTA  3-01-022517-7 627.89251 3 70  1660.0 1442 6.0
TTAATTCAA  TTAC TCTGAAGA AAAC  TGGTACCAG  3-02-022459-1 687.93721 3 71  1656.0 2211 6.0
AAAATACAA  GTTT TACCAAAA GTAA  ATAAATAGA  3-02-022459-2 789.33915 3 59  1652.0 1111 6.0
AATGTAAGA  TTAC TTTATATA AAAC  TTGAAGACT  3-02-022459-2 850.56592 3 59  1648.0 1123 6.0
GGACTCCTT  GTTT TCATGGAA GTAA  AGGCAAAGA  3-02-022459-3 867.30568 3 69  1660.0 2422 6.0
TGTCTTCCT  TTAC TTCTCTGA AAAC  ACAGTTTAC  3-02-022459-3 897.70249 3 63  1656.0 2324 6.0
CATTTCCAA  GTTT TGGAACAA GTAA  AGAAATCTA  3-03-005612-1 917.88323 3 64  1656.0 2131 6.0
CACTCTCAG  GTTT TGCTTAAA GTAA  TTTAACTGC  3-03-005612-1 1001.59306 3 62  1656.0 3413 6.0
TAAGCTCTA  TTAC TAACAAGA AAAC  TGGGCACCC  3-03-005612-10 1027.96764 3 65  1656.0 2113 6.0
TTGTGTTTT  GTTT TGTTTCCA GTAA  AAGAAACTT  3-03-005612-2 1143.85642 3 62  1652.0 1132 6.0
CTATATTTT  GTTT TCTTAAGA GTAA  ATGAACTTG  3-03-005612-2 1195.76695 3 68  1664.0 4113 6.0
ATATTCCCA  GTTT TAAGGTGA GTAA  ACTAAGGCA  3-03-005612-3 1287.85649 3 63  1652.0 1212 6.0
GAGCCAGGG  GTTT TAGCTATA GTAA  AGGAAAAGT  3-03-005612-4 1316.51995 3 60  1652.0 1422 6.0
ATACCTTCT  GTTT TACAGAAA GTAA  GAGAAATAT  3-03-005612-6 1591.83716 3 65  1656.0 1212 6.0
TTATATCTT  TTAC TATACACA AAAC  ATGACGCTG  3-03-005612-7 1649.00802 3 66  1656.0 2212 6.0
AAAGTTCAG  TTAC TCTGTCTA AAAC  AGTGGGAAT  3-03-005612-8 1726.44299 3 64  1656.0 1113 6.0
ATAATGGAC  GTTT TACACTAA GTAA  AGGTAGTAA  3-03-005612-9 1839.44217 3 59  1652.0 1211 6.0
GGGGAGTGA  GTTT TGGAGGAA GTAA  AGGGAATGA  3-03-005612-9 1868.36715 3 59  1652.0 2412 6.0
CTCGTTCCC  TTAC TTGGTTCA AAAC  ATAAGGTCT  4-03-006051 41.95586 4 68  1656.0 1314 6.0
AAGATGCAT  GTTT TGGCTGAA GTAA  ATGAATGAA  4-03-006051 59.23436 4 68  1656.0 1131 6.0
ATATTTGTG  GTTT TGAGTTTA GTAA  TTGAAAGCT  4-03-006051 67.27258 4 60  1648.0 1212 6.0
TTTCTTCAT  TTAC TTTAATCA AAAC  AATAAACAG  4-04-006316-1 129.24722 4 65  1652.0 2224 6.0
TAATGTCCT  GTTT TATTCCTA GTAA  TAAATCTAC  4-04-006316-2 260.74934 4 67  1664.0 2112 6.0
TTAGGACAT  GTTT TCCTTAAA GTAA  ACTAACATG  4-04-006316-3 301.58941 4 66  1660.0 2213 6.0
GTGTAGCTT  TTAC TGGGAATA AAAC  AGGAAGCAT  4-07-006238 461.12721 4 69  1656.0 1234 6.0
TCATTACTA  GTTT TGACAAAA GTAA  AGGAGCATT  4-13-016354-3 948.31362 4 71  1660.0 1123 6.0
CTAAATGAT  TTAC TAAGTATA AAAC  TGGAGAAAC  4-13-016354-3 961.3068 4 61  1652.0 3222 6.0
TTCCTTCTA  GTTT TCTATCAA GTAA  ATATACATA  4-13-016354-3 971.31689 4 62  1652.0 2123 6.0
AGCATTTTC  TTAC TACCTGCA AAAC  AAGACATCT  4-13-016354-5 1159.79733 4 59  1648.0 1312 6.0
ACATTGCTG  TTAC TGCGTGTA AAAC  AGGAAACAG  4-13-016354-7 1385.9196 4 70  1656.0 1412 6.0
CAAATTCAT  TTAC TCTTAACA AAAC  ATTATCTAC  4-13-016354-8 1493.93731 4 69  1668.0 3213 6.0
ACTATTCAT  GTTT TAAAGCAA GTAA  GAGATTGAA  4-13-016354-9 1575.62157 4 65  1648.0 1421 6.0
ACTGTTCTT  TTAC TGAACATA AAAC  TGGGGTGCA  4-13-016354-9 1580.4756 4 69  1652.0 1423 6.0
TGATTTTCG  TTAC TTTCCGGA AAAC  AGGGACTAT  4-13-016354-9 1613.53438 4 73  1664.0 1213 6.0
AAAGCTCAA  GTTT TGTTCGGA GTAA  CTCATATTT  4-14-022792-2 1749.88497 4 59  1656.0 1112 6.0
TATATCTCT  GTTT TGGTACCA GTAA  CCGTGCTGT  4-14-022792-2 1786.29098 4 59  1652.0 1413 6.0
GCTATTGCT  GTTT TCAGGTTA GTAA  GTGAGGCCT  4-14-022792-2 1830.4857 4 64  1652.0 1334 6.0
TAAGGTAGA  GTTT TATGAGTA GTAA  TGGCAAAGA  4-14-022792-3 1867.42086 4 61  1652.0 2113 6.0
TTAACTCGT  TTAC TCAATCTA AAAC  CTTAAGGAA  5-01-006576-1 92.82481 5 59  1648.0 2211 6.0
CCCTATGCT  GTTT TCATAACA GTAA  TTGAGTTCT  5-01-006576-2 124.12882 5 60  1648.0 1311 6.0
GGATTGCCT  GTTT TGCCTGAA GTAA  ATGACTTTG  5-01-006576-2 152.04951 5 72  1668.0 3312 6.0
CATAGTCAT  GTTT TGATCACA GTAA  TAGCACATT  5-01-006576-2 187.1536 5 66  1656.0 1123 6.0
TGATTTCAT  TTAC TTTTAACA AAAC  TTGGTCTTA  5-01-006576-3 203.09008 5 67  1660.0 2113 6.0
CATTTGACA  TTAC TACAAACA AAAC  ACGAGGGTC  5-02-006713-2 595.05016 5 61  1656.0 3144 6.0
TCTCTACCT  GTTT TAACTTTA GTAA  CTGCAAATA  5-02-006713-3 717.7074 5 65  1652.0 2122 6.0
GTTGTTCAG  TTAC TTGAAGCA AAAC  GAAATCTTT  5-02-006713-3 759.54936 5 66  1660.0 1113 6.0
GCAATCCCA  TTAC TTGGCATA AAAC  CAAAAGTCA  5-02-006713-4 778.11704 5 62  1656.0 2314 6.0
ACAGGACTG  GTTT TGAGTACA GTAA  TGGACAGAG  5-02-006713-4 798.07963 5 63  1648.0 1413 6.0
GTTAATGAA  GTTT TGGCTTCA GTAA  CAGAACCTT  5-02-006713-4 845.27985 5 61  1652.0 1133 6.0
AGAATTTTA  GTTT TGTAAGAA GTAA  TAGAAATTC  5-04-034772-1 990.19865 5 63  1660.0 1311 6.0
GAATATCCT  GTTT TATGGGAA GTAA  TGAATCATC  5-04-034772-1 999.42255 5 73  1672.0 3112 6.0
AACTTTCAA  GTTT TGAATTAA GTAA  AAGAGAAAT  5-04-034772-3 1182.14722 5 66  1652.0 1142 6.0
ACATCTGGT  GTTT TGGTAACA GTAA  GTGAACACA  5-04-034772-4 1265.64288 5 63  1652.0 1412 6.0
AGTGTGAAT  TTAC TGCTAATA AAAC  ATGTGCCTC  5-04-034772-4 1325.87507 5 61  1656.0 1323 6.0
CATTCTCCT  GTTT TCAGGGAA GTAA  AGCTACTCC  5-06-023133-1 1572.00376 5 73  1668.0 3313 6.0
TTTATTTAT  TTAC TTTTAGTA AAAC  AGGGATCTT  5-06-023133-1 1574.34924 5 66  1656.0 1131 6.0
GTCTCCCCT  TTAC TTGTAAGA AAAC  AGAGTTTAA  5-06-023133-2 1619.99215 5 59  1652.0 2211 6.0
GCTTGACTG  GTTT TGATGAAA GTAA  TGGAATGCT  5-06-023133-2 1641.45309 5 63  1648.0 1341 6.0
AAATTACCA  GTTT TAAAATCA GTAA  AACATATGA  6-01-034880 23.98581 6 61  1656.0 1112 6.0
GAAAATGCT  GTTT TCTTGACA GTAA  ATGGCTGTT  6-02-007592-2 220.98457 6 61  1660.0 1141 6.0
TGCTTGCCT  GTTT TGTCATAA GTAA  GGAGGTTTA  6-02-007592-3 349.41127 6 60  1652.0 2111 6.0
AGAGAACTA  TTAC TTCCAAGA AAAC  CAGAGTCTC  6-02-007592-4 410.07986 6 60  1652.0 1313 6.0
AAATTCTGT  TTAC TCGTCATA AAAC  ATGAATGAG  6-05-007299-1 608.34311 6 62  1656.0 1112 6.0
AAAATTAAA  GTTT TATCTACA GTAA  AGGTCAAAG  6-05-007299-2 699.34944 6 60  1652.0 1111 6.0
AGCCTTCTT  GTTT TAGAATCA GTAA  CAACAATAC  6-05-007299-2 718.21798 6 59  1652.0 1344 6.0
TTAGTGCAG  GTTT TATCTTTA GTAA  ATGAACTTA  6-05-007299-2 742.2559 6 75  1668.0 2113 6.0
TCTCTTCCC  TTAC TTTTCCCA AAAC  ATACAGTCT  6-05-007299-2 749.15181 6 63  1652.0 1314 6.0
AGCAATCAA  TTAC TGGCTAGA AAAC  AAGAATTCC  6-05-007299-3 804.24701 6 67  1656.0 1341 6.0
ATTGTTAAA  GTTT TGTCAGAA GTAA  ATGCAGATG  6-05-007299-4 907.6516 6 62  1652.0 1223 6.0
AGAACTCAC  TTAC TATCACGA AAAC  AGCAGCACG  6-06-025741-2 1087.9047 6 64  1652.0 1311 6.0
CACATTCTG  GTTT TGGATATA GTAA  AAGCAGAGT  6-06-025741-3 1160.31397 6 65  1652.0 1424 6.0
TTAGTACTT  GTTT TGTGAGAA GTAA  CAATAATTA  6-06-025741-4 1236.51477 6 59  1656.0 2112 6.0
TAACTTCTG  TTAC TTCCCTTA AAAC  AGTATTGAC  6-06-025741-4 1293.67736 6 66  1660.0 2114 6.0
TTTATGCCA  TTAC TTACCTCA AAAC  CTTAATATC  6-06-025741-6 1426.62764 6 61  1652.0 2221 6.0
AGTCTTGAT  TTAC TGGGCTTA AAAC  TGGTCCCAG  6-06-025741-6 1467.82623 6 62  1648.0 1324 6.0
CTAGTACAA  TTAC TAAATAGA AAAC  AACTTCATC  6-06-025741-7 1530.14414 6 59  1656.0 3123 6.0
CCTATGGCT  TTAC TTGCTTCA AAAC  ATGGACGAG  6-07-007422 1602.09759 6 64  1652.0 4243 6.0
GTATTCCCT  GTTT TAAAACAA GTAA  ATAAATAGA  7-02-007819-2 197.41226 7 67  1660.0 2421 6.0
CACGTAGTT  TTAC TGCTGATA AAAC  TGGATTGGG  7-02-007819-3 207.54234 7 63  1652.0 4143 6.0
TTGTCTCTA  GTTT TGGTACTA GTAA  GGGTAGAGT  7-02-007819-3 255.34171 7 62  1644.0 1424 6.0
TTAATTTGC  TTAC TCCTGTTA AAAC  TAGAATTGT  7-02-007819-4 398.45223 7 61  1652.0 1411 6.0
ATGAGTCCA  TTAC TATATACA AAAC  ATTTTCCTA  7-09-007933-2 836.58068 7 59  1648.0 1231 6.0
GGCATGAAT  TTAC TGTATGCA AAAC  AGGTCTTTC  7-09-007933-2 885.28618 7 60  1660.0 3111 6.0
CAATGTATT  TTAC TCTAGGTA AAAC  AGGAACTCG  7-09-007933-4 1063.30794 7 73  1668.0 4112 6.0
TGGGTCTCT  GTTT TCATGAAA GTAA  GAGAGTATT  7-09-007933-6 1270.35679 7 63  1652.0 1121 6.0
AAATTGTCA  GTTT TCAATAGA GTAA  CTGAAAGAA  8-01-023736 25.80431 8 61  1652.0 1112 6.0
AGACTTCAA  GTTT TCTGTATA GTAA  CTGTATTTT  8-01-023736 44.81722 8 64  1656.0 1111 6.0
GTTCCTCAG  TTAC TCCACTTA AAAC  AATAATCTC  8-01-023736 46.25798 8 61  1656.0 3131 6.0
TCTAGGCCT  GTTT TGCTACCA GTAA  AGAAAGGGA  8-04-023666 215.8882 8 66  1652.0 2421 6.0
TGAATTCAG  GTTT TAAGACTA GTAA  GGGGTTGGG  8-05-007995 366.90937 8 63  1648.0 2311 6.0
TGTGGGTTT  GTTT TAATAAAA GTAA  AGGAAGTAG  8-07-008183-1 483.78141 8 66  1656.0 2323 6.0
ATTGCTCTT  TTAC TATTGAGA AAAC  CAAGACTCA  8-07-008183-2 558.51636 8 62  1652.0 1223 6.0
AGATTGAAT  TTAC TCTGCAGA AAAC  AGGAGTATA  8-07-008183-2 599.66924 8 63  1656.0 1312 6.0
CTACTTTAT  GTTT TGCTGTTA GTAA  AGGGATTTT  8-07-008183-2 646.6124 8 68  1664.0 1111 6.0
GCGTTTTCA  TTAC TATGAACA AAAC  AGGCTGCAG  8-07-008183-3 704.66463 8 64  1652.0 3432 6.0
ACTATTTAT  TTAC TTGCTACA AAAC  AAGTACTTT  8-08-008046-1 840.62885 8 66  1660.0 1113 6.0
GTGTCTATT  TTAC TAATGGGA AAAC  TGGGACATA  8-08-008046-3 1036.82381 8 64  1656.0 2123 6.0
AGCCTTCTG  GTTT TAAATTTA GTAA  CGAATTAAA  8-08-008046-3 1044.69552 8 60  1644.0 1344 6.0
TTACTTCAC  TTAC TATTGTGA AAAC  CCAAATGTG  8-08-008046-3 1082.5953 8 61  1652.0 2214 6.0
TACTTTCAG  GTTT TACATATA GTAA  GAAACCATA  8-08-008046-4 1173.98545 8 61  1652.0 2123 6.0
AAAATACCA  GTTT TACTACTA GTAA  AGCTGGGTT  8-08-008046-5 1295.8122 8 61  1656.0 1111 6.0
TCTTCTCAC  TTAC TATGTCCA AAAC  AAGATTTTT  8-08-008046-5 1308.14213 8 63  1652.0 1111 6.0
TGAGCCCCA  GTTT TCCCAAAA GTAA  AATAGGTCT  9-01-008413-1 30.64961 9 60  1652.0 1314 6.0
GAATTACTA  TTAC TAAGAATA AAAC  AGGGTACAT  9-01-008413-1 37.01196 9 63  1656.0 1232 6.0
ATACTTCTG  TTAC TGCACTTA AAAC  ATTTTCTGA  9-01-008413-1 59.92293 9 59  1652.0 1214 6.0
TTTGATGTG  GTTT TCACATCA GTAA  AGGTTTTCT  9-01-008413-2 115.33595 9 59  1648.0 1311 6.0
ACTTTTCTA  GTTT TATTTCAA GTAA  TCAAAGTAT  9-01-008413-2 160.72706 9 60  1648.0 1214 6.0
TGACCTCAC  GTTT TCTACAGA GTAA  TAAAACTGG  9-01-008413-3 209.12153 9 61  1652.0 2314 6.0
AGCATCCCT  TTAC TGGAAATA AAAC  ACCACATAC  9-01-008413-3 283.32066 9 63  1656.0 1341 6.0
ACTCACCCA  GTTT TACAGCTA GTAA  TGGCAAGAG  9-01-008413-4 306.55669 9 62  1644.0 1424 6.0
AAAGCTATG  TTAC TTGGAGGA AAAC  CTGAAGCAT  9-34-023935-1 513.50343 9 61  1652.0 1113 6.0
TCTCTGCTG  GTTT TGTGACTA GTAA  ATGAATAAC  9-34-023935-1 532.24569 9 65  1652.0 2424 6.0
AACATCAGT  TTAC TCCACAGA AAAC  AGGAATAAT  9-34-023935-1 592.04144 9 66  1656.0 1141 6.0
GTTCCTCAG  TTAC TCATTTGA AAAC  TGGTATGAA  9-34-023935-2 609.9819 9 63  1648.0 2241 6.0
CTTATTAAT  GTTT TCAAATCA GTAA  TAGACATAT  9-34-023935-2 628.01796 9 59  1648.0 1212 6.0
CAATACACT  TTAC TTCCACCA AAAC  TGGACAACC  9-34-023935-3 703.70194 9 62  1656.0 3322 6.0
CAGAGTCAG  GTTT TCATTAAA GTAA  GAGCACATT  9-36-008470-1 783.80626 9 63  1652.0 1123 6.0
CAGTGTACA  GTTT TCATATGA GTAA  TAGACGCTC  9-36-008470-1 795.32469 9 59  1652.0 3134 6.0
GTAGGTCTC  TTAC TGCAACCA AAAC  CCTACCCCT  9-36-008470-2 913.72177 9 61  1652.0 1333 6.0
AAACTCCAA  GTTT TAAAGAGA GTAA  CTGATGGAT  9-36-008470-3 923.26945 9 59  1648.0 1114 6.0
CAAGTTCTT  TTAC TTTCTTGA AAAC  TGTGTTTAA  9-36-008470-3 986.65854 9 65  1660.0 2211 6.0
TGTGATATA  GTTT TGGTTAAA GTAA  ATGAAGAAA  9-36-008470-4 1074.56385 9 62  1648.0 2224 6.0
TTTCTTCCA  GTTT TATATTAA GTAA  ATTTGCCAT  X-07-011757-2 160.97859 X 62  1648.0 1233 6.0
CAGAGAGCA  GTTT TATACAAA GTAA  AAGAAAATA  X-07-011757-3 228.78812 X 60  1652.0 2122 6.0
ACCTTCTTT  GTTT TAGACAAA GTAA  GGGAAAAGA  X-07-011757-3 230.84135 X 62  1648.0 1442 6.0
TTTGTGCCT  GTTT TCTCAACA GTAA  AATAACAAA  X-07-011757-3 311.23242 X 73  1660.0 2223 6.0
AGAATTCAG  TTAC TTCAAAGA AAAC  AAACAGTGG  X-12-011669 596.439 X 59  1652.0 1311 6.0
GGAAATAAA  TTAC TTGGCAGA AAAC  AGGCTTTTC  X-12-011669 670.53737 X 59  1660.0 3111 6.0
AGCATTCAT  GTTT TGACCAAA GTAA  TCCACTTGT  X-13-011651-3 980.04072 X 59  1648.0 1341 6.0
AAGGTACCT  TTAC TTTAACGA AAAC  AAAACAAAC  X-13-011651-3 994.93815 X 67  1660.0 1133 6.0
ATTTTAAGT  GTTT TGTCACCA GTAA  AGGATGAGA  X-13-011651-4 1087.08144 X 61  1648.0 1222 6.0
ACATTTGTA  GTTT TCAGTCTA GTAA  CAGAGCTTA  X-15-011786-1 1120.43937 X 62  1656.0 1412 6.0
TGTTTACCT  GTTT TGCTCAAA GTAA  GGATTGGCC  X-15-011786-1 1135.92027 X 59  1648.0 2322 6.0
GAATAGACT  TTAC TCAAAAGA AAAC  ATGGAAAAG  X-15-011786-1 1178.35032 X 59  1656.0 3112 6.0
ATAGTACCT  GTTT TACTTCCA GTAA  TGGCAAAGT  X-15-011786-2 1238.82731 X 74  1660.0 1213 6.0
TACAACTAT  GTTT TAACGAAA GTAA  AGGAAACAA  X-15-011786-3 1388.72163 X 62  1652.0 2141 6.0
