# Supplementary material for: A Genome-Wide Analysis of FRT-Like Sequences in the Human Genome
Source: PLoS One. 2011 Mar 23;6(3):e18077. doi: 10.1371/journal.pone.0018077 (PMC3063242; doi:10.1371/journal.pone.0018077)
Supplement: Text S8 — Example of a file from the pool of files of duplicated genomic FRT-like sequences sorted into classes and subclasses. Zip archive of the pool can be downloaded from http://www2.latech.edu/~voziyan/index_files/TextS8.zip. (TXT) [file pone.0018077.s010.txt]

*This is an example file (filename FRT6Matchdupl_ACAC_AAAG.txt) from the pool of files of repeated genomic FRT-like sequences sorted into classes and subclasses. Zip archive of the pool can be downloaded from http://www2.latech.edu/~voziyan/index_files/TextS8.zip*


TTTCCTCCT  ACAC TGATATGA AAAG  ACACTCTTT  X-15-011786-2 1239.35872 X 63  1656.0 1113 rev
AAAGAGTGT  CTTT TCATATCA GTGT  AGGAGGAAA  X-07-011757-3 294.13471 X 63  1656.0 1113 total 2 rev 1
AACCATACT  CTTT TAGGCTAA GTGT  TGGAAAATA  7-02-007819-4 350.01027 7 70  1660.0 1144
AACCATACT  CTTT TAGGCTAA GTGT  TGGAAAATA  7-09-007933-3 990.3559 7 70  1660.0 1144
AACCATACT  CTTT TAGGCTAA GTGT  TGGAAAATA  12-03-029419-3 608.57364 12 70  1660.0 1144 total 3 rev 0
TATTATCTC  CTTT TAGTAGGA GTGT  AGCACAAAG  21-02-011512-1 6.96893 21 60  1648.0 2122 rev
CTTTGTGCT  ACAC TCCTACTA AAAG  GAGATAATA  18-01-010859 151.35879 18 60  1648.0 2122 total 2 rev 1
GATGTGTGG  CTTT TCTTTATA GTGT  ACGTCCATA  6-02-007592-1 92.29345 6 59  1656.0 2123
GATGTGTGG  CTTT TCTTTATA GTGT  ACGTCCATA  6-01-034880 91.1636 6 59  1656.0 2123 total 2 rev 0
TCACCACTT  CTTT TCAACATA GTGT  TGGAAGTTC  5-04-034772-3 1225.33219 5 69 Line1990 93 1664.0 2414 rev
TCACCACTT  CTTT TCAACATA GTGT  TGGAAGTTC  6-01-034880 16.95263 6 69 Line1990 93 1664.0 2414 rev
GAACTTCCA  ACAC TATGTTGA AAAG  AAGTGGTGA  1-12-032977-3 505.66857 1 69 Line1990r 93 1664.0 2414 total 3 rev 2
TCACCACTC  CTTT TCAACATA GTGT  TGGAAGTTC  1-12-032977-5 765.92476 1 66 Line1990 96 1660.0 2414 rev
GAACTTCCA  ACAC TATGTTGA AAAG  GAGTGGTGA  1-12-032977-6 796.19185 1 66 Line1990r 96 1660.0 2414
TCACCACTC  CTTT TCAACATA GTGT  TGGAAGTTC  1-12-032977-7 931.92625 1 66 Line1990 96 1660.0 2414 rev
GAACTTCCA  ACAC TATGTTGA AAAG  GAGTGGTGA  1-12-032977-7 965.76834 1 66 Line1990r 96 1660.0 2414
TCACCACTC  CTTT TCAACATA GTGT  TGGAAGTTC  10-13-008583-1 521.42434 10 66 Line1990 96 1660.0 2414 rev
GAACTTCCA  ACAC TATGTTGA AAAG  GAGTGGTGA  10-13-008583-2 654.05876 10 66 Line1990r 96 1660.0 2414
TCACCACTC  CTTT TCAACATA GTGT  TGGAAGTTC  10-14-030059-1 832.9012 10 66 Line1990 96 1660.0 2414 rev
TCACCACTC  CTTT TCAACATA GTGT  TGGAAGTTC  12-02-009714-1 75.08191 12 66 Line1990 96 1660.0 2414 rev
TCACCACTC  CTTT TCAACATA GTGT  TGGAAGTTC  12-03-029419-1 350.21239 12 66 Line1990 96 1660.0 2414 rev
GAACTTCCA  ACAC TATGTTGA AAAG  GAGTGGTGA  12-03-029419-3 564.20519 12 66 Line1990r 96 1660.0 2414
TCACCACTC  CTTT TCAACATA GTGT  TGGAAGTTC  12-03-029419-3 608.34803 12 66 Line1990 96 1660.0 2414 rev
TCACCACTC  CTTT TCAACATA GTGT  TGGAAGTTC  12-04-019546-3 950.54305 12 66 Line1990 96 1660.0 2414 rev
TCACCACTC  CTTT TCAACATA GTGT  TGGAAGTTC  14-01-026437-3 249.65338 14  66 Line1990 96 1660.0 2414 rev
TCACCACTC  CTTT TCAACATA GTGT  TGGAAGTTC  16-04-010498-1 365.75373 16 66 Line1990 96 1660.0 2414 rev
TCACCACTC  CTTT TCAACATA GTGT  TGGAAGTTC  16-04-010498-1 401.95024 16 66 Line1990 96 1660.0 2414 rev
GAACTTCCA  ACAC TATGTTGA AAAG  GAGTGGTGA  18-02-010966-2 282.42919 18 66 Line1990r 96 1660.0 2414
GAACTTCCA  ACAC TATGTTGA AAAG  GAGTGGTGA  18-02-010966-2 290.24496 18 66 Line1990r 96 1660.0 2414
GAACTTCCA  ACAC TATGTTGA AAAG  GAGTGGTGA  18-02-010966-2 291.37545 18 66 Line1990r 96 1660.0 2414
TCACCACTC  CTTT TCAACATA GTGT  TGGAAGTTC  18-02-010966-2 301.01767 18 66 Line1990 96 1660.0 2414 rev
TCACCACTC  CTTT TCAACATA GTGT  TGGAAGTTC  2-06-022184-7 841.21728 2 66 Line1990 96 1660.0 2414 rev
TCACCACTC  CTTT TCAACATA GTGT  TGGAAGTTC  2-15-005120 2305.16981 2 66 Line1990 96 1660.0 2414 rev
GAACTTCCA  ACAC TATGTTGA AAAG  GAGTGGTGA  21-02-011512-1 63.96557 21 66 Line1990r 96 1660.0 2414
TCACCACTC  CTTT TCAACATA GTGT  TGGAAGTTC  3-03-005612-4 1390.06253 3 66 Line1990 96 1660.0 2414 rev
GAACTTCCA  ACAC TATGTTGA AAAG  GAGTGGTGA  4-04-006316-2 281.83376 4 66 Line1990r 96 1660.0 2414
TCACCACTC  CTTT TCAACATA GTGT  TGGAAGTTC  4-09-022853 521.90053 4 66 Line1990 96 1660.0 2414 rev
TCACCACTC  CTTT TCAACATA GTGT  TGGAAGTTC  4-12-006216 705.02094 4 66 Line1990 96 1660.0 2414 rev
TCACCACTC  CTTT TCAACATA GTGT  TGGAAGTTC  4-13-016354-6 1335.41868 4 66 Line1990 96 1660.0 2414 rev
TCACCACTC  CTTT TCAACATA GTGT  TGGAAGTTC  4-14-022792-1 1651.05213 4 66 Line1990 96 1660.0 2414 rev
GAACTTCCA  ACAC TATGTTGA AAAG  GAGTGGTGA  5-01-006576-4 307.93194 5 66 Line1990r 96 1660.0 2414
GAACTTCCA  ACAC TATGTTGA AAAG  GAGTGGTGA  5-04-034772-2 1101.69797 5 66 Line1990r 96 1660.0 2414
GAACTTCCA  ACAC TATGTTGA AAAG  GAGTGGTGA  5-04-034772-2 1111.5522 5 66 Line1990r 96 1660.0 2414
TCACCACTC  CTTT TCAACATA GTGT  TGGAAGTTC  5-04-034772-3 1206.00978 5 66 Line1990 96 1660.0 2414 rev
TCACCACTC  CTTT TCAACATA GTGT  TGGAAGTTC  6-02-007592-4 412.66073 6 66 Line1990 96 1660.0 2414 rev
TCACCACTC  CTTT TCAACATA GTGT  TGGAAGTTC  6-02-007592-5 548.83593 6 66 Line1990 96 1660.0 2414 rev
GAACTTCCA  ACAC TATGTTGA AAAG  GAGTGGTGA  7-02-007819-2 150.9643 7 66 Line1990r 96 1660.0 2414
TCACCACTC  CTTT TCAACATA GTGT  TGGAAGTTC  7-02-007819-4 314.09574 7 66 Line1990 96 1660.0 2414 rev
GAACTTCCA  ACAC TATGTTGA AAAG  GAGTGGTGA  7-02-007819-4 340.24731 7 66 Line1990r 96 1660.0 2414
GAACTTCCA  ACAC TATGTTGA AAAG  GAGTGGTGA  7-02-007819-5 440.22336 7 66 Line1990r 96 1660.0 2414
GAACTTCCA  ACAC TATGTTGA AAAG  GAGTGGTGA  7-09-007933-6 1225.91959 7 66 Line1990r 96 1660.0 2414
GAACTTCCA  ACAC TATGTTGA AAAG  GAGTGGTGA  8-07-008183-4 776.5343 8 66 Line1990r 96 1660.0 2414
TCACCACTC  CTTT TCAACATA GTGT  TGGAAGTTC  X-12-011669 620.2909 X 66 Line1990 96 1660.0 2414 rev
TCACCACTC  CTTT TCAACATA GTGT  TGGAAGTTC  X-13-011651-2 862.87409 X 66 Line1990 96 1660.0 2414 rev
TCACCACTC  CTTT TCAACATA GTGT  TGGAAGTTC  X-13-011651-2 874.60082 X 66 Line1990 96 1660.0 2414 rev
GAACTTCCA  ACAC TATGTTGA AAAG  GAGTGGTGA  X-13-011651-3 1028.13467 X 66 Line1990r 96 1660.0 2414
GAACTTCCA  ACAC TATGTTGA AAAG  GAGTGGTGA  X-16-011681 1403.98215 X 66 Line1990r 96 1660.0 2414
TCACCACTC  CTTT TCAACATA GTGT  TGGAAGTTC  Y-08-011896 39.8081 Y 66 Line1990 96 1660.0 2414 rev
GAACTTCCA  ACAC TATGTTGA AAAG  GAGTGGTGA  Y-13-011875 137.56232 Y 66 Line1990r 96 1660.0 2414
GAACTTCCA  ACAC TATGTTGA AAAG  GAGTGGTGA  1-12-032977-5 702.75811 1 66 Line1990r 96 1660.0 2414 total 48 rev 27
TCACCACTC  CTTT TCAATATA GTGT  TGGAAGTTC  Y-13-011875 143.18418 Y 66 Line1990 93 1660.0 2414
TCACCACTC  CTTT TCAATATA GTGT  TGGAAGTTC  1-34-004487-5 1735.79975 1 66 Line1990 93 1660.0 2414 total 2 rev 0
TCACTACTC  CTTT TCAACATA GTGT  TGGAAGTTC  18-02-010966-2 303.37853 18 70 Line1990 93 1664.0 2414 rev
GAACTTCCA  ACAC TATGTTGA AAAG  GAGTAGTGA  10-13-008583-1 515.55854 10 70 Line1990r 93 1664.0 2414 total 2 rev 1
TCACCACTC  CTTT TCAACACA GTGT  TGGAAGTTC  X-12-011669 724.44862 X 66 Line1990 93 1660.0 2414
TCACCACTC  CTTT TCAACACA GTGT  TGGAAGTTC  3-03-005612-4 1405.94351 3 66 Line1990 93 1660.0 2414 total 2 rev 0
CAAGTTACA  ACAC TGTTCTTA AAAG  CTGCACTCC  10-10-030772 450.882 10 71  1668.0 3313
CAAGTTACA  ACAC TGTTCTTA AAAG  CTGCACTCC  10-11-017696 455.08716 10 71  1668.0 3313
CAAGTTACA  ACAC TGTTCTTA AAAG  CTGCACTCC  10-07-031847 431.51272 10 71  1668.0 3313 total 3 rev 0
ZZZZZZZ
ZZZZZZZ
ZZZZZZZ
ZZZZZZZ
ZZZZZZZ
ZZZZZZZ
ZZZZZZZ
ZZZZZZZ
ZZZZZZZ
ZZZZZZZ
ZZZZZZZ
ZZZZZZZ
ZZZZZZZ
ZZZZZZZ
