# Supplementary material for: A Genome-Wide Analysis of FRT-Like Sequences in the Human Genome
Source: PLoS One. 2011 Mar 23;6(3):e18077. doi: 10.1371/journal.pone.0018077 (PMC3063242; doi:10.1371/journal.pone.0018077)
Supplement: Text S9 — Example of a file from the pool of files of duplicated genomic FRT-like sequences that have their spacers grouped within each subclass file. Zip archive of the pool can be downloaded from http://www2.latech.edu/~voziyan/index_files/TextS9.zip. (TXT) [file pone.0018077.s011.txt]

*This is an example file (filename FRT6Matchdupl_AAAT_AGAT.txt) from the pool of files of duplicated genomic FRT-like sequences that have their spacers grouped within each subclass file. Zip archive of the pool can be downloaded from http://www2.latech.edu/~voziyan/index_files/TextS9.zip*


TAATTTCTA  ATCT TGTGGCTA ATTT  GTTAGTTTT  14-01-026437-8 740.46071 14 59  1656.0 1111 rev
TAATTTCTA  ATCT TGTGGCTA ATTT  GTTAGTTTT  17-04-010799 310.37493 17 59  1656.0 1111 rev
AAAACTAAC  AAAT TAGCCACA AGAT  TAGAAATTA  2-06-022184-1 299.38966 2 59  1656.0 1111
AAAACTAAC  AAAT TAGCCACA AGAT  TAGAAATTA  2-14-005403-7 2069.14573 2 59  1656.0 1111
AAAACTAAC  AAAT TAGCCACA AGAT  TAGAAATTA  2-15-005120 2303.50468 2 59  1656.0 1111
TAATTTCTA  ATCT TGTGGCTA ATTT  GTTAGTTTT  2-15-005120 2304.53274 2 59  1656.0 1111 rev
AAAACTAAC  AAAT TAGCCACA AGAT  TAGAAATTA  21-02-011512-1 66.03895 21 59  1656.0 1111
TAATTTCTA  ATCT TGTGGCTA ATTT  GTTAGTTTT  4-13-016354-7 1374.41864 4 59  1656.0 1111 rev
TAATTTCTA  ATCT TGTGGCTA ATTT  GTTAGTTTT  6-07-007422 1619.98893 6 59  1656.0 1111 rev
TAATTTCTA  ATCT TGTGGCTA ATTT  GTTAGTTTT  8-07-008183-1 543.56988 8 59  1656.0 1111 rev
AAAACTAAC  AAAT TAGCCACA AGAT  TAGAAATTA  1-14-019273-2 1156.15696 1 59  1656.0 1111 total 12 rev 6
TAATTTCTA  ATCT TGTGGCTA ATTT  CTTAGTTTT  X-13-011651-3 970.09869 X 59  1656.0 1111
TAATTTCTA  ATCT TGTGGCTA ATTT  CTTAGTTTT  19-03-011295 119.8807 19 59  1656.0 1111 total 2 rev 0
TAATTTCTA  ATCT TGTGGCTA ATTT  GTTAATCTT  3-03-005612-6 1585.4213 3 62  1656.0 1131 rev
AAGATTAAC  AAAT TAGCCACA AGAT  TAGAAATTA  1-12-032977-1 347.55648 1 62  1656.0 1131 total 2 rev 1
AGAACTAAC  AAAT TAGCCACA AGAT  AAGAAATTA  7-09-007933-7 1339.30557 7 61  1656.0 1311 rev
TAATTTCTT  ATCT TGTGGCTA ATTT  GTTAGTTCT  1-34-004487-3 1474.46748 1 61  1656.0 1311 total 2 rev 1
TAATTTCTA  ATCT TGTGGCTA ATTT  ATTAGTCCT  11-06-033927-1 731.52886 11 60  1652.0 1331
TAATTTCTA  ATCT TGTGGCTA ATTT  ATTAGTCCT  6-06-025741-3 1187.8116 6 60  1652.0 1331
TAATTTCTA  ATCT TGTGGCTA ATTT  ATTAGTCCT  9-36-008470-3 938.20551 9 60  1652.0 1331
TAATTTCTA  ATCT TGTGGCTA ATTT  ATTAGTCCT  X-12-011669 610.05183 X 60  1652.0 1331
TAATTTCTA  ATCT TGTGGCTA ATTT  ATTAGTCCT  10-13-008583-3 697.71307 10 60  1652.0 1331 total 5 rev 0
AGGATTAAC  AAAT TAGCCACA AGAT  TAGAAATTA  14-01-026437-4 391.74816 14  61  1652.0 1331
TAATTTCTA  ATCT TGTGGCTA ATTT  GTTAATCCT  18-03-025028 560.84711 18 61  1652.0 1331 rev
AGGATTAAC  AAAT TAGCCACA AGAT  TAGAAATTA  12-04-019546-1 757.5956 12 61  1652.0 1331 total 3 rev 1
AAAACTAAC  AAAT TAGCCACA AGAT  TAGAAATTA  10-14-030059-2 962.66922 10 59  1656.0 1111

AAAACTAAC  AAAT TAGCTACA AGAT  TAGAAATTA  12-02-009714-2 181.10516 12 59  1656.0 1111 total 2 rev 0
TAATTTCTA  ATCT TGTAGCTA ATTT  ATTAGTCCT  17-08-010641 649.25503 17 60  1652.0 1331 rev
AGGACTAAT  AAAT TAGCTACA AGAT  TAGAAATTA  7-02-007819-2 121.20658 7 60  1652.0 1331
AGGACTAAT  AAAT TAGCTACA AGAT  TAGAAATTA  12-03-029419-2 525.24416 12 60  1652.0 1331 total 3 rev 1
AGGACTCAC  AAAT TAGCTACA AGAT  TAGAAATTA  7-02-007819-4 397.14387 7 64  1652.0 1331
AGGACTCAC  AAAT TAGCTACA AGAT  TAGAAATTA  12-03-029419-4 712.08309 12 64  1652.0 1331 total 2 rev 0
AAAACTAAC  AAAT TAGCTACA AGAT  TAGAAATTA  2-06-022184-3 497.35208 2 59  1656.0 1111

ATTTCTTCT  ATCT TGTCTATA ATTT  TGGTGATTT  X-07-011757-1 20.93732 X 61  1652.0 1112 total 2 rev 0
ATTTCTTCT  ATCT TGTCTATA ATTT  TGGTGATTT  Y-07-113973 20.93732 Y 61  1652.0 1112

AATTTTATA  ATCT TTATTTAA ATTT  AGGAAGGTA  11-02-009237-5 495.46488 11 69  1660.0 1122 total 2 rev 1
TACCTTCCT  AAAT TTAAATAA AGAT  TATAAAATT  11-07-008984 850.51987 11 69  1660.0 1122 rev

ATGACTCCC  ATCT TTTATGCA ATTT  AGCTGTTTA  7-10-007914 1381.78529 7 61  1652.0 1231 total 2 rev 0
ATGACTCCC  ATCT TTTATGCA ATTT  AGCTGTTTA  7-10-007914 1382.18685 7 61  1652.0 1231

AGTAGTCCT  ATCT TTTCTGCA ATTT  TGTTTTCTG  X-13-011651-2 870.01287 X 60  1648.0 1321 total 2 rev 0
AGTAGTCCT  ATCT TTTCTGCA ATTT  TGTTTTCTG  Y-08-011896 43.53493 Y 60  1648.0 1321

TAATTTCTA  ATCT TGTAGATA ATTT  GTTAATCCT  1-37-004559 2012.76163 1 61  1652.0 1331 total 2 rev 0
TAATTTCTA  ATCT TGTAGATA ATTT  GTTAATCCT  4-06-016297 395.3205 4 61  1652.0 1331

TAATTTCTA  ATCT TGTGACTA ATTT  GTTAATCCT  11-02-009237-4 374.45353 11 61  1652.0 1331 total 2 rev 1
AGGATTAAC  AAAT TAGTCACA AGAT  TAGAAATTA  15-11-035325 799.25471 15 61  1652.0 1331 rev

TAATTTCTA  ATCT TATGGCTA ATTT  GTGAGTCCT  X-07-011757-1 117.58205 X 64  1652.0 1331 total 2 rev 0
TAATTTCTA  ATCT TATGGCTA ATTT  GTGAGTCCT  X-07-011757-2 117.58305 X 64  1652.0 1331

TGACTTCAA  ATCT TAAGGCCA ATTT  ACCAAGCCT  1-25-077933 1217.30533 1 63  1652.0 1334 rev
AGGCTTGGT  AAAT TGGCCTTA AGAT  TTGAAGTCA  1-29-034400 1246.56611 1 63  1652.0 1334
AGGCTTGGT  AAAT TGGCCTTA AGAT  TTGAAGTCA  1-34-004487-1 1259.46569 1 63  1652.0 1334
AGGCTTGGT  AAAT TGGCCTTA AGAT  TTGAAGTCA  1-21-113797 1212.44001 1 63  1652.0 1334 total 5 rev 2
TGACTTCAA  ATCT TAAGGCCA ATTT  ACCAAGCCT  1-24-077932 1216.00296 1 63  1652.0 1334 rev

GAAATGAAC  AAAT TTACATGA AGAT  GAGAACAGT  1-10-004873 163.46363 1 61  1656.0 1423 total 2 rev 1
GAAATGAAC  AAAT TTACATGA AGAT  GAGAACATC  1-29-034400 1243.8189 1 63  1664.0 3111
GAAATGAAC  AAAT TTACATGA AGAT  GAGAACATC  1-30-113799 1249.78158 1 63  1664.0 3111
GATGTTCTC  ATCT TCATGTAA ATTT  GTTCATTTC  1-31-079483 1250.29739 1 63  1664.0 3111 rev
GAAATGAAC  AAAT TTACATGA AGAT  GAGAACATC  1-28-034398 1231.34787 1 63  1664.0 3111 total 4 rev 1
ACTGTTCTC  ATCT TCATGTAA ATTT  GTTCATTTC  1-11-004610 211.35497 1 61  1656.0 1423 rev

CAAGCACTG  ATCT TAGGAGCA ATTT  AGGGAGGGT  7-04-033968 534.15763 7 66  1656.0 1444 rev
CAAGCACTG  ATCT TAGGAGCA ATTT  AGGGAGGGT  7-09-007933-2 900.72305 7 66  1656.0 1444 rev
ACCCTCCCT  AAAT TGCTCCTA AGAT  CAGTGCTTG  8-07-008183-1 511.53299 8 66  1656.0 1444
ACCCTCCCT  AAAT TGCTCCTA AGAT  CAGTGCTTG  1-12-032977-4 671.96781 1 66  1656.0 1444 total 5 rev 3
CAAGCACTG  ATCT TAGGAGCA ATTT  AGGGAGGGT  2-14-005403-1 1516.47038 2 66  1656.0 1444 rev

TCTGGTCTC  AAAT TTAAGTAA AGAT  GAGGACTTA  X-15-011786-3 1368.05938 X 67  1656.0 2113 total 2 rev 0
TCTGGTCTC  AAAT TTAAGTAA AGAT  GAGGACTTA  Y-08-011896 83.76771 Y 67  1656.0 2113

GTCTTTCTT  ATCT TATGGGAA ATTT  GGAAAAGCA  10-13-008583-1 536.17302 10 68  1656.0 2342 total 2 rev 0
GTCTTTCTT  ATCT TATGGGAA ATTT  GGAAAAGCA  17-03-024862 219.05144 17 68  1656.0 2342

TCTCTCCTC  ATCT TCCACAAA ATTT  GAGACCTTC  2-10-022171 1034.58852 2 64  1656.0 2424
TCTCTCCTC  ATCT TCCACAAA ATTT  GAGACCTTC  2-11-034485 1054.13952 2 64  1656.0 2424
GAAGGTCTC  AAAT TTTGTGGA AGAT  GAGGAGAGA  2-12-077407 1060.54778 2 64  1656.0 2424 rev
GAAGGTCTC  AAAT TTTGTGGA AGAT  GAGGAGAGA  2-13-022135-1 1061.86304 2 64  1656.0 2424 rev
GAAGGTCTC  AAAT TTTGTGGA AGAT  GAGGAGAGA  2-13-022135-1 1080.41275 2 64  1656.0 2424 rev
TCTCTCCTC  ATCT TCCACAAA ATTT  GAGACCTTC  2-06-022184-7 868.33997 2 64  1656.0 2424 total 7 rev 4
GAAGGTCTC  AAAT TTTGTGGA AGAT  GAGGAGAGA  2-06-022184-7 876.46436 2 64  1656.0 2424 rev

GAAACTCAA  ATCT TCTGAATA ATTT  GTGAAGTTG  9-05-078041 403.65158 9 67  1664.0 3111
CAACTTCAC  AAAT TATTCAGA AGAT  TTGAGTTTC  9-10-078045 432.35234 9 67  1664.0 3111 rev
GAAACTCAA  ATCT TCTGAATA ATTT  GTGAAGTTG  9-01-008413-4 392.21917 9 67  1664.0 3111 total 4 rev 1
GAAACTCAA  ATCT TCTGAATA ATTT  GTGAAGTTG  9-02-086745 397.0114 9 67  1664.0 3111

GCAGTTTGT  ATCT TTCTAGGA ATTT  GTGCATTTC  X-17-011726 1509.37901 X 66  1668.0 3111 total 2 rev 0
GCAGTTTGT  ATCT TTCTAGGA ATTT  GTGCATTTC  Y-17-113974 255.31301 Y 66  1668.0 3111

GAGATGCAT  AAAT TCCTGGAA AGAT  ACAACCCTC  5-01-006576-4 370.68032 5 64  1664.0 3131 rev
GAGGGTTGT  ATCT TTCCAGGA ATTT  ATGCATCTC  1-12-032977-1 311.574 1 64  1664.0 3131 total 3 rev 1
GAGGGTTGT  ATCT TTCCAGGA ATTT  ATGCATCTC  11-08-033899-4 1239.66665 11 64  1664.0 3131
