# Supplementary material for: A Genome-Wide Analysis of FRT-Like Sequences in the Human Genome
Source: PLoS One. 2011 Mar 23;6(3):e18077. doi: 10.1371/journal.pone.0018077 (PMC3063242; doi:10.1371/journal.pone.0018077)
Supplement: Text S10 — Java code for CompareSequences program. (TXT) [file pone.0018077.s012.txt]

package CompareSequences;

import java.io.*;
import javax.swing.*;
/**
 *
 * @author Jeff Shultz
 */
public class Main {

    public static void main(String[] args)throws IOException  {

    String readframe = "", readframerev = "", checkstring2 = "";
    int f=0, i=0, j=0, k=0, m=0, z=1, r=0, fwdmatch = 0, revmatch = 0, match = 0;
    String tempstring = "a", listFilenames = " ", fullPath = " ", tempstring2 = " ", time = "";
    PrintWriter outputStream=null;
    String checkspacer = "n";

File directory = new File("c:\\genome processing files\\FRT files\\Working\\");
String filename[] = directory.list();


    String CompareSequence = "", CompareSequencerev = "";

    CompareSequence = JOptionPane.showInputDialog("Enter Sequence:");

    String bpnumber = "";
    bpnumber = JOptionPane.showInputDialog("Enter Minimum Base Pairs to Match:");
    double bpmatch = Double.parseDouble(bpnumber);

    time = JOptionPane.showInputDialog("Enter Time:");

    checkspacer = JOptionPane.showInputDialog("check spacer (y/n)?:");

   // bpmatch = JOptionPane.showInputDialog("Enter Sequence:");

        if (CompareSequence.charAt(33) == 'A') CompareSequencerev = CompareSequencerev + 'T';
        if (CompareSequence.charAt(33) == 'T') CompareSequencerev = CompareSequencerev + 'A';
        if (CompareSequence.charAt(33) == 'G') CompareSequencerev = CompareSequencerev + 'C';
        if (CompareSequence.charAt(33) == 'C') CompareSequencerev = CompareSequencerev + 'G';
        if (CompareSequence.charAt(32) == 'A') CompareSequencerev = CompareSequencerev + 'T';
        if (CompareSequence.charAt(32) == 'T') CompareSequencerev = CompareSequencerev + 'A';
        if (CompareSequence.charAt(32) == 'G') CompareSequencerev = CompareSequencerev + 'C';
        if (CompareSequence.charAt(32) == 'C') CompareSequencerev = CompareSequencerev + 'G';
        if (CompareSequence.charAt(31) == 'A') CompareSequencerev = CompareSequencerev + 'T';
        if (CompareSequence.charAt(31) == 'T') CompareSequencerev = CompareSequencerev + 'A';
        if (CompareSequence.charAt(31) == 'G') CompareSequencerev = CompareSequencerev + 'C';
        if (CompareSequence.charAt(31) == 'C') CompareSequencerev = CompareSequencerev + 'G';
        if (CompareSequence.charAt(30) == 'A') CompareSequencerev = CompareSequencerev + 'T';
        if (CompareSequence.charAt(30) == 'T') CompareSequencerev = CompareSequencerev + 'A';
        if (CompareSequence.charAt(30) == 'G') CompareSequencerev = CompareSequencerev + 'C';
        if (CompareSequence.charAt(30) == 'C') CompareSequencerev = CompareSequencerev + 'G';
        if (CompareSequence.charAt(29) == 'A') CompareSequencerev = CompareSequencerev + 'T';
        if (CompareSequence.charAt(29) == 'T') CompareSequencerev = CompareSequencerev + 'A';
        if (CompareSequence.charAt(29) == 'G') CompareSequencerev = CompareSequencerev + 'C';
        if (CompareSequence.charAt(29) == 'C') CompareSequencerev = CompareSequencerev + 'G';
        if (CompareSequence.charAt(28) == 'A') CompareSequencerev = CompareSequencerev + 'T';
        if (CompareSequence.charAt(28) == 'T') CompareSequencerev = CompareSequencerev + 'A';
        if (CompareSequence.charAt(28) == 'G') CompareSequencerev = CompareSequencerev + 'C';
        if (CompareSequence.charAt(28) == 'C') CompareSequencerev = CompareSequencerev + 'G';
        if (CompareSequence.charAt(27) == 'A') CompareSequencerev = CompareSequencerev + 'T';
        if (CompareSequence.charAt(27) == 'T') CompareSequencerev = CompareSequencerev + 'A';
        if (CompareSequence.charAt(27) == 'G') CompareSequencerev = CompareSequencerev + 'C';
        if (CompareSequence.charAt(27) == 'C') CompareSequencerev = CompareSequencerev + 'G';
        if (CompareSequence.charAt(26) == 'A') CompareSequencerev = CompareSequencerev + 'T';
        if (CompareSequence.charAt(26) == 'T') CompareSequencerev = CompareSequencerev + 'A';
        if (CompareSequence.charAt(26) == 'G') CompareSequencerev = CompareSequencerev + 'C';
        if (CompareSequence.charAt(26) == 'C') CompareSequencerev = CompareSequencerev + 'G';
        if (CompareSequence.charAt(25) == 'A') CompareSequencerev = CompareSequencerev + 'T';
        if (CompareSequence.charAt(25) == 'T') CompareSequencerev = CompareSequencerev + 'A';
        if (CompareSequence.charAt(25) == 'G') CompareSequencerev = CompareSequencerev + 'C';
        if (CompareSequence.charAt(25) == 'C') CompareSequencerev = CompareSequencerev + 'G';
        if (CompareSequence.charAt(24) == 'A') CompareSequencerev = CompareSequencerev + 'T';
        if (CompareSequence.charAt(24) == 'T') CompareSequencerev = CompareSequencerev + 'A';
        if (CompareSequence.charAt(24) == 'G') CompareSequencerev = CompareSequencerev + 'C';
        if (CompareSequence.charAt(24) == 'C') CompareSequencerev = CompareSequencerev + 'G';
        if (CompareSequence.charAt(23) == 'A') CompareSequencerev = CompareSequencerev + 'T';
        if (CompareSequence.charAt(23) == 'T') CompareSequencerev = CompareSequencerev + 'A';
        if (CompareSequence.charAt(23) == 'G') CompareSequencerev = CompareSequencerev + 'C';
        if (CompareSequence.charAt(23) == 'C') CompareSequencerev = CompareSequencerev + 'G';
        if (CompareSequence.charAt(22) == 'A') CompareSequencerev = CompareSequencerev + 'T';
        if (CompareSequence.charAt(22) == 'T') CompareSequencerev = CompareSequencerev + 'A';
        if (CompareSequence.charAt(22) == 'G') CompareSequencerev = CompareSequencerev + 'C';
        if (CompareSequence.charAt(22) == 'C') CompareSequencerev = CompareSequencerev + 'G';
        if (CompareSequence.charAt(21) == 'A') CompareSequencerev = CompareSequencerev + 'T';
        if (CompareSequence.charAt(21) == 'T') CompareSequencerev = CompareSequencerev + 'A';
        if (CompareSequence.charAt(21) == 'G') CompareSequencerev = CompareSequencerev + 'C';
        if (CompareSequence.charAt(21) == 'C') CompareSequencerev = CompareSequencerev + 'G';
        if (CompareSequence.charAt(20) == 'A') CompareSequencerev = CompareSequencerev + 'T';
        if (CompareSequence.charAt(20) == 'T') CompareSequencerev = CompareSequencerev + 'A';
        if (CompareSequence.charAt(20) == 'G') CompareSequencerev = CompareSequencerev + 'C';
        if (CompareSequence.charAt(20) == 'C') CompareSequencerev = CompareSequencerev + 'G';
        if (CompareSequence.charAt(19) == 'A') CompareSequencerev = CompareSequencerev + 'T';
        if (CompareSequence.charAt(19) == 'T') CompareSequencerev = CompareSequencerev + 'A';
        if (CompareSequence.charAt(19) == 'G') CompareSequencerev = CompareSequencerev + 'C';
        if (CompareSequence.charAt(19) == 'C') CompareSequencerev = CompareSequencerev + 'G';
        if (CompareSequence.charAt(18) == 'A') CompareSequencerev = CompareSequencerev + 'T';
        if (CompareSequence.charAt(18) == 'T') CompareSequencerev = CompareSequencerev + 'A';
        if (CompareSequence.charAt(18) == 'G') CompareSequencerev = CompareSequencerev + 'C';
        if (CompareSequence.charAt(18) == 'C') CompareSequencerev = CompareSequencerev + 'G';
        if (CompareSequence.charAt(17) == 'A') CompareSequencerev = CompareSequencerev + 'T';
        if (CompareSequence.charAt(17) == 'T') CompareSequencerev = CompareSequencerev + 'A';
        if (CompareSequence.charAt(17) == 'G') CompareSequencerev = CompareSequencerev + 'C';
        if (CompareSequence.charAt(17) == 'C') CompareSequencerev = CompareSequencerev + 'G';
        if (CompareSequence.charAt(16) == 'A') CompareSequencerev = CompareSequencerev + 'T';
        if (CompareSequence.charAt(16) == 'T') CompareSequencerev = CompareSequencerev + 'A';
        if (CompareSequence.charAt(16) == 'G') CompareSequencerev = CompareSequencerev + 'C';
        if (CompareSequence.charAt(16) == 'C') CompareSequencerev = CompareSequencerev + 'G';
        if (CompareSequence.charAt(15) == 'A') CompareSequencerev = CompareSequencerev + 'T';
        if (CompareSequence.charAt(15) == 'T') CompareSequencerev = CompareSequencerev + 'A';
        if (CompareSequence.charAt(15) == 'G') CompareSequencerev = CompareSequencerev + 'C';
        if (CompareSequence.charAt(15) == 'C') CompareSequencerev = CompareSequencerev + 'G';
        if (CompareSequence.charAt(14) == 'A') CompareSequencerev = CompareSequencerev + 'T';
        if (CompareSequence.charAt(14) == 'T') CompareSequencerev = CompareSequencerev + 'A';
        if (CompareSequence.charAt(14) == 'G') CompareSequencerev = CompareSequencerev + 'C';
        if (CompareSequence.charAt(14) == 'C') CompareSequencerev = CompareSequencerev + 'G';
        if (CompareSequence.charAt(13) == 'A') CompareSequencerev = CompareSequencerev + 'T';
        if (CompareSequence.charAt(13) == 'T') CompareSequencerev = CompareSequencerev + 'A';
        if (CompareSequence.charAt(13) == 'G') CompareSequencerev = CompareSequencerev + 'C';
        if (CompareSequence.charAt(13) == 'C') CompareSequencerev = CompareSequencerev + 'G';
        if (CompareSequence.charAt(12) == 'A') CompareSequencerev = CompareSequencerev + 'T';
        if (CompareSequence.charAt(12) == 'T') CompareSequencerev = CompareSequencerev + 'A';
        if (CompareSequence.charAt(12) == 'G') CompareSequencerev = CompareSequencerev + 'C';
        if (CompareSequence.charAt(12) == 'C') CompareSequencerev = CompareSequencerev + 'G';
        if (CompareSequence.charAt(11) == 'A') CompareSequencerev = CompareSequencerev + 'T';
        if (CompareSequence.charAt(11) == 'T') CompareSequencerev = CompareSequencerev + 'A';
        if (CompareSequence.charAt(11) == 'G') CompareSequencerev = CompareSequencerev + 'C';
        if (CompareSequence.charAt(11) == 'C') CompareSequencerev = CompareSequencerev + 'G';
        if (CompareSequence.charAt(10) == 'A') CompareSequencerev = CompareSequencerev + 'T';
        if (CompareSequence.charAt(10) == 'T') CompareSequencerev = CompareSequencerev + 'A';
        if (CompareSequence.charAt(10) == 'G') CompareSequencerev = CompareSequencerev + 'C';
        if (CompareSequence.charAt(10) == 'C') CompareSequencerev = CompareSequencerev + 'G';
        if (CompareSequence.charAt(9) == 'A') CompareSequencerev = CompareSequencerev + 'T';
        if (CompareSequence.charAt(9) == 'T') CompareSequencerev = CompareSequencerev + 'A';
        if (CompareSequence.charAt(9) == 'G') CompareSequencerev = CompareSequencerev + 'C';
        if (CompareSequence.charAt(9) == 'C') CompareSequencerev = CompareSequencerev + 'G';
        if (CompareSequence.charAt(8) == 'A') CompareSequencerev = CompareSequencerev + 'T';
        if (CompareSequence.charAt(8) == 'T') CompareSequencerev = CompareSequencerev + 'A';
        if (CompareSequence.charAt(8) == 'G') CompareSequencerev = CompareSequencerev + 'C';
        if (CompareSequence.charAt(8) == 'C') CompareSequencerev = CompareSequencerev + 'G';
        if (CompareSequence.charAt(7) == 'A') CompareSequencerev = CompareSequencerev + 'T';
        if (CompareSequence.charAt(7) == 'T') CompareSequencerev = CompareSequencerev + 'A';
        if (CompareSequence.charAt(7) == 'G') CompareSequencerev = CompareSequencerev + 'C';
        if (CompareSequence.charAt(7) == 'C') CompareSequencerev = CompareSequencerev + 'G';
        if (CompareSequence.charAt(6) == 'A') CompareSequencerev = CompareSequencerev + 'T';
        if (CompareSequence.charAt(6) == 'T') CompareSequencerev = CompareSequencerev + 'A';
        if (CompareSequence.charAt(6) == 'G') CompareSequencerev = CompareSequencerev + 'C';
        if (CompareSequence.charAt(6) == 'C') CompareSequencerev = CompareSequencerev + 'G';
        if (CompareSequence.charAt(5) == 'A') CompareSequencerev = CompareSequencerev + 'T';
        if (CompareSequence.charAt(5) == 'T') CompareSequencerev = CompareSequencerev + 'A';
        if (CompareSequence.charAt(5) == 'G') CompareSequencerev = CompareSequencerev + 'C';
        if (CompareSequence.charAt(5) == 'C') CompareSequencerev = CompareSequencerev + 'G';
        if (CompareSequence.charAt(4) == 'A') CompareSequencerev = CompareSequencerev + 'T';
        if (CompareSequence.charAt(4) == 'T') CompareSequencerev = CompareSequencerev + 'A';
        if (CompareSequence.charAt(4) == 'G') CompareSequencerev = CompareSequencerev + 'C';
        if (CompareSequence.charAt(4) == 'C') CompareSequencerev = CompareSequencerev + 'G';
        if (CompareSequence.charAt(3) == 'A') CompareSequencerev = CompareSequencerev + 'T';
        if (CompareSequence.charAt(3) == 'T') CompareSequencerev = CompareSequencerev + 'A';
        if (CompareSequence.charAt(3) == 'G') CompareSequencerev = CompareSequencerev + 'C';
        if (CompareSequence.charAt(3) == 'C') CompareSequencerev = CompareSequencerev + 'G';
        if (CompareSequence.charAt(2) == 'A') CompareSequencerev = CompareSequencerev + 'T';
        if (CompareSequence.charAt(2) == 'T') CompareSequencerev = CompareSequencerev + 'A';
        if (CompareSequence.charAt(2) == 'G') CompareSequencerev = CompareSequencerev + 'C';
        if (CompareSequence.charAt(2) == 'C') CompareSequencerev = CompareSequencerev + 'G';
        if (CompareSequence.charAt(1) == 'A') CompareSequencerev = CompareSequencerev + 'T';
        if (CompareSequence.charAt(1) == 'T') CompareSequencerev = CompareSequencerev + 'A';
        if (CompareSequence.charAt(1) == 'G') CompareSequencerev = CompareSequencerev + 'C';
        if (CompareSequence.charAt(1) == 'C') CompareSequencerev = CompareSequencerev + 'G';
        if (CompareSequence.charAt(0) == 'A') CompareSequencerev = CompareSequencerev + 'T';
        if (CompareSequence.charAt(0) == 'T') CompareSequencerev = CompareSequencerev + 'A';
        if (CompareSequence.charAt(0) == 'G') CompareSequencerev = CompareSequencerev + 'C';
        if (CompareSequence.charAt(0) == 'C') CompareSequencerev = CompareSequencerev + 'G';

for (k = 0; k<filename.length; k++) // load filenames into array
    {
      listFilenames = filename[k];
    //  System.out.println(k + " " + listFilenames);
    }

String[] outputData = new String[20000]; // Create storage array
for (z = 0; z<20000; z++)
{
	outputData[z] = "";
}

// number of sequence files to process - Add EOF delimiter

BufferedReader inputStream = new BufferedReader(new FileReader
                 ("c:\\genome processing files\\FRT files\\Working\\" + filename[0]));//
outputStream=new PrintWriter(new FileOutputStream("c:\\genome processing files\\FRT files\\Working\\" + filename[0], true));
outputStream.close();

for (f=0; f<k; f++)
  {
      listFilenames = filename[f];
      fullPath = "c:\\genome processing files\\FRT files\\Working\\" + listFilenames;
      inputStream = new BufferedReader(new FileReader(fullPath));
      outputStream = new PrintWriter(new FileOutputStream(fullPath, true));
      outputStream.println("ZZZZZZZ");
      outputStream.close();
}
      outputStream = new PrintWriter(new FileOutputStream("c:\\genome processing files\\FRT files\\MatchtoSequence" + time + ".txt", true));
      outputStream.println("Target Sequence " + CompareSequence + "  Matches Required " + bpmatch + "   Check Spacer? " + checkspacer);
      outputStream.println();
  for (f=0; f<k; f++)  //process file by file to find duplicates
  {
      System.out.println(f);
      listFilenames = filename[f];
      fullPath = "c:\\genome processing files\\FRT files\\Working\\" + listFilenames;
      inputStream = new BufferedReader(new FileReader(fullPath));

      i=0;
      r=0;
      j=0;

      for (r = 0; r<20000; r++)      // load data into array
      {
      tempstring = inputStream.readLine();
      if (tempstring.charAt(2)== 'Z') r = 20001;
      if (tempstring.charAt(2)!= 'Z') outputData[r] = tempstring;
      j++;                         //number of lines of data
      }

      for (i=0; i<j; i++)   //process array of FRT sequences from single file
      {
      tempstring = outputData[i];

         if (tempstring.length()>= 40)  // load first string
         {

         if (tempstring.charAt(0)== CompareSequence.charAt(0)) fwdmatch = fwdmatch+1;
         if (tempstring.charAt(1)== CompareSequence.charAt(1)) fwdmatch = fwdmatch+1;
         if (tempstring.charAt(2)== CompareSequence.charAt(2)) fwdmatch = fwdmatch+1;
         if (tempstring.charAt(3)== CompareSequence.charAt(3)) fwdmatch = fwdmatch+1;
         if (tempstring.charAt(4)== CompareSequence.charAt(4)) fwdmatch = fwdmatch+1;
         if (tempstring.charAt(5)== CompareSequence.charAt(5)) fwdmatch = fwdmatch+1;
         if (tempstring.charAt(6)== CompareSequence.charAt(6)) fwdmatch = fwdmatch+1;
         if (tempstring.charAt(7)== CompareSequence.charAt(7)) fwdmatch = fwdmatch+1;
         if (tempstring.charAt(8)== CompareSequence.charAt(8)) fwdmatch = fwdmatch+1;
         if (tempstring.charAt(11)== CompareSequence.charAt(9)) fwdmatch = fwdmatch+1;
         if (tempstring.charAt(12)== CompareSequence.charAt(10)) fwdmatch = fwdmatch+1;
         if (tempstring.charAt(13)== CompareSequence.charAt(11)) fwdmatch = fwdmatch+1;
         if (tempstring.charAt(14)== CompareSequence.charAt(12)) fwdmatch = fwdmatch+1;
         if (tempstring.charAt(16)== CompareSequence.charAt(13)) fwdmatch = fwdmatch+1;

         // Spacer sequence
         if (checkspacer.equalsIgnoreCase("Y"))
         {
          if (tempstring.charAt(17)== CompareSequence.charAt(14)) fwdmatch = fwdmatch+1;
          if (tempstring.charAt(18)== CompareSequence.charAt(15)) fwdmatch = fwdmatch+1;
          if (tempstring.charAt(19)== CompareSequence.charAt(16)) fwdmatch = fwdmatch+1;
          if (tempstring.charAt(20)== CompareSequence.charAt(17)) fwdmatch = fwdmatch+1;
          if (tempstring.charAt(21)== CompareSequence.charAt(18)) fwdmatch = fwdmatch+1;
          if (tempstring.charAt(22)== CompareSequence.charAt(19)) fwdmatch = fwdmatch+1;
         }

         if (tempstring.charAt(23)== CompareSequence.charAt(20)) fwdmatch = fwdmatch+1;
         if (tempstring.charAt(25)== CompareSequence.charAt(21)) fwdmatch = fwdmatch+1;
         if (tempstring.charAt(26)== CompareSequence.charAt(22)) fwdmatch = fwdmatch+1;
         if (tempstring.charAt(27)== CompareSequence.charAt(23)) fwdmatch = fwdmatch+1;
         if (tempstring.charAt(28)== CompareSequence.charAt(24)) fwdmatch = fwdmatch+1;
         if (tempstring.charAt(31)== CompareSequence.charAt(25)) fwdmatch = fwdmatch+1;
         if (tempstring.charAt(32)== CompareSequence.charAt(26)) fwdmatch = fwdmatch+1;
         if (tempstring.charAt(33)== CompareSequence.charAt(27)) fwdmatch = fwdmatch+1;
         if (tempstring.charAt(34)== CompareSequence.charAt(28)) fwdmatch = fwdmatch+1;
         if (tempstring.charAt(35)== CompareSequence.charAt(29)) fwdmatch = fwdmatch+1;
         if (tempstring.charAt(36)== CompareSequence.charAt(30)) fwdmatch = fwdmatch+1;
         if (tempstring.charAt(37)== CompareSequence.charAt(31)) fwdmatch = fwdmatch+1;
         if (tempstring.charAt(38)== CompareSequence.charAt(32)) fwdmatch = fwdmatch+1;
         if (tempstring.charAt(39)== CompareSequence.charAt(33)) fwdmatch = fwdmatch+1;

         if (tempstring.charAt(0)== CompareSequence.charAt(0)) revmatch = revmatch+1;
         if (tempstring.charAt(1)== CompareSequence.charAt(1)) revmatch = revmatch+1;
         if (tempstring.charAt(2)== CompareSequence.charAt(2)) revmatch = revmatch+1;
         if (tempstring.charAt(3)== CompareSequence.charAt(3)) revmatch = revmatch+1;
         if (tempstring.charAt(4)== CompareSequence.charAt(4)) revmatch = revmatch+1;
         if (tempstring.charAt(5)== CompareSequence.charAt(5)) revmatch = revmatch+1;
         if (tempstring.charAt(6)== CompareSequence.charAt(6)) revmatch = revmatch+1;
         if (tempstring.charAt(7)== CompareSequence.charAt(7)) revmatch = revmatch+1;
         if (tempstring.charAt(8)== CompareSequence.charAt(8)) revmatch = revmatch+1;
         if (tempstring.charAt(11)== CompareSequence.charAt(9)) revmatch = revmatch+1;
         if (tempstring.charAt(12)== CompareSequence.charAt(10)) revmatch = revmatch+1;
         if (tempstring.charAt(13)== CompareSequence.charAt(11)) revmatch = revmatch+1;
         if (tempstring.charAt(14)== CompareSequence.charAt(12)) revmatch = revmatch+1;
         if (tempstring.charAt(16)== CompareSequence.charAt(13)) revmatch = revmatch+1;

         if (checkspacer.equalsIgnoreCase("Y"))
         {
          if (tempstring.charAt(17)== CompareSequence.charAt(14)) revmatch = revmatch+1;
          if (tempstring.charAt(18)== CompareSequence.charAt(15)) revmatch = revmatch+1;
          if (tempstring.charAt(19)== CompareSequence.charAt(16)) revmatch = revmatch+1;
          if (tempstring.charAt(20)== CompareSequence.charAt(17)) revmatch = revmatch+1;
          if (tempstring.charAt(21)== CompareSequence.charAt(18)) revmatch = revmatch+1;
          if (tempstring.charAt(22)== CompareSequence.charAt(19)) revmatch = revmatch+1;
         }

         if (tempstring.charAt(23)== CompareSequence.charAt(20)) revmatch = revmatch+1;
         if (tempstring.charAt(25)== CompareSequence.charAt(21)) revmatch = revmatch+1;
         if (tempstring.charAt(26)== CompareSequence.charAt(22)) revmatch = revmatch+1;
         if (tempstring.charAt(27)== CompareSequence.charAt(23)) revmatch = revmatch+1;
         if (tempstring.charAt(28)== CompareSequence.charAt(24)) revmatch = revmatch+1;
         if (tempstring.charAt(31)== CompareSequence.charAt(25)) revmatch = revmatch+1;
         if (tempstring.charAt(32)== CompareSequence.charAt(26)) revmatch = revmatch+1;
         if (tempstring.charAt(33)== CompareSequence.charAt(27)) revmatch = revmatch+1;
         if (tempstring.charAt(34)== CompareSequence.charAt(28)) revmatch = revmatch+1;
         if (tempstring.charAt(35)== CompareSequence.charAt(29)) revmatch = revmatch+1;
         if (tempstring.charAt(36)== CompareSequence.charAt(30)) revmatch = revmatch+1;
         if (tempstring.charAt(37)== CompareSequence.charAt(31)) revmatch = revmatch+1;
         if (tempstring.charAt(38)== CompareSequence.charAt(32)) revmatch = revmatch+1;
         if (tempstring.charAt(39)== CompareSequence.charAt(33)) revmatch = revmatch+1;

         match = fwdmatch;
         if (revmatch>fwdmatch) match = revmatch;
         fwdmatch = 0;
         revmatch = 0;

       if (match>=bpmatch)// print first string from match
        {
        outputStream.println(match + " " + tempstring);
        }

       if ((tempstring.substring(11,15).equalsIgnoreCase(CompareSequence.substring(9,13)))&&(tempstring.substring(25,29).equalsIgnoreCase(CompareSequence.substring(21,25))))// print first string from match
        {
        outputStream.println(match + " " + tempstring + " +4-4 match)");
       }

         if ((tempstring.substring(11,15).equalsIgnoreCase(CompareSequencerev.substring(9,13)))&&(tempstring.substring(25,29).equalsIgnoreCase(CompareSequencerev.substring(21,25))))// print first string from match
        {
        outputStream.println(match + " " + tempstring + "+4-4 match");
        }
         match = 0;
      }
      }

      outputStream.flush();
}
outputStream.close();
System.exit(0);
    }
}
